# Supplementary material for: Hand position fields of neurons in the premotor cortex of macaques during natural reaching
Source: Nat Commun. 2025 Apr 12;16:3489. doi: 10.1038/s41467-025-58786-3 (PMC11993741; doi:10.1038/s41467-025-58786-3)
Supplement: Supplementary file 4 — Source data [file 41467_2025_58786_MOESM4_ESM.zip]

Archive with 15 entries (14 files):
- Source Data/
- Source Data/Source Data Figure 1.xlsx
- Source Data/Source Data Figure 2.xlsx
- Source Data/Source Data Figure 3.xlsx
- Source Data/Source Data Figure S1.xlsx
- Source Data/Source Data Figure S10.xlsx
- Source Data/Source Data Figure S11.xlsx
- Source Data/Source Data Figure S12.xlsx
- Source Data/Source Data Figure S3.xlsx
- Source Data/Source Data Figure S4.xlsx
- Source Data/Source Data Figure S5.xlsx
- Source Data/Source Data Figure S6.xlsx
- Source Data/Source Data Figure S7.xlsx
- Source Data/Source Data Figure S8.xlsx
- Source Data/Source Data Figure S9.xlsx
