# Supplementary material for: Hand position fields of neurons in the premotor cortex of macaques during natural reaching
Source: Nat Commun. 2025 Apr 12;16:3489. doi: 10.1038/s41467-025-58786-3 (PMC11993741; doi:10.1038/s41467-025-58786-3)
Supplement: Supplementary file 4 — Source data [file 41467_2025_58786_MOESM4_ESM.zip › Source Data/Source Data Figure 1.xlsx]

## Sheet: Figure 1C
Figure 1C		NaN means there was no valid data at corresponding time point or spatial bin.
Monkey Z Session 7 Cell 23																																										monkey B session 1 cell 21
trajectory		spike counts		spatial firing rate map																																						trajectory		spike counts		spatial firing rate map
x	y			NaN	NaN	NaN	NaN	NaN	NaN	NaN	NaN	NaN	NaN	NaN	NaN	NaN	NaN	NaN	NaN	NaN	NaN	NaN	NaN	NaN	NaN	NaN	NaN	NaN	NaN	NaN	NaN	NaN	NaN	NaN	NaN	NaN	NaN	NaN	NaN	NaN		x	y			NaN	NaN	NaN	NaN
-19.2342	211.578	0		NaN	NaN	NaN	NaN	NaN	NaN	NaN	NaN	NaN	NaN	NaN	0.0673895	0.128055	NaN	NaN	NaN	NaN	NaN	NaN	0.589549	0.540917	0.478941	0.428235	0.422431	0.548363	NaN	NaN	NaN	NaN	NaN	NaN	NaN	NaN	NaN	NaN	NaN	NaN		-10.526	121.472	0		NaN	NaN	NaN	NaN
NaN	NaN	0		NaN	NaN	NaN	NaN	NaN	NaN	NaN	NaN	NaN	NaN	0.0506374	0.116469	0.223169	0.369624	0.630498	NaN	NaN	1.46996	1.22554	0.952371	0.756378	0.610243	0.535617	0.550912	0.753925	1.24153	NaN	NaN	NaN	NaN	NaN	NaN	NaN	NaN	NaN	NaN	NaN		-9.33772	123.047	0		NaN	NaN	NaN	NaN
NaN	NaN	0		NaN	NaN	NaN	NaN	NaN	NaN	NaN	NaN	NaN	0.0541439	0.136628	0.235997	0.396704	0.632193	1.10163	1.76367	2.1937	2.01765	1.65215	1.32773	1.08789	0.877201	0.746579	0.735086	0.961465	1.4866	2.30757	2.52809	2.20471	1.9052	NaN	NaN	NaN	NaN	NaN	NaN	NaN		-8.19409	124.267	0		NaN	NaN	NaN	NaN
NaN	NaN	0		NaN	NaN	NaN	NaN	NaN	NaN	NaN	NaN	0.0667802	0.129023	0.259626	0.403387	0.621147	0.942484	1.59406	2.27507	2.51559	2.22033	1.84844	1.56718	1.35467	1.11872	0.926292	0.842707	0.991278	1.3722	1.77392	1.62916	1.23933	0.884548	0.666791	NaN	NaN	NaN	NaN	NaN	NaN		-7.29404	125.957	0		NaN	NaN	NaN	NaN
NaN	NaN	0		NaN	NaN	NaN	NaN	NaN	NaN	NaN	NaN	0.106173	0.239825	0.462653	0.67807	0.929298	1.2271	1.79581	2.17416	2.19225	1.946	1.75151	1.64725	1.56199	1.36627	1.11075	0.876759	0.77782	0.830148	0.955569	0.851119	0.63034	0.359747	NaN	NaN	NaN	NaN	NaN	NaN	NaN		-6.73525	128.331	0		NaN	NaN	NaN	NaN
NaN	NaN	0		NaN	NaN	NaN	NaN	NaN	NaN	NaN	0	0.131927	0.334949	0.67879	0.979417	1.1563	1.18006	1.3955	1.54541	1.56148	1.4901	1.48126	1.52134	1.53746	1.39558	1.12054	0.787624	0.50516	0.350893	0.370679	0.370222	0.326227	0.219935	NaN	NaN	NaN	NaN	NaN	NaN	NaN		-5.28926	131.934	0		NaN	NaN	NaN	NaN
-19.4004	211.61	0		NaN	NaN	NaN	NaN	NaN	NaN	NaN	NaN	0.277265	0.428243	0.700531	0.8755	0.884894	0.78619	0.85162	0.953064	1.04333	1.12093	1.22438	1.33126	1.37721	1.25913	1.00839	0.687858	0.381957	0.175176	0.121657	0.128523	0.126389	NaN	NaN	NaN	NaN	NaN	NaN	NaN	NaN		-3.45745	135.06	0		NaN	NaN	NaN	NaN
-19.4394	211.603	0		NaN	NaN	NaN	NaN	NaN	NaN	NaN	NaN	0.735777	0.638042	0.555882	0.503733	0.507105	0.49699	0.559313	0.644739	0.766777	0.897554	1.02588	1.13	1.15158	1.03333	0.83281	0.59829	0.387	0.254509	0.196235	0.168917	0.0964559	NaN	NaN	NaN	NaN	NaN	NaN	NaN	NaN		-1.88815	137.8	0		NaN	NaN	NaN	NaN
-19.4739	211.591	0		NaN	NaN	0.750283	0.760129	0.824164	1.00193	1.23227	1.40141	1.26857	0.811464	0.461656	0.331381	0.378242	0.451246	0.544057	0.605816	0.703147	0.810523	0.905034	0.963475	0.939892	0.815261	0.6668	0.529742	0.452245	0.468896	0.524407	0.532785	NaN	NaN	NaN	NaN	NaN	NaN	NaN	NaN	NaN		-0.264226	139.731	0		NaN	NaN	NaN	NaN
-19.4997	211.573	0		0.676542	0.619105	0.651379	0.72105	0.873316	1.16102	1.51525	1.69035	1.38292	0.837811	0.433892	0.270057	0.318662	0.445626	0.594179	0.677457	0.758789	0.8157	0.84146	0.834784	0.774435	0.659725	0.556547	0.481842	0.487413	0.61889	0.84979	1.02043	NaN	NaN	NaN	NaN	NaN	NaN	NaN	NaN	NaN		1.97949	139.838	0		4.06195	3.38003	2.52333	1.54022
-19.5252	211.557	0		0.61469	0.56055	0.589477	0.662145	0.828856	1.15686	1.63366	2.00867	1.69712	1.06469	0.584183	0.364627	0.386595	0.526467	0.693187	0.790397	0.861002	0.87556	0.844118	0.790753	0.719528	0.617131	0.524702	0.455159	0.453036	0.562305	0.815937	1.1079	NaN	NaN	NaN	NaN	NaN	NaN	NaN	NaN	NaN		4.17365	139.345	0		2.50518	2.16095	1.73809	1.27747
NaN	NaN	0		0.562258	0.524672	0.551134	0.617517	0.771847	1.08809	1.60191	2.14124	1.95164	1.32506	0.806453	0.541172	0.522909	0.642841	0.790397	0.891617	0.970872	0.975362	0.914793	0.817914	0.717274	0.603339	0.500968	0.420398	0.384229	0.410066	0.538242	0.760134	NaN	NaN	NaN	NaN	NaN	NaN	NaN	NaN	NaN		5.60996	138.058	0		1.71549	1.5441	1.32519	1.09381
NaN	NaN	0		0.542391	0.509825	0.530347	0.587397	0.725956	1.0242	1.55398	2.23078	2.21503	1.6756	1.17499	0.874292	0.785732	0.828598	0.88953	0.949043	1.02506	1.05806	1.02973	0.911892	0.751544	0.597523	0.476938	0.391465	0.338116	0.309267	0.322968	0.376253	0.325801	NaN	NaN	NaN	NaN	NaN	NaN	NaN	NaN		7.53937	135.971	0		1.2449	1.16991	1.06333	0.951735
NaN	NaN	0		0.528316	0.500766	0.515234	0.561479	0.679875	0.948657	1.45848	2.19694	2.35959	2.01752	1.65339	1.38031	1.20938	1.12419	1.03033	0.984685	1.01826	1.084	1.12459	1.0066	0.77213	0.574284	0.444314	0.365273	0.31605	0.277528	0.251443	0.193775	0.17107	NaN	NaN	NaN	NaN	NaN	NaN	NaN	NaN		11.0591	133.496	0		0.957815	0.941534	0.898506	0.847236
NaN	NaN	0		0.527494	0.504328	0.511917	0.544796	0.63685	0.861137	1.30399	1.99336	2.30398	2.2931	2.23738	2.08729	1.81812	1.54291	1.23583	1.05091	1.01553	1.09551	1.20636	1.10547	0.803851	0.565168	0.425656	0.350781	0.308222	0.276067	0.248431	0.169973	0.155051	NaN	NaN	NaN	NaN	NaN	NaN	NaN	NaN		17.0129	131.631	0		0.786418	0.798696	0.783705	0.756043
NaN	NaN	0		0.550406	0.530169	0.529292	0.545457	0.604022	0.769067	1.10381	1.6564	2.07221	2.42785	2.72062	2.72523	2.36522	1.88237	1.38547	1.12318	1.07843	1.1877	1.34975	1.2468	0.873347	0.587685	0.430962	0.353559	0.31498	0.290835	0.276914	0.24198	NaN	NaN	NaN	NaN	NaN	NaN	NaN	NaN	NaN		24.9915	129.568	0		0.650744	0.680304	0.681166	0.674343
NaN	NaN	0		0.603975	0.583443	0.571135	0.566113	0.585024	0.682391	0.89582	1.31165	1.80661	2.35573	2.71915	2.73535	2.37267	1.85038	1.37416	1.20427	1.25426	1.39742	1.5361	1.37173	0.938474	0.617236	0.447189	0.368115	0.333789	0.315482	0.314722	0.306886	NaN	NaN	NaN	NaN	NaN	NaN	NaN	NaN	NaN		34.7884	128.33	0		0.527732	0.581058	0.619623	0.673626
NaN	NaN	0		0.727169	0.706254	0.674648	0.631652	0.589141	0.587665	0.657507	0.935613	1.4071	1.87116	2.07369	2.0377	1.80171	1.50886	1.37397	1.49296	1.69203	1.79912	1.78219	1.46639	0.980886	0.646912	0.477818	0.403095	0.378631	0.373503	0.397859	0.445155	NaN	NaN	NaN	NaN	NaN	NaN	NaN	NaN	NaN		45.8412	127.117	0		0.412695	0.536993	0.676851	0.841791
NaN	NaN	0		1.5427	1.18246	0.946431	0.77067	0.648361	0.577743	0.597202	0.816512	1.20083	1.48873	1.52658	1.41794	1.28831	1.29955	1.63298	2.1029	2.4202	2.40128	2.12137	1.59097	1.05043	0.722005	0.567029	0.502396	0.496673	0.525505	0.60981	0.79076	NaN	NaN	NaN	NaN	NaN	NaN	NaN	NaN	NaN		57.1547	125.267	0		0.40111	0.698139	0.92278	1.1372
NaN	NaN	0		NaN	2.01262	1.09431	0.715619	0.560235	0.486791	0.526327	0.742203	1.07741	1.2734	1.22951	1.08889	1.10738	1.50427	2.30961	3.07785	3.44124	3.22586	2.60919	1.81495	1.20419	0.896523	0.763428	0.706768	0.715789	0.782207	0.920721	1.17742	NaN	NaN	NaN	NaN	NaN	NaN	NaN	NaN	NaN		67.0755	123.137	0		0.563573	0.866048	1.03069	1.2066
NaN	NaN	0		NaN	2.94625	1.2084	0.612355	0.43932	0.398211	0.466446	0.657806	0.925148	1.09428	1.0676	1.00074	1.31208	2.18286	3.3091	4.18595	4.51384	4.15813	3.31297	2.31243	1.59108	1.23524	1.06306	0.974719	0.962254	1.02823	1.13741	NaN	NaN	NaN	NaN	NaN	NaN	NaN	NaN	NaN	NaN		75.9561	121.434	0		0.703228	0.902761	1.00587	1.1282
NaN	NaN	0		NaN	NaN	1.40026	0.569794	0.37308	0.359403	0.417913	0.530895	0.683118	0.800343	0.83158	0.970041	1.71089	3.02077	4.27728	5.10196	5.36738	5.01317	4.1989	3.19349	2.34808	1.79026	1.4432	1.24377	1.15671	1.16507	1.12845	NaN	NaN	NaN	NaN	NaN	NaN	NaN	NaN	NaN	NaN		83.4002	119.573	0		0.708309	0.853828	0.926364	1.01368
NaN	NaN	0		NaN	NaN	1.39636	0.602937	0.401441	0.369817	0.373431	0.405136	0.469634	0.540313	0.625175	0.961422	1.95209	3.47868	4.83664	5.62802	5.89839	5.66197	5.05702	4.28333	3.43276	2.58162	1.93117	1.52604	1.30922	1.21384	0.92629	0.493317	0.319527	0.357701	0.387153	NaN	NaN	NaN	NaN	NaN	NaN		89.4614	118.495	0		0.657477	0.769577	0.823842	0.891875
NaN	NaN	0		NaN	NaN	1.20528	0.688181	0.463495	0.38857	0.345623	0.329663	0.344604	0.389084	0.509415	0.908201	1.81689	3.23016	4.69139	5.58774	6.00126	5.96204	5.57659	5.10511	4.45408	3.4644	2.53953	1.84979	1.4309	1.12634	0.54928	0.334742	0.339451	0.38536	0.418558	0.440691	NaN	NaN	NaN	NaN	NaN		93.51	118.39	0		0.576834	0.66219	0.702695	0.758806
NaN	NaN	0		NaN	NaN	1.15088	0.758093	0.486185	0.388307	0.333608	0.304182	0.306111	0.35539	0.504621	0.883643	1.57621	2.61409	3.92315	4.96862	5.67717	5.90445	5.53272	5.00526	4.49254	3.74574	3.07642	2.36108	NaN	NaN	NaN	0.312371	0.352888	0.395433	0.427878	0.451468	NaN	NaN	NaN	NaN	NaN		96.0968	118.376	0		0.472214	0.536664	0.567549	0.618118
NaN	NaN	0		NaN	NaN	1.21225	0.836289	0.509216	0.387278	0.328167	0.294021	0.294384	0.35667	0.517048	0.84921	1.36547	2.0858	3.12913	4.30771	5.42759	5.98067	5.29947	4.15899	3.41303	2.99648	3.16071	NaN	NaN	NaN	NaN	0.308751	0.358954	0.400339	0.432168	0.45534	NaN	NaN	NaN	NaN	NaN		97.5263	118.344	1		NaN	0.0435262	0.044873	0.0857168
NaN	NaN	0		NaN	NaN	NaN	1.04792	0.675766	0.475928	0.36792	0.307911	0.302186	0.369496	0.512749	0.776517	1.16072	1.68379	2.51677	3.81269	5.34874	6.22669	5.11433	3.25232	2.17674	1.87633	2.49355	NaN	NaN	NaN	NaN	NaN	0.362126	0.403191	0.434805	NaN	NaN	NaN	NaN	NaN	NaN		98.6096	118.244	0		NaN	NaN	NaN	NaN
NaN	NaN	0		NaN	NaN	NaN	NaN	1.07384	0.729373	0.489096	0.354377	0.328199	0.387194	0.499258	0.698825	0.992374	1.39482	2.0742	3.4211	5.14134	6.02076	4.66714	2.54019	1.3636	1.13434	NaN	NaN	NaN	NaN	NaN	NaN	NaN	NaN	NaN	NaN	NaN	NaN	NaN	NaN	NaN		99.2212	118.078	0
NaN	NaN	0		NaN	NaN	NaN	NaN	NaN	NaN	0.734462	0.427562	0.362716	0.414376	0.50631	0.669272	0.911385	1.23546	1.75203	2.8057	3.96792	4.5154	3.6145	2.04287	1.02659	NaN	NaN	NaN	NaN	NaN	NaN	NaN	NaN	NaN	NaN	NaN	NaN	NaN	NaN	NaN	NaN		99.8627	117.848	0
NaN	NaN	0		NaN	NaN	NaN	NaN	NaN	NaN	NaN	0.476927	0.390437	0.451441	0.541743	0.691616	0.909219	1.17835	1.51069	1.97484	2.23471	2.45648	2.12893	NaN	NaN	NaN	NaN	NaN	NaN	NaN	NaN	NaN	NaN	NaN	NaN	NaN	NaN	NaN	NaN	NaN	NaN		100.284	117.601	0
NaN	NaN	0		NaN	NaN	NaN	NaN	NaN	NaN	NaN	NaN	0.440985	0.528069	0.632558	0.784284	0.983385	1.18593	1.29094	1.15795	0.935356	NaN	NaN	NaN	NaN	NaN	NaN	NaN	NaN	NaN	NaN	NaN	NaN	NaN	NaN	NaN	NaN	NaN	NaN	NaN	NaN		100.686	117.413	0
NaN	NaN	0		NaN	NaN	NaN	NaN	NaN	NaN	NaN	NaN	0.426109	0.594622	0.751371	0.928928	1.1085	1.22355	1.08998	NaN	NaN	NaN	NaN	NaN	NaN	NaN	NaN	NaN	NaN	NaN	NaN	NaN	NaN	NaN	NaN	NaN	NaN	NaN	NaN	NaN	NaN		100.952	117.267	0
NaN	NaN	0		NaN	NaN	NaN	NaN	NaN	NaN	NaN	NaN	NaN	NaN	0.823528	0.945102	0.990036	NaN	NaN	NaN	NaN	NaN	NaN	NaN	NaN	NaN	NaN	NaN	NaN	NaN	NaN	NaN	NaN	NaN	NaN	NaN	NaN	NaN	NaN	NaN	NaN		101.239	117.077	1
NaN	NaN	0																																								101.4	116.843	0
NaN	NaN	0																																								101.574	116.502	0
NaN	NaN	0																																								101.932	115.684	0
NaN	NaN	0																																								102.35	114.049	0
NaN	NaN	0																																								102.814	111.933	0
NaN	NaN	0																																								103.499	109.102	0
NaN	NaN	0																																								104.245	104.96	0
NaN	NaN	0																																								104.848	99.5467	0
NaN	NaN	0																																								105.539	93.617	0
NaN	NaN	0																																								106.596	87.5423	0
NaN	NaN	0																																								108.104	82.2197	0
NaN	NaN	0																																								109.796	78.3134	0
NaN	NaN	0																																								111.453	76.1544	0
NaN	NaN	0																																								112.973	75.3235	0
NaN	NaN	0																																								114.002	75.1895	0
NaN	NaN	0																																								114.299	75.1196	0
NaN	NaN	0																																								114.349	75.1069	0
NaN	NaN	0																																								114.421	75.0939	0
NaN	NaN	0																																								114.481	75.082	0
NaN	NaN	0																																								114.518	75.0743	0
NaN	NaN	0																																								114.55	75.101	0
NaN	NaN	0																																								114.552	75.1372	0
NaN	NaN	0																																								114.523	75.1848	0
NaN	NaN	0																																								114.49	75.2394	0
NaN	NaN	0																																								114.443	75.3514	0
NaN	NaN	0																																								114.401	75.452	0
NaN	NaN	0																																								114.376	75.5953	0
NaN	NaN	0																																								114.353	75.7385	0
NaN	NaN	0																																								114.312	75.9021	0
NaN	NaN	0																																								114.285	76.0261	0
NaN	NaN	0																																								114.194	76.1441	0
NaN	NaN	0																																								114.056	76.2284	0
NaN	NaN	0																																								113.84	76.3363	0
NaN	NaN	0																																								113.612	76.4658	0
NaN	NaN	0																																								113.343	76.5821	0
NaN	NaN	0																																								113.118	76.7192	0
NaN	NaN	0																																								112.941	76.9112	0
NaN	NaN	0																																								112.815	77.0869	0
NaN	NaN	0																																								112.722	77.2551	0
NaN	NaN	0																																								112.657	77.4373	0
NaN	NaN	0																																								112.606	77.5996	0
NaN	NaN	0																																								112.496	77.7043	0
NaN	NaN	0																																								112.348	77.8002	0
NaN	NaN	0																																								112.188	77.9232	0
NaN	NaN	0																																								111.927	78.116	0
NaN	NaN	0																																								111.668	78.3084	0
NaN	NaN	0																																								111.448	78.4924	0
NaN	NaN	0																																								111.292	78.689	0
NaN	NaN	0																																								NaN	NaN	0
NaN	NaN	0																																								NaN	NaN	0
NaN	NaN	0																																								111.094	78.9682	0
NaN	NaN	0																																								111.097	79.0679	0
NaN	NaN	0																																								NaN	NaN	0
NaN	NaN	0																																								NaN	NaN	0
NaN	NaN	0																																								111.112	79.2842	0
NaN	NaN	0																																								111.116	79.3303	0
NaN	NaN	0																																								111.143	79.377	0
NaN	NaN	0																																								111.377	79.4454	0
NaN	NaN	0																																								111.609	79.509	0
NaN	NaN	0																																								111.839	79.5923	0
NaN	NaN	0																																								112.072	79.6892	0
NaN	NaN	0																																								112.278	79.7624	0
NaN	NaN	0																																								112.273	79.8701	0
NaN	NaN	0																																								112.27	79.9896	0
NaN	NaN	0																																								112.268	80.0989	0
NaN	NaN	0																																								112.263	80.1847	0
NaN	NaN	0																																								NaN	NaN	0
NaN	NaN	0																																								112.258	80.3432	0
NaN	NaN	0																																								112.055	80.3783	0
NaN	NaN	0																																								111.588	80.3552	0
NaN	NaN	0																																								111.045	80.3165	0
NaN	NaN	0																																								110.219	80.2526	0
NaN	NaN	0																																								109.205	80.1812	0
NaN	NaN	0																																								108.235	80.11	0
NaN	NaN	0																																								107.526	80.0833	0
NaN	NaN	0																																								106.89	80.064	0
NaN	NaN	0																																								106.538	80.0499	0
NaN	NaN	0																																								106.375	80.0353	0
NaN	NaN	0																																								NaN	NaN	0
NaN	NaN	0																																								NaN	NaN	0
NaN	NaN	0																																								NaN	NaN	0
NaN	NaN	0																																								NaN	NaN	0
NaN	NaN	0																																								106.369	80.0357	0
NaN	NaN	0																																								106.341	80.052	0
NaN	NaN	0																																								106.281	80.0734	0
NaN	NaN	0																																								106.185	80.0742	0
NaN	NaN	0																																								NaN	NaN	0
NaN	NaN	0																																								106	80.0881	0
NaN	NaN	0																																								105.928	80.0998	0
NaN	NaN	0																																								105.896	80.129	0
NaN	NaN	0																																								105.9	80.1815	0
NaN	NaN	0																																								105.906	80.255	0
NaN	NaN	0																																								105.908	80.3254	0
NaN	NaN	0																																								105.918	80.4045	0
NaN	NaN	0																																								NaN	NaN	0
NaN	NaN	0																																								NaN	NaN	0
NaN	NaN	0																																								105.887	80.6534	0
NaN	NaN	0																																								105.776	80.7111	0
NaN	NaN	0																																								105.654	80.741	0
NaN	NaN	0																																								105.501	80.7251	0
NaN	NaN	0																																								105.339	80.6928	0
NaN	NaN	0																																								105.159	80.6341	0
NaN	NaN	0																																								104.912	80.5812	0
NaN	NaN	0																																								104.675	80.5557	0
NaN	NaN	0																																								104.468	80.5562	0
NaN	NaN	0																																								104.251	80.6279	0
NaN	NaN	0																																								104.055	80.7238	0
NaN	NaN	0																																								104.01	80.822	0
NaN	NaN	0																																								103.836	80.9479	0
NaN	NaN	0																																								103.663	81.0859	0
NaN	NaN	0																																								103.516	81.1689	0
NaN	NaN	0																																								103.373	81.2497	0
NaN	NaN	0																																								103.228	81.3364	0
NaN	NaN	0																																								103.186	81.3842	0
NaN	NaN	0																																								103.118	81.3879	0
NaN	NaN	0																																								103.101	81.3878	0
NaN	NaN	0																																								103.101	81.402	0
NaN	NaN	0																																								103.176	81.4562	0
NaN	NaN	0																																								103.28	81.5267	0
NaN	NaN	0																																								103.415	81.6447	0
NaN	NaN	0																																								103.498	81.7849	0
NaN	NaN	0																																								103.563	81.9152	0
NaN	NaN	0																																								103.537	81.998	0
NaN	NaN	0																																								NaN	NaN	0
NaN	NaN	0																																								NaN	NaN	0
NaN	NaN	0																																								NaN	NaN	0
NaN	NaN	0																																								103.274	82.0598	0
NaN	NaN	0																																								103.205	82.016	0
NaN	NaN	0																																								103.166	81.9586	0
NaN	NaN	0																																								103.173	81.8933	0
NaN	NaN	0																																								NaN	NaN	0
NaN	NaN	0																																								103.144	81.7155	0
NaN	NaN	0																																								103.141	81.6282	0
NaN	NaN	0																																								103.126	81.5403	0
NaN	NaN	0																																								103.089	81.4592	0
NaN	NaN	0																																								103.054	81.4225	0
NaN	NaN	0																																								103.041	81.359	0
NaN	NaN	0																																								NaN	NaN	0
NaN	NaN	0																																								NaN	NaN	0
NaN	NaN	0																																								NaN	NaN	0
NaN	NaN	0																																								102.934	81.1905	0
NaN	NaN	0																																								102.906	81.1772	0
NaN	NaN	0																																								NaN	NaN	0
NaN	NaN	0																																								102.804	81.1536	0
NaN	NaN	0																																								102.677	81.1533	0
NaN	NaN	0																																								102.479	81.159	0
NaN	NaN	0																																								102.27	81.1853	0
NaN	NaN	0																																								101.986	81.2384	0
NaN	NaN	0																																								101.674	81.3639	0
NaN	NaN	0																																								101.263	81.5349	0
NaN	NaN	0																																								100.694	81.8079	0
NaN	NaN	0																																								100.027	82.0659	0
NaN	NaN	0																																								99.345	82.3221	0
NaN	NaN	0																																								98.726	82.5187	0
NaN	NaN	0																																								98.2263	82.7782	0
NaN	NaN	0																																								97.7076	83.3315	0
NaN	NaN	0																																								96.8481	84.4415	0
NaN	NaN	0																																								95.2905	86.3793	0
NaN	NaN	0																																								92.2948	89.1596	0
NaN	NaN	0																																								87.4902	92.9101	0
NaN	NaN	0																																								80.8676	97.5198	0
NaN	NaN	0																																								72.707	102.899	0
NaN	NaN	0																																								63.0344	109.437	0
NaN	NaN	0																																								52.2595	117.474	0
NaN	NaN	0																																								40.6155	126.851	0
NaN	NaN	0																																								28.2662	137.27	0
NaN	NaN	0																																								15.1751	148.348	0
NaN	NaN	0																																								1.78898	158.907	0
NaN	NaN	0																																								-11.4007	167.91	0
NaN	NaN	0																																								-24.1082	174.57	0
NaN	NaN	0																																								-36.5075	178.765	0
NaN	NaN	0																																								-48.2518	180.784	0
NaN	NaN	0																																								-59.8096	181.293	0
NaN	NaN	0																																								-71.0951	180.875	0
NaN	NaN	0																																								-81.844	180.364	0
NaN	NaN	0																																								-91.3959	180.233	0
NaN	NaN	0																																								-99.7175	180.616	0
NaN	NaN	0																																								-105.66	181.283	0
NaN	NaN	0																																								-109.526	182.155	0
NaN	NaN	0																																								-111.725	183.12	0
NaN	NaN	0																																								-112.669	183.836	0
NaN	NaN	0																																								-112.768	184.224	0
NaN	NaN	0																																								-112.834	184.348	0
NaN	NaN	0																																								-112.877	184.393	0
NaN	NaN	0																																								NaN	NaN	0
NaN	NaN	0																																								NaN	NaN	0
NaN	NaN	0																																								-112.912	184.356	0
NaN	NaN	0																																								-112.948	184.361	0
NaN	NaN	0																																								-112.961	184.421	0
NaN	NaN	0																																								-112.962	184.527	0
NaN	NaN	0																																								-112.943	184.688	0
NaN	NaN	0																																								-112.918	184.867	0
NaN	NaN	0																																								-112.9	185.073	0
NaN	NaN	0																																								-112.918	185.236	0
NaN	NaN	0																																								-112.959	185.348	0
NaN	NaN	0																																								-113.012	185.404	0
NaN	NaN	0																																								-113.071	185.433	0
NaN	NaN	0																																								-113.11	185.459	0
NaN	NaN	0																																								-113.147	185.492	0
NaN	NaN	0																																								-113.2	185.522	0
NaN	NaN	0																																								NaN	NaN	0
NaN	NaN	0																																								NaN	NaN	0
NaN	NaN	0																																								NaN	NaN	0
NaN	NaN	0																																								-113.507	185.559	0
NaN	NaN	0																																								-113.6	185.518	0
NaN	NaN	0																																								-113.692	185.418	0
NaN	NaN	0																																								-113.783	185.305	0
NaN	NaN	0																																								-113.872	185.091	0
NaN	NaN	0																																								-114.112	184.898	0
NaN	NaN	0																																								-114.373	184.708	0
NaN	NaN	0																																								-114.638	184.575	0
NaN	NaN	0																																								-114.897	184.451	0
NaN	NaN	0																																								-115.145	184.436	0
NaN	NaN	0																																								NaN	NaN	0
NaN	NaN	0																																								NaN	NaN	0
NaN	NaN	0																																								-115.32	184.296	0
NaN	NaN	0																																								NaN	NaN	0
NaN	NaN	0																																								NaN	NaN	0
NaN	NaN	0																																								NaN	NaN	0
NaN	NaN	0																																								NaN	NaN	0
NaN	NaN	0																																								NaN	NaN	0
NaN	NaN	0																																								NaN	NaN	0
NaN	NaN	0																																								NaN	NaN	0
NaN	NaN	0																																								NaN	NaN	0
NaN	NaN	0																																								NaN	NaN	0
NaN	NaN	0																																								NaN	NaN	0
NaN	NaN	0																																								NaN	NaN	0
NaN	NaN	0																																								NaN	NaN	0
NaN	NaN	0																																								NaN	NaN	0
NaN	NaN	0																																								NaN	NaN	0
NaN	NaN	0																																								NaN	NaN	0
NaN	NaN	0																																								NaN	NaN	0
NaN	NaN	0																																								NaN	NaN	0
NaN	NaN	0																																								NaN	NaN	0
NaN	NaN	0																																								NaN	NaN	0
NaN	NaN	0																																								NaN	NaN	0
NaN	NaN	0																																								NaN	NaN	0
NaN	NaN	0																																								NaN	NaN	0
NaN	NaN	0																																								NaN	NaN	0
NaN	NaN	0																																								NaN	NaN	0
NaN	NaN	0																																								-115.629	183.865	0
NaN	NaN	0																																								-115.626	183.856	0
NaN	NaN	0																																								-115.617	183.841	0
NaN	NaN	0																																								-115.592	183.82	0
NaN	NaN	0																																								-115.566	183.794	0
NaN	NaN	0																																								-115.537	183.769	0
NaN	NaN	0																																								-115.513	183.752	0
NaN	NaN	0																																								NaN	NaN	0
NaN	NaN	0																																								-115.486	183.748	0
NaN	NaN	0																																								-115.472	183.751	0
NaN	NaN	0																																								-115.442	183.753	0
NaN	NaN	0																																								-115.403	183.754	0
NaN	NaN	0																																								-115.361	183.757	0
NaN	NaN	0																																								-115.313	183.77	0
NaN	NaN	0																																								NaN	NaN	0
NaN	NaN	0																																								NaN	NaN	0
NaN	NaN	0																																								-115.162	183.857	0
NaN	NaN	0																																								-115.085	183.904	0
NaN	NaN	0																																								-115.017	183.967	0
NaN	NaN	0																																								-114.904	184.012	0
NaN	NaN	0																																								-114.796	184.066	0
NaN	NaN	0																																								-114.721	184.136	0
NaN	NaN	0																																								-114.662	184.227	0
NaN	NaN	0																																								-114.597	184.303	0
NaN	NaN	0																																								-114.568	184.402	0
NaN	NaN	0																																								-114.532	184.497	0
NaN	NaN	0																																								-114.47	184.552	0
NaN	NaN	0																																								-114.401	184.578	0
NaN	NaN	0																																								-114.331	184.58	0
NaN	NaN	0																																								-114.279	184.588	0
NaN	NaN	0																																								-114.233	184.585	0
NaN	NaN	0																																								NaN	NaN	0
NaN	NaN	0																																								NaN	NaN	0
NaN	NaN	0																																								NaN	NaN	0
NaN	NaN	0																																								NaN	NaN	0
NaN	NaN	0																																								-114.053	184.7	0
NaN	NaN	0																																								-114.012	184.737	0
NaN	NaN	0																																								-113.982	184.754	0
NaN	NaN	0																																								NaN	NaN	0
NaN	NaN	0																																								NaN	NaN	0
NaN	NaN	0																																								NaN	NaN	0
NaN	NaN	0																																								-113.864	184.695	0
NaN	NaN	0																																								-113.84	184.65	0
NaN	NaN	0																																								-113.828	184.627	0
NaN	NaN	0																																								-113.831	184.658	0
NaN	NaN	0																																								NaN	NaN	0
NaN	NaN	0																																								NaN	NaN	0
NaN	NaN	0																																								NaN	NaN	0
NaN	NaN	0																																								NaN	NaN	0
NaN	NaN	0																																								-113.854	184.611	0
NaN	NaN	0																																								NaN	NaN	0
NaN	NaN	0																																								-113.851	184.606	0
NaN	NaN	0																																								NaN	NaN	0
NaN	NaN	0																																								NaN	NaN	0
NaN	NaN	0																																								NaN	NaN	0
NaN	NaN	0																																								NaN	NaN	0
NaN	NaN	0																																								NaN	NaN	0
NaN	NaN	0																																								NaN	NaN	0
NaN	NaN	0																																								NaN	NaN	0
NaN	NaN	0																																								NaN	NaN	0
NaN	NaN	0																																								NaN	NaN	0
NaN	NaN	0																																								NaN	NaN	0
NaN	NaN	0																																								-113.957	184.512	0
NaN	NaN	0																																								-113.979	184.484	0
NaN	NaN	0																																								-114.004	184.463	0
NaN	NaN	0																																								-114.043	184.449	0
NaN	NaN	0																																								-114.108	184.462	0
NaN	NaN	0																																								-114.194	184.497	0
NaN	NaN	0																																								-114.269	184.534	0
NaN	NaN	0																																								-114.347	184.562	0
NaN	NaN	0																																								-114.406	184.587	0
NaN	NaN	0																																								NaN	NaN	0
NaN	NaN	0																																								NaN	NaN	0
NaN	NaN	0																																								NaN	NaN	0
NaN	NaN	0																																								NaN	NaN	0
NaN	NaN	0																																								NaN	NaN	0
NaN	NaN	0																																								NaN	NaN	0
NaN	NaN	0																																								NaN	NaN	0
NaN	NaN	0																																								NaN	NaN	0
NaN	NaN	0																																								NaN	NaN	0
NaN	NaN	0																																								NaN	NaN	0
NaN	NaN	0																																								NaN	NaN	0
NaN	NaN	0																																								NaN	NaN	0
NaN	NaN	0																																								NaN	NaN	0
NaN	NaN	0																																								-114.581	184.194	0
NaN	NaN	0																																								-114.607	184.138	0
NaN	NaN	0																																								NaN	NaN	0
NaN	NaN	0																																								-114.636	184.034	0
NaN	NaN	0																																								NaN	NaN	0
NaN	NaN	0																																								NaN	NaN	0
NaN	NaN	0																																								NaN	NaN	0
NaN	NaN	0																																								NaN	NaN	0
NaN	NaN	0																																								-114.616	183.96	0
NaN	NaN	0																																								-114.603	183.948	0
NaN	NaN	0																																								-114.592	183.934	0
NaN	NaN	0																																								-114.595	183.917	0
NaN	NaN	0																																								-114.592	183.889	0
NaN	NaN	0																																								-114.595	183.864	0
NaN	NaN	0																																								NaN	NaN	0
NaN	NaN	0																																								NaN	NaN	0
NaN	NaN	0																																								NaN	NaN	0
NaN	NaN	0																																								NaN	NaN	0
NaN	NaN	0																																								NaN	NaN	0
NaN	NaN	0																																								NaN	NaN	0
NaN	NaN	0																																								NaN	NaN	0
NaN	NaN	0																																								NaN	NaN	0
NaN	NaN	0																																								NaN	NaN	0
NaN	NaN	0																																								NaN	NaN	0
NaN	NaN	0																																								NaN	NaN	0
NaN	NaN	0																																								NaN	NaN	0
NaN	NaN	0																																								NaN	NaN	0
NaN	NaN	0																																								NaN	NaN	0
NaN	NaN	0																																								NaN	NaN	0
NaN	NaN	0																																								NaN	NaN	0
NaN	NaN	0																																								NaN	NaN	0
NaN	NaN	0																																								NaN	NaN	0
NaN	NaN	0																																								-114.801	183.542	0
NaN	NaN	0																																								-114.831	183.509	0
NaN	NaN	0																																								NaN	NaN	0
NaN	NaN	0																																								NaN	NaN	0
NaN	NaN	0																																								NaN	NaN	0
-20.6574	211.658	0																																								NaN	NaN	0
-20.7963	211.664	0																																								-114.912	183.386	0
-20.959	211.664	0																																								NaN	NaN	0
-21.1655	211.669	0																																								NaN	NaN	0
-21.4183	211.751	0																																								-114.877	183.287	0
-21.7094	211.902	0																																								-114.894	183.243	0
-22.0066	212.135	0																																								-114.915	183.202	0
-22.3123	212.598	0																																								-114.951	183.153	0
-22.682	213.319	0																																								-114.984	183.108	0
-23.0706	214.392	0																																								NaN	NaN	0
-23.4879	216.026	0																																								NaN	NaN	0
-24.0983	218.66	0																																								-115.076	183.004	0
-24.9182	221.544	0																																								-115.089	182.992	0
-25.8196	224.268	0																																								NaN	NaN	0
-27.2266	226.531	0																																								NaN	NaN	0
-28.5623	228.661	0																																								NaN	NaN	0
-29.876	229.93	0																																								NaN	NaN	0
-31.2899	230.917	0																																								NaN	NaN	0
-33.0797	232.15	0																																								NaN	NaN	0
-35.0066	232.744	0																																								NaN	NaN	0
-37.9156	231.825	0																																								NaN	NaN	0
-41.8969	228.791	0																																								NaN	NaN	0
-46.1427	224.121	0																																								NaN	NaN	0
-50.6654	218.119	0																																								NaN	NaN	0
-55.2601	212.076	0																																								NaN	NaN	0
-58.5843	206.052	0																																								NaN	NaN	0
-59.8607	201.133	0																																								NaN	NaN	0
-60.1158	197.141	0																																								NaN	NaN	0
-59.6242	193.854	0																																								NaN	NaN	0
-58.8188	191.205	0																																								NaN	NaN	0
-59.0571	189.644	0																																								NaN	NaN	0
-61.0142	189.108	0																																								-114.996	183.093	0
-64.4303	189.421	0																																								NaN	NaN	0
-68.8595	190.424	0																																								NaN	NaN	0
-73.8561	191.958	0																																								NaN	NaN	0
-78.974	193.864	0																																								NaN	NaN	0
-83.7674	195.983	0																																								NaN	NaN	0
-87.7905	198.155	0																																								NaN	NaN	0
-90.7044	200.218	0																																								NaN	NaN	0
-92.5727	202.023	0																																								NaN	NaN	0
-93.5491	203.508	0																																								NaN	NaN	0
-93.8632	204.313	0																																								NaN	NaN	0
-93.1426	203.79	0																																								NaN	NaN	0
-91.8059	203.06	0																																								NaN	NaN	0
-90.2735	202.913	0																																								NaN	NaN	0
-87.9081	201.772	0																																								NaN	NaN	0
-85.2338	200.844	0																																								NaN	NaN	0
-82.7259	199.973	0																																								NaN	NaN	0
-80.4913	198.342	0																																								NaN	NaN	0
-78.0255	194.653	0																																								NaN	NaN	0
-75.9282	190.222	0																																								-114.855	183.298	0
-73.9258	184.906	0																																								NaN	NaN	0
-72.3261	179.511	0																																								NaN	NaN	0
-70.9058	173.899	0																																								NaN	NaN	0
-69.3887	169.115	0																																								NaN	NaN	0
-67.8303	165.217	0																																								NaN	NaN	0
-66.0201	161.374	0																																								NaN	NaN	0
-63.7805	157.226	0																																								NaN	NaN	0
-61.1455	152.069	0																																								NaN	NaN	0
-58.498	144.944	0																																								NaN	NaN	0
-55.5295	135.559	0																																								NaN	NaN	0
-52.1693	124.291	0																																								NaN	NaN	0
-48.3266	111.675	0																																								NaN	NaN	0
-44.0672	98.6382	0																																								NaN	NaN	0
-39.5402	85.9416	0																																								NaN	NaN	0
-35.3682	74.3935	0																																								NaN	NaN	0
-31.817	63.9504	0																																								NaN	NaN	0
-28.948	55.1421	0																																								NaN	NaN	0
-26.9945	47.7754	0																																								NaN	NaN	0
-25.6582	42.1388	0																																								NaN	NaN	0
-24.3849	37.8222	0																																								NaN	NaN	0
-23.049	34.6959	0																																								NaN	NaN	0
-22.0125	32.521	0																																								NaN	NaN	0
-20.9459	31.2256	0																																								NaN	NaN	0
-20.0358	30.237	0																																								NaN	NaN	0
-19.4545	29.7835	0																																								NaN	NaN	0
-19.0024	29.8148	0																																								NaN	NaN	0
-18.4871	29.7656	0																																								NaN	NaN	0
-17.9381	29.5814	0																																								NaN	NaN	0
-17.332	29.2687	0																																								NaN	NaN	0
-16.723	28.7402	0																																								NaN	NaN	0
-16.2015	28.0667	0																																								NaN	NaN	0
-15.7833	27.4623	0																																								NaN	NaN	0
-15.4837	26.7745	0																																								NaN	NaN	0
-15.2717	26.1526	0																																								NaN	NaN	0
-15.1407	25.7074	0																																								NaN	NaN	0
-15.1286	25.3415	0																																								NaN	NaN	0
-15.1717	24.997	0																																								NaN	NaN	0
-15.2593	24.829	0																																								NaN	NaN	0
-15.5008	24.848	0																																								-114.384	183.266	0
-16.5196	25.2257	0																																								NaN	NaN	0
-18.2125	27.0944	0																																								-114.316	183.269	0
-20.2348	30.8463	0																																								-114.284	183.268	0
-22.4078	36.7446	0																																								-114.252	183.265	0
-24.5138	44.9245	0																																								NaN	NaN	0
-25.9494	55.158	0																																								NaN	NaN	0
-26.7565	66.7802	0																																								NaN	NaN	0
-27.2598	80.0311	0																																								NaN	NaN	0
-27.4351	95.2116	0																																								NaN	NaN	0
-27.2219	111.96	0																																								NaN	NaN	0
-26.3657	130.017	0																																								NaN	NaN	0
-25.0367	148.715	0																																								NaN	NaN	0
-23.2462	167.243	0																																								NaN	NaN	0
-21.2265	184.021	0																																								NaN	NaN	0
-18.3318	198.258	0																																								NaN	NaN	0
-14.7541	208.953	0																																								NaN	NaN	0
-11.2857	216.174	0																																								NaN	NaN	0
-7.87421	220.155	0																																								NaN	NaN	0
-4.45544	221.986	0																																								NaN	NaN	0
-2.13623	222.46	0																																								NaN	NaN	0
-0.896017	222.871	0																																								NaN	NaN	0
0.0679954	223.277	0																																								NaN	NaN	0
0.677182	223.596	0																																								NaN	NaN	0
0.935524	223.846	0																																								NaN	NaN	0
1.13187	224.074	0																																								NaN	NaN	0
1.18027	224.302	0																																								NaN	NaN	0
1.20034	224.538	0																																								NaN	NaN	0
1.20253	224.792	0																																								NaN	NaN	0
1.16885	224.989	0																																								NaN	NaN	0
1.11742	225.236	0																																								NaN	NaN	0
1.06616	225.379	0																																								NaN	NaN	0
NaN	NaN	0																																								NaN	NaN	0
NaN	NaN	0																																								NaN	NaN	0
NaN	NaN	0																																								NaN	NaN	0
NaN	NaN	0																																								NaN	NaN	0
NaN	NaN	0																																								NaN	NaN	0
NaN	NaN	0																																								NaN	NaN	0
NaN	NaN	0																																								NaN	NaN	0
NaN	NaN	0																																								NaN	NaN	0
NaN	NaN	0																																								NaN	NaN	0
NaN	NaN	0																																								NaN	NaN	0
NaN	NaN	0																																								-113.985	183.466	0
NaN	NaN	0																																								-114.004	183.502	0
NaN	NaN	0																																								NaN	NaN	0
NaN	NaN	0																																								NaN	NaN	0
NaN	NaN	0																																								NaN	NaN	0
NaN	NaN	0																																								-114.01	183.629	0
NaN	NaN	0																																								-114.013	183.649	0
1.37911	226.374	0																																								-114.018	183.656	0
1.47732	226.473	0																																								-113.99	183.663	0
1.57297	226.593	0																																								-113.966	183.65	0
1.69546	226.723	0																																								-113.952	183.629	1
1.81747	226.857	0																																								NaN	NaN	0
1.92816	227.003	0																																								-113.929	183.634	0
2.02771	227.157	0																																								-113.992	183.652	0
2.13793	227.329	0																																								-114.072	183.693	0
2.20599	227.493	0																																								-114.172	183.845	0
2.26434	227.645	0																																								-114.292	183.997	0
2.3438	227.77	0																																								-114.384	184.133	0
NaN	NaN	0																																								-114.518	184.274	0
NaN	NaN	0																																								-114.645	184.391	0
NaN	NaN	0																																								-114.813	184.643	0
NaN	NaN	0																																								-115.213	185.756	0
NaN	NaN	0																																								-115.617	186.864	0
NaN	NaN	0																																								-115.976	187.963	0
NaN	NaN	0																																								-116.556	189.148	0
NaN	NaN	0																																								-117.033	190.102	0
NaN	NaN	0																																								-117.274	190.109	0
NaN	NaN	0																																								-117.741	189.947	0
NaN	NaN	0																																								-118.304	189.656	0
NaN	NaN	0																																								-118.681	189.078	1
NaN	NaN	0																																								-119.129	188.462	0
NaN	NaN	0																																								-119.596	187.923	0
NaN	NaN	0																																								-119.877	187.543	0
NaN	NaN	0																																								-120.13	187.234	0
NaN	NaN	0																																								-120.501	186.983	0
NaN	NaN	0																																								-120.961	186.65	0
NaN	NaN	0																																								-121.567	186.2	1
NaN	NaN	0																																								-122.312	185.6	0
NaN	NaN	0																																								-122.977	185.119	0
NaN	NaN	0																																								-123.748	184.589	0
NaN	NaN	0																																								-124.144	183.909	1
NaN	NaN	0																																								-124.501	183.144	0
NaN	NaN	0																																								-124.734	182.372	0
NaN	NaN	0																																								NaN	NaN	0
NaN	NaN	0																																								NaN	NaN	0
NaN	NaN	0																																								NaN	NaN	0
NaN	NaN	0																																								NaN	NaN	0
NaN	NaN	0																																								NaN	NaN	0
NaN	NaN	0																																								NaN	NaN	0
NaN	NaN	0																																								NaN	NaN	0
NaN	NaN	0																																								NaN	NaN	0
NaN	NaN	0																																								NaN	NaN	0
NaN	NaN	0																																								NaN	NaN	0
NaN	NaN	0																																								NaN	NaN	0
NaN	NaN	0																																								NaN	NaN	0
NaN	NaN	0																																								NaN	NaN	0
NaN	NaN	0																																								NaN	NaN	0
NaN	NaN	0																																								NaN	NaN	0
NaN	NaN	0																																								NaN	NaN	0
NaN	NaN	0																																								NaN	NaN	0
NaN	NaN	0																																								NaN	NaN	0
NaN	NaN	0																																								NaN	NaN	0
NaN	NaN	0																																								NaN	NaN	0
NaN	NaN	0																																								NaN	NaN	0
NaN	NaN	0																																								NaN	NaN	0
NaN	NaN	0																																								NaN	NaN	0
NaN	NaN	0																																								NaN	NaN	0
NaN	NaN	0																																								NaN	NaN	0
NaN	NaN	0																																								NaN	NaN	0
NaN	NaN	0																																								NaN	NaN	0
NaN	NaN	0																																								NaN	NaN	0
NaN	NaN	0																																								NaN	NaN	0
NaN	NaN	0																																								NaN	NaN	0
NaN	NaN	0																																								NaN	NaN	0
NaN	NaN	0																																								NaN	NaN	0
NaN	NaN	0																																								NaN	NaN	0
NaN	NaN	0																																								NaN	NaN	0
NaN	NaN	0																																								NaN	NaN	0
NaN	NaN	0																																								NaN	NaN	0
NaN	NaN	0																																								NaN	NaN	0
NaN	NaN	0																																								NaN	NaN	0
NaN	NaN	0																																								NaN	NaN	0
NaN	NaN	0																																								NaN	NaN	0
NaN	NaN	0																																								NaN	NaN	0
NaN	NaN	0																																								NaN	NaN	0
NaN	NaN	0																																								NaN	NaN	0
NaN	NaN	0																																								NaN	NaN	0
NaN	NaN	0																																								NaN	NaN	0
NaN	NaN	0																																								NaN	NaN	0
NaN	NaN	0																																								NaN	NaN	0
NaN	NaN	0																																								NaN	NaN	0
NaN	NaN	0																																								NaN	NaN	0
NaN	NaN	0																																								NaN	NaN	0
NaN	NaN	0																																								NaN	NaN	0
NaN	NaN	0																																								NaN	NaN	0
NaN	NaN	0																																								NaN	NaN	0
NaN	NaN	0																																								NaN	NaN	0
NaN	NaN	0																																								NaN	NaN	0
NaN	NaN	0																																								NaN	NaN	0
NaN	NaN	0																																								NaN	NaN	0
NaN	NaN	0																																								NaN	NaN	0
3.59559	228.084	0																																								NaN	NaN	0
NaN	NaN	0																																								NaN	NaN	0
NaN	NaN	0																																								NaN	NaN	0
NaN	NaN	0																																								NaN	NaN	0
NaN	NaN	0																																								NaN	NaN	0
NaN	NaN	0																																								NaN	NaN	0
NaN	NaN	0																																								NaN	NaN	0
NaN	NaN	0																																								NaN	NaN	0
4.01219	228.373	0																																								NaN	NaN	0
3.88802	228.366	0																																								NaN	NaN	0
3.40858	228.393	0																																								NaN	NaN	0
2.1718	228.108	0																																								NaN	NaN	0
0.577893	226.711	0																																								NaN	NaN	0
-1.4888	223.477	0																																								NaN	NaN	0
-4.02192	217.915	0																																								NaN	NaN	0
-6.89631	209.316	0																																								NaN	NaN	0
-9.86284	197.484	0																																								NaN	NaN	0
-13.2352	183.23	0																																								-71.0214	156.727	1
-16.8883	167.085	0																																								-68.0442	149.548	0
-20.783	149.792	0																																								-65.343	141.4	0
-24.7094	132.278	0																																								-62.5007	132.798	0
-28.2859	115.7	0																																								-60.095	123.697	0
-31.3778	100.521	0																																								-55.1858	114.291	0
-33.7339	87.5903	0																																								-50.8596	104.871	0
-35.2882	77.0249	0																																								-47.1387	96.0605	0
-36.0961	68.8406	0																																								-44.0216	87.4589	0
-36.2918	62.2982	0																																								-41.0496	79.2913	0
-36.1207	57.4482	0																																								-38.4674	71.9547	0
-35.8054	53.9021	0																																								-35.7942	65.5581	0
-35.3431	51.2988	0																																								-32.9312	60.2351	0
-34.7152	49.4664	0																																								-30.1577	56.0397	0
-33.9675	48.5231	0																																								-27.4858	52.8224	0
-33.0226	47.9704	0																																								-24.929	50.2676	0
-31.8464	47.553	0																																								-22.8826	48.412	0
-30.5578	47.2002	0																																								-21.2953	47.0213	0
-29.2263	46.8154	0																																								-20.1554	46.0568	0
-27.993	46.4815	0																																								-19.412	45.5821	0
-26.9766	46.1511	0																																								-18.945	45.375	0
-26.2541	45.8472	0																																								-18.5048	45.2198	0
-25.7907	45.6502	0																																								-18.0707	45.038	0
-25.5279	45.5495	0																																								-17.3264	44.7097	0
-25.3709	45.322	0																																								-16.3065	43.9848	0
-25.2342	44.9899	0																																								-14.965	42.906	0
-25.0787	44.5186	0																																								-13.6186	41.6827	0
-24.8755	43.8522	0																																								-12.3037	40.5102	0
-24.6823	43.1932	0																																								-11.3417	39.4442	0
-24.4133	42.6166	0																																								-10.7134	38.7514	0
-23.9076	42.1948	0																																								-10.4242	38.4226	0
-23.143	41.9352	0																																								-10.2904	38.1874	0
-22.4486	41.8284	0																																								-10.2704	37.9794	0
-21.7697	41.6686	0																																								-10.2517	37.7469	0
-21.1946	41.5287	0																																								-10.2337	37.4705	0
-20.8641	41.3447	0																																								-10.1898	37.0864	0
-20.7092	41.019	0																																								-10.1242	36.7377	0
-20.4712	40.4468	0																																								-10.0373	36.3407	0
-20.1814	39.8466	0																																								-10.0033	35.9764	0
-19.8718	39.2205	0																																								-10.0046	35.6508	0
-19.5655	38.6143	0																																								-10.0321	35.4442	0
-19.3865	38.0554	0																																								-10.0935	35.2615	0
-19.0696	37.8918	0																																								-10.1464	34.7671	0
-18.1144	37.9949	0																																								-10.1171	33.9544	0
-16.1897	38.194	0																																								-10.0038	32.7954	0
-12.7141	38.5558	0																																								-9.87558	31.5372	0
-7.18754	39.1862	0																																								-9.56533	30.2528	0
0.377672	39.438	0																																								-9.15498	29.3209	0
9.46376	40.0601	0																																								-8.78277	28.7613	0
19.1726	41.5498	0																																								-8.4932	28.5466	0
28.0989	43.1121	0																																								-8.23259	28.4193	0
35.3283	45.1469	0																																								-8.15301	28.3419	0
40.5441	47.8355	0																																								-8.20256	28.3001	0
43.5845	50.1259	0																																								-8.25211	28.2582	0
45.0643	51.6025	0																																								NaN	NaN	0
45.7852	52.9325	0																																								-8.26609	28.2464	0
46.1701	53.6385	0																																								-8.31371	28.9246	0
46.3254	53.9779	0																																								-8.42486	30.3131	0
46.4634	54.2633	0																																								-8.95269	32.7277	0
46.565	54.4951	0																																								-9.88574	36.1302	0
46.6465	54.7205	0																																								-11.3698	40.3681	0
46.7309	54.9652	0																																								-13.1932	44.7619	0
46.8397	55.2038	0																																								-15.383	49.4141	0
46.9715	55.4048	0																																								-17.3112	53.6544	0
47.1714	55.6384	0																																								-19.0916	57.6643	0
47.4199	55.8231	0																																								-20.4181	61.6076	0
47.6769	55.9602	0																																								-21.4321	65.4843	0
47.9038	56.0913	0																																								-22.1712	69.5957	0
48.1547	56.19	0																																								-22.938	74.0881	0
48.4503	56.3537	0																																								-23.5825	78.9162	0
48.7355	56.5348	0																																								-24.331	84.3122	0
49.0693	56.8023	0																																								-25.1411	90.2929	0
49.6207	57.2134	0																																								-25.9451	96.7407	0
50.2038	57.7857	0																																								-26.723	103.963	0
51.0593	58.6611	0																																								-27.5605	111.775	0
52.3348	60.0444	0																																								-28.5076	119.838	0
54.011	61.6055	0																																								-29.8533	127.736	0
56.0151	63.1408	0																																								-31.4317	135.568	0
58.3251	64.6153	0																																								-33.1869	142.945	0
60.7277	65.8047	0																																								-35.3855	149.929	0
63.4213	66.8054	0																																								-38.0431	156.546	0
66.3517	67.7222	0																																								-40.7426	163.012	0
69.369	68.4364	0																																								-43.9032	168.772	0
72.3153	69.1641	0																																								-47.3914	173.973	0
74.7915	69.8013	0																																								-51.1854	178.457	0
76.5377	70.171	0																																								-54.8446	182.155	0
77.5768	70.3835	0																																								-58.8571	185.303	0
78.0143	70.706	0																																								-62.6087	187.749	0
78.1529	70.9509	0																																								-66.2405	189.673	0
78.2927	71.1735	0																																								-69.7508	191.081	0
78.3986	71.3251	0																																								-73.3256	192.195	0
78.4361	71.4422	0																																								-76.5552	193.09	0
NaN	NaN	0																																								-79.9065	193.798	0
NaN	NaN	0																																								-83.4426	194.482	0
NaN	NaN	0																																								-86.7334	195.225	0
NaN	NaN	0																																								-89.9698	195.784	0
NaN	NaN	0																																								-93.2735	196.112	0
78.0448	71.7627	0																																								-96.6386	196.381	0
77.9322	71.7591	0																																								-99.7353	196.417	0
77.7957	71.725	0																																								-102.259	196.395	0
77.6344	71.6724	0																																								-104.145	196.453	0
77.4801	71.6296	0																																								-105.394	196.567	0
77.3319	71.6176	0																																								-105.91	196.746	0
NaN	NaN	0																																								-106.023	197.115	0
77.0567	71.6453	0																																								-106.226	197.535	0
76.9009	71.6991	0																																								-106.542	198.334	0
76.7126	71.7914	0																																								-106.91	199.36	0
76.5513	71.8821	0																																								-107.307	200.755	0
76.3752	71.9854	0																																								-107.692	202.348	0
76.2163	72.0884	0																																								-108.022	204.01	0
76.0907	72.1442	0																																								-108.208	205.277	0
75.9917	72.1658	0																																								-108.322	206.231	0
NaN	NaN	0																																								-108.366	206.812	0
NaN	NaN	0																																								-108.352	207.05	0
NaN	NaN	0																																								-108.284	207.131	0
NaN	NaN	0																																								-108.224	207.193	0
NaN	NaN	0																																								-108.163	207.292	0
75.3763	72.0345	0																																								-108.117	207.437	0
75.1633	72.0531	0																																								-108.074	207.567	0
74.6245	72.1857	0																																								-108.047	207.713	0
73.381	72.3687	0																																								-108.043	207.864	0
70.8731	72.9486	0																																								NaN	NaN	0
66.9164	73.6395	0																																								-108.052	208.08	0
61.1104	74.3812	0																																								-108.071	208.198	0
53.5942	75.5233	0																																								-108.096	208.341	0
43.8911	78.3581	0																																								-108.1	208.529	0
32.7629	83.4476	0																																								-108.101	208.746	0
21.5452	90.4676	0																																								-108.065	208.979	0
11.6224	100.324	1																																								-108.034	209.241	0
2.75435	113.33	1																																								-107.991	209.542	0
-3.46283	127.935	1																																								-107.997	209.936	0
-7.44173	142.839	0																																								-108.009	210.332	0
-9.88106	158.715	0																																								-108.082	210.784	0
-11.6635	174.549	0																																								-108.161	211.203	0
-12.4732	189.632	0																																								-108.24	211.592	0
-12.9907	201.855	0																																								-108.29	211.862	0
-12.5811	211.088	0																																								-108.347	212.096	0
-11.7757	217.487	0																																								-108.391	212.243	0
-10.6947	221.242	0																																								-108.423	212.372	0
-9.58612	222.363	0																																								-108.475	212.439	0
-8.50767	223.247	0																																								-108.522	212.48	0
-7.81974	224.234	0																																								-108.542	212.534	0
-7.50371	225.093	0																																								-108.555	212.583	0
-7.45995	225.769	0																																								-108.594	212.634	0
-7.4164	226.223	0																																								-108.628	212.728	0
-7.35477	226.456	0																																								-108.668	212.816	0
-7.31886	226.699	0																																								-108.724	212.884	0
NaN	NaN	0																																								-108.776	212.961	0
NaN	NaN	0																																								NaN	NaN	0
NaN	NaN	0																																								-108.842	213.137	0
-7.17954	227.208	0																																								-108.888	213.225	0
NaN	NaN	0																																								-108.948	213.329	0
-7.07242	227.32	0																																								-109.016	213.424	0
-6.99355	227.381	0																																								-109.09	213.479	0
-6.8864	227.428	0																																								-109.165	213.536	0
-6.72535	227.461	0																																								-109.234	213.566	0
-6.43525	227.498	0																																								-109.289	213.579	0
-6.08934	227.502	0																																								-109.342	213.595	0
-5.66586	227.512	0																																								-109.377	213.599	0
-5.13524	227.473	0																																								NaN	NaN	0
-4.60757	227.336	0																																								-109.439	213.609	0
-4.10232	227.152	0																																								-109.47	213.61	0
-3.47925	226.909	0																																								-109.504	213.604	0
-2.81373	226.611	0																																								-109.537	213.595	0
-2.08497	226.295	0																																								-109.562	213.577	0
-1.36398	225.927	0																																								NaN	NaN	0
-0.525781	225.418	0																																								NaN	NaN	0
0.290383	224.882	0																																								NaN	NaN	0
1.20121	224.316	0																																								NaN	NaN	0
2.0515	223.708	0																																								NaN	NaN	0
3.17923	223.145	0																																								NaN	NaN	0
4.35395	222.738	0																																								NaN	NaN	0
5.57559	222.274	0																																								NaN	NaN	0
6.93895	221.813	0																																								NaN	NaN	0
8.4752	221.375	0																																								NaN	NaN	0
9.92128	221.003	0																																								NaN	NaN	0
11.3964	220.601	0																																								NaN	NaN	0
13.0323	220.306	0																																								NaN	NaN	0
14.5233	220.056	0																																								NaN	NaN	0
15.9002	219.928	0																																								NaN	NaN	0
17.2285	219.825	0																																								NaN	NaN	0
18.3982	219.813	0																																								NaN	NaN	0
19.3295	219.858	0																																								NaN	NaN	0
20.1073	219.917	0																																								NaN	NaN	0
20.7045	219.907	0																																								NaN	NaN	0
21.1171	219.911	0																																								NaN	NaN	0
21.4101	219.891	0																																								-109.789	213.785	0
21.5755	219.873	0																																								NaN	NaN	0
NaN	NaN	0																																								NaN	NaN	0
NaN	NaN	0																																								NaN	NaN	0
NaN	NaN	0																																								NaN	NaN	0
NaN	NaN	0																																								NaN	NaN	0
NaN	NaN	0																																								NaN	NaN	0
NaN	NaN	0																																								NaN	NaN	0
NaN	NaN	0																																								NaN	NaN	0
NaN	NaN	0																																								NaN	NaN	0
NaN	NaN	0																																								NaN	NaN	0
NaN	NaN	0																																								-109.914	213.686	0
NaN	NaN	0																																								-109.946	213.689	0
22.3018	220.12	0																																								NaN	NaN	0
22.4704	220.192	0																																								NaN	NaN	0
22.6792	220.251	0																																								NaN	NaN	0
22.8747	220.32	0																																								-110.051	213.668	0
23.0851	220.401	0																																								-110.035	213.657	0
NaN	NaN	0																																								NaN	NaN	0
NaN	NaN	0																																								NaN	NaN	0
NaN	NaN	0																																								NaN	NaN	0
NaN	NaN	0																																								-110.034	213.661	0
NaN	NaN	0																																								-110.065	213.661	0
NaN	NaN	0																																								NaN	NaN	0
NaN	NaN	0																																								NaN	NaN	0
NaN	NaN	0																																								NaN	NaN	0
NaN	NaN	0																																								NaN	NaN	0
NaN	NaN	0																																								NaN	NaN	0
NaN	NaN	0																																								NaN	NaN	0
NaN	NaN	0																																								NaN	NaN	0
NaN	NaN	0																																								NaN	NaN	0
NaN	NaN	0																																								NaN	NaN	0
NaN	NaN	0																																								NaN	NaN	0
NaN	NaN	0																																								NaN	NaN	0
NaN	NaN	0																																								NaN	NaN	0
NaN	NaN	0																																								NaN	NaN	0
NaN	NaN	0																																								NaN	NaN	0
NaN	NaN	0																																								NaN	NaN	0
NaN	NaN	0																																								-110.136	214.099	0
NaN	NaN	0																																								-110.172	214.168	0
NaN	NaN	0																																								NaN	NaN	0
NaN	NaN	0																																								-110.293	214.305	0
NaN	NaN	0																																								-110.367	214.337	0
NaN	NaN	0																																								-110.454	214.382	0
NaN	NaN	0																																								-110.536	214.438	0
NaN	NaN	0																																								-110.619	214.47	0
NaN	NaN	0																																								-110.722	214.544	0
NaN	NaN	0																																								-110.836	214.628	0
NaN	NaN	0																																								-110.948	214.706	0
NaN	NaN	0																																								-111.079	214.769	0
NaN	NaN	0																																								-111.212	214.816	0
NaN	NaN	0																																								-111.334	214.835	0
NaN	NaN	0																																								-111.448	214.837	0
NaN	NaN	0																																								-111.557	214.828	0
NaN	NaN	0																																								NaN	NaN	0
NaN	NaN	0																																								NaN	NaN	0
NaN	NaN	0																																								NaN	NaN	0
NaN	NaN	0																																								NaN	NaN	0
NaN	NaN	0																																								NaN	NaN	0
NaN	NaN	0																																								NaN	NaN	0
NaN	NaN	0																																								NaN	NaN	0
NaN	NaN	0																																								NaN	NaN	0
NaN	NaN	0																																								NaN	NaN	0
NaN	NaN	0																																								NaN	NaN	0
NaN	NaN	0																																								NaN	NaN	0
NaN	NaN	0																																								NaN	NaN	0
NaN	NaN	0																																								-112.157	214.659	0
NaN	NaN	0																																								-112.208	214.665	0
NaN	NaN	0																																								-112.25	214.674	0
NaN	NaN	0																																								-112.32	214.686	0
NaN	NaN	0																																								-112.387	214.702	0
NaN	NaN	0																																								-112.456	214.732	0
NaN	NaN	0																																								-112.503	214.783	0
NaN	NaN	0																																								NaN	NaN	0
NaN	NaN	0																																								NaN	NaN	0
NaN	NaN	0																																								-112.613	214.958	0
NaN	NaN	0																																								-112.661	215.031	0
NaN	NaN	0																																								-112.707	215.092	0
NaN	NaN	0																																								-112.776	215.246	0
NaN	NaN	0																																								-112.854	215.422	0
NaN	NaN	0																																								-112.929	215.645	0
NaN	NaN	0																																								-112.997	215.925	0
NaN	NaN	0																																								-113.089	216.293	0
NaN	NaN	0																																								-113.163	216.67	0
NaN	NaN	0																																								-113.281	217.088	0
NaN	NaN	0																																								-113.433	217.625	0
NaN	NaN	0																																								-113.631	218.147	0
NaN	NaN	0																																								-113.826	218.602	0
NaN	NaN	0																																								-114.074	219.032	0
NaN	NaN	0																																								-114.281	219.531	0
NaN	NaN	0																																								-114.467	219.842	0
NaN	NaN	0																																								-114.61	220.114	0
NaN	NaN	0																																								-114.737	220.346	0
NaN	NaN	0																																								-114.811	220.509	0
NaN	NaN	0																																								-114.892	220.545	0
NaN	NaN	0																																								-114.956	220.614	0
NaN	NaN	0																																								NaN	NaN	0
NaN	NaN	0																																								NaN	NaN	0
NaN	NaN	0																																								NaN	NaN	0
NaN	NaN	0																																								NaN	NaN	0
NaN	NaN	0																																								NaN	NaN	0
NaN	NaN	0																																								NaN	NaN	0
NaN	NaN	0																																								NaN	NaN	0
NaN	NaN	0																																								NaN	NaN	0
NaN	NaN	0																																								NaN	NaN	0
NaN	NaN	0																																								NaN	NaN	0
NaN	NaN	0																																								NaN	NaN	0
NaN	NaN	0																																								NaN	NaN	0
NaN	NaN	0																																								NaN	NaN	0
NaN	NaN	0																																								NaN	NaN	0
NaN	NaN	0																																								NaN	NaN	0
NaN	NaN	0																																								NaN	NaN	0
NaN	NaN	0																																								NaN	NaN	0
NaN	NaN	0																																								NaN	NaN	0
NaN	NaN	0																																								NaN	NaN	0
NaN	NaN	0																																								NaN	NaN	0
NaN	NaN	0																																								NaN	NaN	0
NaN	NaN	0																																								NaN	NaN	0
NaN	NaN	0																																								NaN	NaN	0
NaN	NaN	0																																								NaN	NaN	0
NaN	NaN	0																																								-114.943	220.393	0
NaN	NaN	0																																								-114.928	220.285	0
NaN	NaN	0																																								-114.911	220.176	0
NaN	NaN	0																																								-114.896	220.058	0
NaN	NaN	0																																								-114.896	219.958	0
NaN	NaN	0																																								NaN	NaN	0
NaN	NaN	0																																								NaN	NaN	0
NaN	NaN	0																																								-114.931	219.772	0
NaN	NaN	0																																								NaN	NaN	0
NaN	NaN	0																																								NaN	NaN	0
NaN	NaN	0																																								-114.967	219.677	0
NaN	NaN	0																																								-114.977	219.645	0
NaN	NaN	0																																								-114.995	219.62	0
NaN	NaN	0																																								-115.02	219.588	0
NaN	NaN	0																																								-115.031	219.554	0
NaN	NaN	0																																								-115.057	219.528	0
NaN	NaN	0																																								NaN	NaN	0
NaN	NaN	0																																								NaN	NaN	0
NaN	NaN	0																																								-115.108	219.452	0
NaN	NaN	0																																								-115.14	219.422	0
NaN	NaN	0																																								NaN	NaN	0
NaN	NaN	0																																								NaN	NaN	0
NaN	NaN	0																																								-115.251	219.269	0
NaN	NaN	0																																								-115.298	219.172	0
NaN	NaN	0																																								-115.319	219.061	0
NaN	NaN	0																																								-115.336	218.941	0
NaN	NaN	0																																								-115.339	218.838	0
NaN	NaN	0																																								NaN	NaN	0
NaN	NaN	0																																								NaN	NaN	0
NaN	NaN	0																																								NaN	NaN	0
NaN	NaN	0																																								NaN	NaN	0
NaN	NaN	0																																								NaN	NaN	0
NaN	NaN	0																																								NaN	NaN	0
NaN	NaN	0																																								NaN	NaN	0
NaN	NaN	0																																								NaN	NaN	0
NaN	NaN	0																																								NaN	NaN	0
NaN	NaN	0																																								NaN	NaN	0
NaN	NaN	0																																								NaN	NaN	0
NaN	NaN	0																																								NaN	NaN	0
NaN	NaN	0																																								NaN	NaN	0
NaN	NaN	0																																								NaN	NaN	0
NaN	NaN	0																																								NaN	NaN	0
NaN	NaN	0																																								NaN	NaN	0
NaN	NaN	0																																								NaN	NaN	0
NaN	NaN	0																																								NaN	NaN	0
NaN	NaN	0																																								NaN	NaN	0
NaN	NaN	0																																								-115.065	218.282	0
NaN	NaN	0																																								-115.023	218.252	0
NaN	NaN	0																																								-114.979	218.219	0
NaN	NaN	0																																								-114.932	218.177	0
NaN	NaN	0																																								-114.892	218.135	0
NaN	NaN	0																																								NaN	NaN	0
NaN	NaN	0																																								NaN	NaN	0
NaN	NaN	0																																								NaN	NaN	0
NaN	NaN	0																																								NaN	NaN	0
NaN	NaN	0																																								NaN	NaN	0
NaN	NaN	0																																								NaN	NaN	0
NaN	NaN	0																																								NaN	NaN	0
NaN	NaN	0																																								NaN	NaN	0
NaN	NaN	0																																								-114.745	217.708	0
NaN	NaN	0																																								-114.737	217.62	0
NaN	NaN	0																																								-114.726	217.525	0
NaN	NaN	0																																								-114.717	217.428	0
NaN	NaN	0																																								-114.735	217.331	0
NaN	NaN	0																																								-114.756	217.114	0
NaN	NaN	0																																								-114.787	216.795	0
NaN	NaN	0																																								-114.806	216.335	0
NaN	NaN	0																																								-114.821	215.642	0
NaN	NaN	0																																								-114.806	214.923	0
NaN	NaN	0																																								-114.803	214.273	0
NaN	NaN	0																																								-114.893	213.687	0
NaN	NaN	0																																								-115.032	213.105	0
NaN	NaN	0																																								-115.203	212.648	0
NaN	NaN	0																																								-115.429	212.17	0
NaN	NaN	0																																								-115.66	211.522	0
NaN	NaN	0																																								-115.82	210.777	0
NaN	NaN	0																																								-115.962	210.057	0
25.999	224.018	0																																								-116.093	209.308	0
NaN	NaN	0																																								-116.205	208.451	0
26.2906	223.944	0																																								-116.332	207.737	0
26.5004	223.886	0																																								-116.442	207.165	0
26.8305	223.803	0																																								-116.606	206.733	0
27.4552	223.745	0																																								-116.81	206.452	0
28.4678	223.625	0																																								-117.007	206.348	0
29.8928	223.487	0																																								-117.173	206.336	0
31.7284	223.37	0																																								-117.347	206.33	0
33.8206	223.222	0																																								-117.468	206.316	0
36.0695	223.011	0																																								-117.564	206.311	0
38.4166	222.863	0																																								-117.64	206.323	0
40.8453	222.654	0																																								-117.712	206.335	0
43.088	222.289	0																																								-117.765	206.383	0
45.2389	221.949	0																																								-117.82	206.628	0
47.2396	221.651	0																																								-117.845	206.93	0
48.8639	221.311	0																																								-117.854	207.282	0
50.0759	221.064	0																																								-117.877	207.751	0
51.1001	220.889	0																																								-117.9	208.269	0
52.036	220.789	0																																								-117.899	208.795	0
52.7036	220.658	0																																								-117.867	209.517	0
53.3513	220.522	0																																								-117.817	210.356	0
53.9505	220.374	0																																								-117.763	211.193	0
54.4347	220.284	0																																								-117.72	212.04	0
54.7419	220.166	0																																								-117.677	212.681	0
55.0242	220.096	0																																								-117.638	213.077	0
55.2027	220.081	0																																								-117.597	213.323	0
55.3258	220.087	0																																								-117.524	213.49	0
55.4659	220.098	0																																								-117.421	213.63	0
NaN	NaN	0																																								-117.315	213.885	0
NaN	NaN	0																																								-117.227	214.234	0
NaN	NaN	0																																								-117.164	214.598	0
NaN	NaN	0																																								-117.117	215.029	0
NaN	NaN	0																																								-117.108	215.428	0
NaN	NaN	0																																								-117.111	215.76	0
NaN	NaN	0																																								-117.129	216.011	0
NaN	NaN	0																																								-117.144	216.239	0
NaN	NaN	0																																								NaN	NaN	0
NaN	NaN	0																																								NaN	NaN	0
NaN	NaN	0																																								-117.105	216.475	0
NaN	NaN	0																																								-117.057	216.5	0
NaN	NaN	0																																								-117.017	216.575	0
NaN	NaN	0																																								-116.977	216.665	0
NaN	NaN	0																																								-116.94	216.758	0
56.4598	220.555	0																																								-116.92	216.872	0
NaN	NaN	0																																								-116.911	216.989	0
NaN	NaN	0																																								-116.931	217.096	0
NaN	NaN	0																																								-116.994	217.295	0
NaN	NaN	0																																								-117.059	217.531	0
NaN	NaN	0																																								-117.125	217.783	0
NaN	NaN	0																																								-117.166	218.035	0
NaN	NaN	0																																								-117.185	218.253	0
NaN	NaN	0																																								-117.179	218.389	0
NaN	NaN	0																																								-117.157	218.497	1
NaN	NaN	0																																								-117.119	218.57	0
NaN	NaN	0																																								-117.086	218.612	0
NaN	NaN	0																																								-117.036	218.637	0
NaN	NaN	0																																								-116.979	218.649	0
NaN	NaN	0																																								-116.93	218.655	0
NaN	NaN	0																																								-116.891	218.668	0
NaN	NaN	0																																								-116.857	218.686	0
NaN	NaN	0																																								NaN	NaN	0
56.7858	221.374	0																																								-116.821	218.731	0
56.6486	221.385	0																																								NaN	NaN	0
56.4286	221.429	0																																								-116.755	218.752	0
56.0543	221.43	0																																								-116.698	218.755	0
55.6556	221.454	0																																								-116.633	218.76	0
55.1345	221.543	0																																								NaN	NaN	0
54.4906	221.69	0																																								NaN	NaN	0
53.7945	222.139	0																																								NaN	NaN	0
52.919	222.773	0																																								NaN	NaN	0
51.3379	223.514	0																																								-116.416	218.805	0
48.6682	224.31	0																																								NaN	NaN	0
44.5588	225.201	0																																								-116.292	218.865	0
39.1544	225.937	0																																								-116.201	218.905	0
32.2702	226.417	0																																								-116.119	218.939	0
23.6291	226.197	0																																								NaN	NaN	0
13.8494	224.475	0																																								-115.99	219.025	0
3.07132	221.474	0																																								NaN	NaN	0
-11.9807	214.641	0																																								NaN	NaN	0
-25.81	211.945	0																																								NaN	NaN	0
-33.1652	208.914	0																																								NaN	NaN	0
-41.4608	206.155	0																																								-115.854	219.191	0
-51.4902	203.407	0																																								-115.794	219.227	0
NaN	NaN	0																																								-115.717	219.267	0
NaN	NaN	0																																								-115.631	219.333	0
NaN	NaN	0																																								-115.559	219.405	0
NaN	NaN	0																																								-115.483	219.487	0
NaN	NaN	0																																								-115.458	219.607	0
NaN	NaN	0																																								-115.438	219.722	0
NaN	NaN	0																																								-115.408	219.806	0
NaN	NaN	0																																								-115.376	219.885	0
NaN	NaN	0																																								-115.353	219.972	0
NaN	NaN	0																																								-115.306	219.996	0
NaN	NaN	0																																								NaN	NaN	0
-88.3431	259.684	0																																								NaN	NaN	0
-88.0155	260.286	0																																								NaN	NaN	0
-87.5808	260.792	0																																								NaN	NaN	0
-87.217	261.218	0																																								NaN	NaN	0
-86.874	261.56	0																																								NaN	NaN	0
-85.5532	262.198	0																																								NaN	NaN	0
-83.3923	262.522	0																																								NaN	NaN	0
-80.1141	262.422	0																																								-115.226	220.494	0
-75.4171	261.764	0																																								-115.282	220.532	0
-69.4794	260.713	0																																								-115.361	220.548	0
-63.0433	259.243	0																																								-115.438	220.548	0
-56.5132	257.904	0																																								-115.536	220.533	0
-50.4949	256.61	0																																								-115.641	220.509	0
-45.3676	255.582	0																																								NaN	NaN	0
-41.027	254.807	0																																								NaN	NaN	0
-37.5553	254.305	0																																								-115.827	220.627	0
-34.7938	253.621	0																																								NaN	NaN	0
-32.5968	252.979	0																																								-115.909	220.751	0
-30.9869	252.437	0																																								NaN	NaN	0
-30.0062	251.704	0																																								NaN	NaN	0
-29.4547	251.01	0																																								NaN	NaN	0
-29.2726	250.361	0																																								NaN	NaN	0
-29.3606	249.78	0																																								NaN	NaN	0
-29.5382	249.099	0																																								NaN	NaN	0
-29.9102	248.189	0																																								NaN	NaN	0
-30.6443	247.229	0																																								NaN	NaN	0
-31.9734	246.224	0																																								NaN	NaN	0
-33.9247	244.965	0																																								NaN	NaN	0
-36.5066	243.591	0																																								NaN	NaN	0
-39.6067	242.638	0																																								NaN	NaN	0
-42.4396	241.676	0																																								NaN	NaN	0
-44.8902	240.831	0																																								NaN	NaN	0
-47.059	240.151	0																																								NaN	NaN	0
-49.0363	240.196	0																																								-116.356	221.043	0
-50.2535	240.223	0																																								-116.336	221.085	0
-51.575	241.036	0																																								-116.292	221.129	0
-52.6957	242.445	0																																								-116.24	221.172	0
-53.1501	244.813	0																																								-116.191	221.211	0
-52.8905	247.478	0																																								-116.148	221.255	0
-52.1767	251.093	0																																								-116.096	221.263	0
-50.5288	254.676	0																																								-116.065	221.259	0
-48.1731	258.493	0																																								NaN	NaN	0
-45.6541	262.13	0																																								NaN	NaN	0
-42.958	265.502	0																																								NaN	NaN	0
-40.2669	268.592	0																																								NaN	NaN	0
-37.6306	271.476	0																																								NaN	NaN	0
-34.6896	273.986	0																																								NaN	NaN	0
-31.7051	276.399	0																																								NaN	NaN	0
-28.6643	278.487	0																																								NaN	NaN	0
-25.4284	280.151	0																																								NaN	NaN	0
-22.1648	281.491	0																																								NaN	NaN	0
-19.5406	282.45	0																																								NaN	NaN	0
-16.7987	282.678	0																																								NaN	NaN	0
-13.8299	282.791	0																																								NaN	NaN	0
-10.7921	282.112	0																																								NaN	NaN	0
-8.10028	280.312	0																																								-115.934	220.845	0
-5.66031	277.23	0																																								-115.902	220.72	0
-3.68996	273.273	0																																								-115.866	220.592	0
-2.39643	268.806	0																																								-115.832	220.46	0
-1.79792	264.548	0																																								-115.793	220.294	0
-1.51434	261.36	0																																								NaN	NaN	0
-1.54381	259.306	0																																								-115.737	220.124	0
-1.78673	257.96	0																																								-115.7	220.073	0
-2.36881	257.163	0																																								-115.626	220.047	0
-3.2061	256.692	0																																								-115.559	220.052	0
-4.24936	255.927	0																																								-115.463	220.05	0
-5.26216	255.179	0																																								-115.375	220.035	0
-5.7915	254.055	0																																								-115.279	219.916	0
-6.02023	252.645	0																																								-115.212	219.628	0
-6.09031	251.15	0																																								-115.122	219.24	0
-5.97023	249.689	0																																								-115.061	218.845	0
-5.56484	247.818	0																																								-115.006	218.479	0
-5.56579	246.419	0																																								-114.967	218.204	0
-5.97105	245.213	0																																								NaN	NaN	0
-6.18445	243.858	0																																								-114.941	218.045	0
-6.29262	242.455	0																																								-114.98	218.042	0
-6.49281	241.197	0																																								-115.051	218.056	0
-6.39922	239.097	0																																								-115.138	218.069	0
-6.01711	236.721	0																																								-115.231	218.079	0
-5.88315	234.587	0																																								-115.354	218.083	0
-5.96528	232.775	0																																								-115.451	218.074	0
-6.4281	231.278	0																																								NaN	NaN	0
-7.48459	230.935	0																																								NaN	NaN	0
-8.77294	230.768	0																																								-115.695	218.111	0
-10.3771	230.537	0																																								-115.823	218.177	0
-12.3681	230.004	0																																								-115.974	218.249	0
-14.4723	228.815	0																																								-116.154	218.368	0
-16.6396	226.462	0																																								-116.349	218.508	0
-18.7572	222.902	0																																								-116.612	218.733	0
-21.1004	217.876	0																																								-116.829	218.959	0
-23.4617	211.559	0																																								-117.112	219.218	0
-25.7683	204.515	0																																								-117.428	219.609	0
-28.1775	196.838	0																																								-117.866	220.007	0
-30.7981	188.747	0																																								-118.336	220.283	0
-32.9917	180.648	0																																								-118.959	220.691	0
-35.0069	172.89	0																																								-119.559	221.041	0
-36.9198	165.384	0																																								-120.165	221.305	0
-38.4544	158.712	0																																								-120.763	221.6	0
-39.5428	153.03	0																																								-121.351	221.962	0
-40.4079	148.448	0																																								-121.775	222.183	0
-40.9272	144.516	0																																								-122.133	222.429	0
-41.1355	141.095	0																																								-122.418	222.58	0
-41.5196	138.127	0																																								-122.566	222.66	0
-41.9967	135.407	0																																								-122.614	222.685	0
-43.0039	131.953	0																																								-122.681	222.708	0
-44.6231	127.777	0																																								-122.751	222.732	0
-46.1802	123.128	0																																								-122.824	222.758	0
-47.4438	117.826	0																																								-122.901	222.785	0
-48.4767	111.779	0																																								-122.972	222.808	0
-48.7504	105.171	0																																								-123.003	222.783	0
-48.063	97.5502	0																																								-122.967	222.691	0
-47.0062	89.2526	0																																								-122.89	222.452	0
-45.1961	80.0423	0																																								-122.786	222.219	0
-42.3493	70.7327	0																																								-122.674	221.997	0
-38.9758	61.8014	0																																								-122.551	221.812	0
-35.6254	54.0465	0																																								-122.4	221.687	0
-32.4195	47.2867	0																																								-122.258	221.725	0
-29.7353	42.3575	0																																								-122.132	221.758	0
-27.9087	38.791	0																																								-121.986	221.781	0
-26.6688	36.6812	0																																								-121.736	221.784	0
-25.6219	35.7363	0																																								-121.479	221.69	0
-24.5137	35.6122	0																																								-121.19	221.57	0
-23.1643	35.6162	0																																								-120.84	221.421	0
-21.5581	35.5459	0																																								-120.418	221.257	0
-19.5332	35.4151	0																																								-120.008	221.198	0
-17.1589	35.1596	0																																								-119.501	221.189	0
-14.6489	34.7515	0																																								-119.007	221.223	0
-12.5535	34.4396	0																																								-118.524	221.32	0
-10.8807	34.1428	0																																								-118.115	221.443	0
-9.70873	33.764	0																																								-117.775	221.475	0
-8.96581	33.2965	0																																								-117.616	221.557	0
-8.58214	32.8571	0																																								-117.49	221.596	0
-8.1808	32.423	0																																								-117.409	221.571	0
-7.59249	31.8559	0																																								-117.325	221.391	0
-6.59511	31.3627	0																																								-117.276	221.205	0
-5.22163	31.0149	0																																								-117.227	220.949	0
-3.63766	30.7243	0																																								-117.184	220.634	0
-1.6675	30.3045	0																																								-117.144	220.301	0
0.272175	29.8832	0																																								-117.165	220.106	0
1.75295	29.4539	0																																								-117.209	219.89	0
2.81514	28.9341	0																																								-117.253	219.681	0
3.56086	28.2278	0																																								-117.357	219.523	0
3.80043	27.5603	0																																								-117.534	219.358	0
3.80426	27.0292	0																																								-117.753	219.155	0
3.79961	26.5462	0																																								-118.14	218.954	0
3.73563	26.2567	0																																								-118.577	218.801	0
3.39669	26.3346	0																																								-118.997	218.631	0
2.33168	26.6948	0																																								-119.37	218.502	0
0.389052	27.1344	0																																								-119.787	218.446	0
-2.62041	27.9889	0																																								-120.076	218.387	0
-6.90003	29.5479	0																																								-120.39	218.333	0
-12.1003	32.346	0																																								-120.903	218.393	0
-16.7988	37.0961	0																																								-121.83	218.489	0
-20.8167	44.6788	0																																								-123.373	218.695	0
-23.8915	54.6589	1																																								-125.231	219.004	0
-25.6971	66.9362	0																																								-127.198	219.321	0
-26.3568	81.4366	0																																								-129.268	219.665	0
-26.8267	97.5244	1																																								-131.048	220.02	0
-26.7802	114.767	0																																								-132.271	220.298	0
-26.3015	132.862	0																																								-133.155	220.784	0
-25.6017	151.361	0																																								-133.964	221.986	0
-24.7266	168.984	0																																								-134.51	223.521	0
-23.6444	185.075	0																																								-134.915	225.089	0
-22.4053	199.313	0																																								-135.151	226.64	0
-20.2992	210.268	0																																								-135.363	228.037	0
-17.2948	217.907	0																																								-135.469	228.731	0
-14.0884	222.806	0																																								-135.495	229.076	0
-11.0361	225.576	0																																								-135.516	229.359	0
-8.40549	226.221	0																																								-135.535	229.605	0
-6.94296	226.507	0																																								-135.456	229.757	0
-6.52758	226.7	0																																								-135.321	229.96	0
-6.41239	226.911	0																																								-135.025	230.102	0
-6.28969	227.075	0																																								-134.669	230.223	0
-6.18563	227.197	0																																								-134.066	230.275	0
-6.07353	227.365	0																																								-133.511	230.297	0
-5.96487	227.549	0																																								-133.005	230.253	0
-5.86501	227.749	0																																								-132.659	230.176	0
-5.7727	227.97	0																																								NaN	NaN	0
-5.71441	228.201	0																																								NaN	NaN	0
-5.67166	228.399	0																																								-132.303	230.137	0
NaN	NaN	0																																								-132.289	230.149	0
NaN	NaN	0																																								-132.27	230.167	0
NaN	NaN	0																																								NaN	NaN	0
NaN	NaN	0																																								-132.244	230.175	0
NaN	NaN	0																																								-132.23	230.173	0
NaN	NaN	0																																								NaN	NaN	0
NaN	NaN	0																																								-132.21	230.14	0
NaN	NaN	0																																								-132.252	230.134	0
NaN	NaN	0																																								-132.291	230.163	0
-5.23599	229.444	0																																								-132.328	230.186	0
NaN	NaN	0																																								-132.361	230.204	0
NaN	NaN	0																																								-132.396	230.233	0
NaN	NaN	0																																								NaN	NaN	0
NaN	NaN	0																																								NaN	NaN	0
NaN	NaN	0																																								NaN	NaN	0
NaN	NaN	0																																								NaN	NaN	0
NaN	NaN	0																																								NaN	NaN	0
NaN	NaN	0																																								NaN	NaN	0
NaN	NaN	0																																								-132.423	230.29	0
NaN	NaN	0																																								-132.434	230.247	0
NaN	NaN	0																																								-132.447	230.197	0
NaN	NaN	0																																								-132.454	230.147	0
NaN	NaN	0																																								-132.471	230.086	0
NaN	NaN	0																																								-132.488	230.037	0
NaN	NaN	0																																								-132.475	230	0
NaN	NaN	0																																								-132.453	229.968	0
NaN	NaN	0																																								-132.442	229.932	0
NaN	NaN	0																																								-132.425	229.914	0
NaN	NaN	0																																								-132.408	229.897	0
NaN	NaN	0																																								NaN	NaN	0
NaN	NaN	0																																								NaN	NaN	0
NaN	NaN	0																																								NaN	NaN	0
NaN	NaN	0																																								NaN	NaN	0
NaN	NaN	0																																								NaN	NaN	0
NaN	NaN	0																																								NaN	NaN	0
NaN	NaN	0																																								NaN	NaN	0
NaN	NaN	0																																								NaN	NaN	0
NaN	NaN	0																																								NaN	NaN	0
NaN	NaN	0																																								NaN	NaN	0
NaN	NaN	0																																								NaN	NaN	0
NaN	NaN	0																																								NaN	NaN	0
NaN	NaN	0																																								NaN	NaN	0
NaN	NaN	0																																								NaN	NaN	0
NaN	NaN	0																																								NaN	NaN	0
NaN	NaN	0																																								NaN	NaN	0
NaN	NaN	0																																								NaN	NaN	0
NaN	NaN	0																																								NaN	NaN	0
NaN	NaN	0																																								NaN	NaN	0
NaN	NaN	0																																								NaN	NaN	0
NaN	NaN	0																																								NaN	NaN	0
NaN	NaN	0																																								NaN	NaN	0
NaN	NaN	0																																								NaN	NaN	0
NaN	NaN	0																																								NaN	NaN	0
NaN	NaN	0																																								NaN	NaN	0
NaN	NaN	0																																								NaN	NaN	0
NaN	NaN	0																																								-132.472	230.261	0
NaN	NaN	0																																								-132.457	230.284	0
NaN	NaN	0																																								NaN	NaN	0
NaN	NaN	0																																								NaN	NaN	0
NaN	NaN	0																																								NaN	NaN	0
NaN	NaN	0																																								NaN	NaN	0
NaN	NaN	0																																								NaN	NaN	0
NaN	NaN	0																																								NaN	NaN	0
NaN	NaN	0																																								NaN	NaN	0
NaN	NaN	0																																								NaN	NaN	0
NaN	NaN	0																																								NaN	NaN	0
NaN	NaN	0																																								NaN	NaN	0
NaN	NaN	0																																								NaN	NaN	0
NaN	NaN	0																																								NaN	NaN	0
NaN	NaN	0																																								NaN	NaN	0
NaN	NaN	0																																								NaN	NaN	0
NaN	NaN	0																																								NaN	NaN	0
NaN	NaN	0																																								NaN	NaN	0
NaN	NaN	0																																								NaN	NaN	0
NaN	NaN	0																																								NaN	NaN	0
NaN	NaN	0																																								NaN	NaN	0
NaN	NaN	0																																								NaN	NaN	0
NaN	NaN	0																																								NaN	NaN	0
NaN	NaN	0																																								NaN	NaN	0
NaN	NaN	0																																								NaN	NaN	0
NaN	NaN	0																																								NaN	NaN	0
NaN	NaN	0																																								NaN	NaN	0
NaN	NaN	0																																								NaN	NaN	0
NaN	NaN	0																																								NaN	NaN	0
NaN	NaN	0																																								NaN	NaN	0
NaN	NaN	0																																								NaN	NaN	0
NaN	NaN	0																																								NaN	NaN	0
NaN	NaN	0																																								NaN	NaN	0
NaN	NaN	0																																								NaN	NaN	0
NaN	NaN	0																																								NaN	NaN	0
NaN	NaN	0																																								NaN	NaN	0
NaN	NaN	0																																								NaN	NaN	0
NaN	NaN	0																																								NaN	NaN	0
NaN	NaN	0																																								NaN	NaN	0
NaN	NaN	0																																								NaN	NaN	0
NaN	NaN	0																																								NaN	NaN	0
NaN	NaN	0																																								NaN	NaN	0
NaN	NaN	0																																								NaN	NaN	0
NaN	NaN	0																																								NaN	NaN	0
NaN	NaN	0																																								NaN	NaN	0
NaN	NaN	0																																								NaN	NaN	0
NaN	NaN	0																																								NaN	NaN	0
NaN	NaN	0																																								NaN	NaN	0
NaN	NaN	0																																								NaN	NaN	0
NaN	NaN	0																																								NaN	NaN	0
NaN	NaN	0																																								NaN	NaN	0
NaN	NaN	0																																								NaN	NaN	0
NaN	NaN	0																																								NaN	NaN	0
NaN	NaN	0																																								NaN	NaN	0
NaN	NaN	0																																								NaN	NaN	0
NaN	NaN	0																																								NaN	NaN	0
NaN	NaN	0																																								NaN	NaN	0
NaN	NaN	0																																								NaN	NaN	0
NaN	NaN	0																																								NaN	NaN	0
NaN	NaN	0																																								NaN	NaN	0
NaN	NaN	0																																								NaN	NaN	0
NaN	NaN	0																																								NaN	NaN	0
NaN	NaN	0																																								NaN	NaN	0
NaN	NaN	0																																								NaN	NaN	0
NaN	NaN	0																																								-132.536	230.762	0
NaN	NaN	0																																								-132.534	230.781	0
NaN	NaN	0																																								-132.53	230.803	0
NaN	NaN	0																																								-132.513	230.819	0
NaN	NaN	0																																								-132.512	230.828	0
NaN	NaN	0																																								NaN	NaN	0
NaN	NaN	0																																								NaN	NaN	0
NaN	NaN	0																																								NaN	NaN	0
NaN	NaN	0																																								NaN	NaN	0
NaN	NaN	0																																								NaN	NaN	0
NaN	NaN	0																																								NaN	NaN	0
NaN	NaN	0																																								NaN	NaN	0
NaN	NaN	0																																								NaN	NaN	0
NaN	NaN	0																																								NaN	NaN	0
NaN	NaN	0																																								NaN	NaN	0
NaN	NaN	0																																								NaN	NaN	0
NaN	NaN	0																																								NaN	NaN	0
NaN	NaN	0																																								NaN	NaN	0
NaN	NaN	0																																								-132.566	230.93	0
NaN	NaN	0																																								-132.54	230.92	0
NaN	NaN	0																																								NaN	NaN	0
NaN	NaN	0																																								NaN	NaN	0
NaN	NaN	0																																								-132.504	230.909	0
NaN	NaN	0																																								NaN	NaN	0
NaN	NaN	0																																								NaN	NaN	0
NaN	NaN	0																																								NaN	NaN	0
NaN	NaN	0																																								NaN	NaN	0
NaN	NaN	0																																								NaN	NaN	0
NaN	NaN	0																																								NaN	NaN	0
NaN	NaN	0																																								NaN	NaN	0
NaN	NaN	0																																								NaN	NaN	0
-2.55893	230.649	0																																								NaN	NaN	0
-2.59156	230.62	0																																								NaN	NaN	0
NaN	NaN	0																																								NaN	NaN	0
NaN	NaN	0																																								NaN	NaN	0
NaN	NaN	0																																								NaN	NaN	0
NaN	NaN	0																																								NaN	NaN	0
NaN	NaN	0																																								NaN	NaN	0
NaN	NaN	0																																								NaN	NaN	0
NaN	NaN	0																																								NaN	NaN	0
NaN	NaN	0																																								NaN	NaN	0
NaN	NaN	0																																								NaN	NaN	0
NaN	NaN	0																																								NaN	NaN	0
NaN	NaN	0																																								NaN	NaN	0
NaN	NaN	0																																								NaN	NaN	0
NaN	NaN	0																																								NaN	NaN	0
NaN	NaN	0																																								NaN	NaN	0
NaN	NaN	0																																								NaN	NaN	0
NaN	NaN	0																																								NaN	NaN	0
NaN	NaN	0																																								NaN	NaN	0
NaN	NaN	0																																								NaN	NaN	0
NaN	NaN	0																																								-132.457	230.935	0
NaN	NaN	0																																								-132.447	230.978	0
NaN	NaN	0																																								NaN	NaN	0
NaN	NaN	0																																								NaN	NaN	0
NaN	NaN	0																																								NaN	NaN	0
NaN	NaN	0																																								NaN	NaN	0
NaN	NaN	0																																								NaN	NaN	0
NaN	NaN	0																																								-132.368	230.981	0
NaN	NaN	0																																								-132.365	230.985	0
NaN	NaN	0																																								-132.364	230.989	0
NaN	NaN	0																																								-132.352	230.981	0
NaN	NaN	0																																								-132.34	230.99	0
NaN	NaN	0																																								NaN	NaN	0
NaN	NaN	0																																								NaN	NaN	0
NaN	NaN	0																																								NaN	NaN	0
NaN	NaN	0																																								-132.328	230.994	0
NaN	NaN	0																																								-132.33	230.97	0
NaN	NaN	0																																								NaN	NaN	0
NaN	NaN	0																																								-132.284	230.918	0
NaN	NaN	0																																								NaN	NaN	0
NaN	NaN	0																																								-132.239	230.859	0
NaN	NaN	0																																								NaN	NaN	0
NaN	NaN	0																																								NaN	NaN	0
NaN	NaN	0																																								NaN	NaN	0
NaN	NaN	0																																								NaN	NaN	0
NaN	NaN	0																																								NaN	NaN	0
NaN	NaN	0																																								NaN	NaN	0
NaN	NaN	0																																								NaN	NaN	0
NaN	NaN	0																																								NaN	NaN	0
NaN	NaN	0																																								-132.374	230.894	0
NaN	NaN	0																																								-132.384	230.878	0
NaN	NaN	0																																								-132.395	230.857	0
NaN	NaN	0																																								-132.381	230.83	0
NaN	NaN	0																																								NaN	NaN	0
NaN	NaN	0																																								NaN	NaN	0
NaN	NaN	0																																								NaN	NaN	0
NaN	NaN	0																																								-132.394	230.811	0
NaN	NaN	0																																								-132.417	230.817	0
NaN	NaN	0																																								-132.438	230.825	0
NaN	NaN	0																																								-132.458	230.837	0
NaN	NaN	0																																								-132.487	230.859	0
NaN	NaN	0																																								NaN	NaN	0
NaN	NaN	0																																								NaN	NaN	0
NaN	NaN	0																																								NaN	NaN	0
NaN	NaN	0																																								NaN	NaN	0
NaN	NaN	0																																								-132.521	230.883	0
NaN	NaN	0																																								-132.506	230.908	0
NaN	NaN	0																																								-132.484	230.926	0
NaN	NaN	0																																								-132.46	230.93	0
NaN	NaN	0																																								-132.435	230.945	0
NaN	NaN	0																																								NaN	NaN	0
NaN	NaN	0																																								NaN	NaN	0
NaN	NaN	0																																								NaN	NaN	0
NaN	NaN	0																																								NaN	NaN	0
NaN	NaN	0																																								NaN	NaN	0
NaN	NaN	0																																								NaN	NaN	0
NaN	NaN	0																																								NaN	NaN	0
NaN	NaN	0																																								NaN	NaN	0
NaN	NaN	0																																								NaN	NaN	0
NaN	NaN	0																																								NaN	NaN	0
NaN	NaN	0																																								NaN	NaN	0
NaN	NaN	0																																								NaN	NaN	0
NaN	NaN	0																																								NaN	NaN	0
NaN	NaN	0																																								NaN	NaN	0
NaN	NaN	0																																								NaN	NaN	0
NaN	NaN	0																																								-132.354	231.037	0
NaN	NaN	0																																								-132.329	231.024	0
NaN	NaN	0																																								-132.303	230.994	0
NaN	NaN	0																																								-132.282	230.967	0
NaN	NaN	0																																								-132.26	230.946	0
NaN	NaN	0																																								NaN	NaN	0
NaN	NaN	0																																								NaN	NaN	0
NaN	NaN	0																																								NaN	NaN	0
NaN	NaN	0																																								NaN	NaN	0
NaN	NaN	0																																								NaN	NaN	0
NaN	NaN	0																																								NaN	NaN	0
NaN	NaN	0																																								NaN	NaN	0
NaN	NaN	0																																								NaN	NaN	0
NaN	NaN	0																																								NaN	NaN	0
NaN	NaN	0																																								NaN	NaN	0
NaN	NaN	0																																								NaN	NaN	0
NaN	NaN	0																																								NaN	NaN	0
NaN	NaN	0																																								NaN	NaN	0
NaN	NaN	0																																								NaN	NaN	0
NaN	NaN	0																																								NaN	NaN	0
NaN	NaN	0																																								NaN	NaN	0
NaN	NaN	0																																								NaN	NaN	0
NaN	NaN	0																																								NaN	NaN	0
NaN	NaN	0																																								NaN	NaN	0
NaN	NaN	0																																								-132.278	231.118	0
NaN	NaN	0																																								-132.268	231.14	0
NaN	NaN	0																																								NaN	NaN	0
NaN	NaN	0																																								NaN	NaN	0
NaN	NaN	0																																								NaN	NaN	0
NaN	NaN	0																																								NaN	NaN	0
NaN	NaN	0																																								NaN	NaN	0
NaN	NaN	0																																								NaN	NaN	0
NaN	NaN	0																																								NaN	NaN	0
NaN	NaN	0																																								NaN	NaN	0
NaN	NaN	0																																								NaN	NaN	0
NaN	NaN	0																																								NaN	NaN	0
NaN	NaN	0																																								NaN	NaN	0
NaN	NaN	0																																								NaN	NaN	0
NaN	NaN	0																																								NaN	NaN	0
NaN	NaN	0																																								NaN	NaN	0
NaN	NaN	0																																								NaN	NaN	0
NaN	NaN	0																																								NaN	NaN	0
NaN	NaN	0																																								NaN	NaN	0
NaN	NaN	0																																								NaN	NaN	0
NaN	NaN	0																																								NaN	NaN	0
NaN	NaN	0																																								NaN	NaN	0
NaN	NaN	0																																								NaN	NaN	0
NaN	NaN	0																																								NaN	NaN	0
NaN	NaN	0																																								NaN	NaN	0
NaN	NaN	0																																								NaN	NaN	0
NaN	NaN	0																																								NaN	NaN	0
NaN	NaN	0																																								NaN	NaN	0
NaN	NaN	0																																								NaN	NaN	0
NaN	NaN	0																																								NaN	NaN	0
NaN	NaN	0																																								NaN	NaN	0
NaN	NaN	0																																								NaN	NaN	0
NaN	NaN	0																																								NaN	NaN	0
NaN	NaN	0																																								NaN	NaN	0
NaN	NaN	0																																								NaN	NaN	0
NaN	NaN	0																																								NaN	NaN	0
NaN	NaN	0																																								NaN	NaN	0
NaN	NaN	0																																								NaN	NaN	0
NaN	NaN	0																																								NaN	NaN	0
NaN	NaN	0																																								NaN	NaN	0
NaN	NaN	0																																								NaN	NaN	0
NaN	NaN	0																																								NaN	NaN	0
NaN	NaN	0																																								NaN	NaN	0
NaN	NaN	0																																								NaN	NaN	0
NaN	NaN	0																																								NaN	NaN	0
NaN	NaN	0																																								NaN	NaN	0
NaN	NaN	0																																								NaN	NaN	0
NaN	NaN	0																																								NaN	NaN	0
NaN	NaN	0																																								NaN	NaN	0
NaN	NaN	0																																								NaN	NaN	0
NaN	NaN	0																																								NaN	NaN	0
NaN	NaN	0																																								NaN	NaN	0
NaN	NaN	0																																								-132.198	231.14	0
NaN	NaN	0																																								-132.173	231.154	0
NaN	NaN	0																																								-132.154	231.163	0
NaN	NaN	0																																								-132.142	231.176	0
-3.07099	231.006	0																																								-132.123	231.196	0
NaN	NaN	0																																								NaN	NaN	0
NaN	NaN	0																																								NaN	NaN	0
NaN	NaN	0																																								NaN	NaN	0
NaN	NaN	0																																								NaN	NaN	0
NaN	NaN	0																																								NaN	NaN	0
NaN	NaN	0																																								NaN	NaN	0
NaN	NaN	0																																								NaN	NaN	0
NaN	NaN	0																																								NaN	NaN	0
NaN	NaN	0																																								NaN	NaN	0
NaN	NaN	0																																								NaN	NaN	0
NaN	NaN	0																																								NaN	NaN	0
NaN	NaN	0																																								NaN	NaN	0
NaN	NaN	0																																								NaN	NaN	0
NaN	NaN	0																																								NaN	NaN	0
NaN	NaN	0																																								NaN	NaN	0
NaN	NaN	0																																								NaN	NaN	0
NaN	NaN	0																																								NaN	NaN	0
NaN	NaN	0																																								NaN	NaN	0
NaN	NaN	0																																								NaN	NaN	0
NaN	NaN	0																																								NaN	NaN	0
NaN	NaN	0																																								NaN	NaN	0
NaN	NaN	0																																								NaN	NaN	0
NaN	NaN	0																																								NaN	NaN	0
NaN	NaN	0																																								NaN	NaN	0
NaN	NaN	0																																								NaN	NaN	0
NaN	NaN	0																																								NaN	NaN	0
NaN	NaN	0																																								NaN	NaN	0
NaN	NaN	0																																								NaN	NaN	0
NaN	NaN	0																																								NaN	NaN	0
NaN	NaN	0																																								-132.153	231.204	0
NaN	NaN	0																																								-132.183	231.225	0
NaN	NaN	0																																								-132.196	231.247	0
NaN	NaN	0																																								-132.216	231.269	0
NaN	NaN	0																																								NaN	NaN	0
NaN	NaN	0																																								NaN	NaN	0
NaN	NaN	0																																								NaN	NaN	0
NaN	NaN	0																																								NaN	NaN	0
NaN	NaN	0																																								NaN	NaN	0
NaN	NaN	0																																								NaN	NaN	0
NaN	NaN	0																																								NaN	NaN	0
NaN	NaN	0																																								NaN	NaN	0
NaN	NaN	0																																								NaN	NaN	0
NaN	NaN	0																																								NaN	NaN	0
NaN	NaN	0																																								NaN	NaN	0
NaN	NaN	0																																								NaN	NaN	0
NaN	NaN	0																																								NaN	NaN	0
NaN	NaN	0																																								NaN	NaN	0
NaN	NaN	0																																								NaN	NaN	0
NaN	NaN	0																																								NaN	NaN	0
NaN	NaN	0																																								NaN	NaN	0
NaN	NaN	0																																								NaN	NaN	0
NaN	NaN	0																																								NaN	NaN	0
NaN	NaN	0																																								NaN	NaN	0
NaN	NaN	0																																								NaN	NaN	0
NaN	NaN	0																																								NaN	NaN	0
NaN	NaN	0																																								NaN	NaN	0
NaN	NaN	0																																								NaN	NaN	0
NaN	NaN	0																																								NaN	NaN	0
NaN	NaN	0																																								NaN	NaN	0
NaN	NaN	0																																								NaN	NaN	0
NaN	NaN	0																																								NaN	NaN	0
NaN	NaN	0																																								NaN	NaN	0
NaN	NaN	0																																								NaN	NaN	0
NaN	NaN	0																																								NaN	NaN	0
NaN	NaN	0																																								NaN	NaN	0
NaN	NaN	0																																								NaN	NaN	0
NaN	NaN	0																																								NaN	NaN	0
NaN	NaN	0																																								NaN	NaN	0
NaN	NaN	0																																								NaN	NaN	0
NaN	NaN	0																																								NaN	NaN	0
NaN	NaN	0																																								-131.997	231.234	0
NaN	NaN	0																																								NaN	NaN	0
NaN	NaN	0																																								NaN	NaN	0
NaN	NaN	0																																								NaN	NaN	0
NaN	NaN	0																																								NaN	NaN	0
NaN	NaN	0																																								NaN	NaN	0
NaN	NaN	0																																								NaN	NaN	0
NaN	NaN	0																																								NaN	NaN	0
NaN	NaN	0																																								NaN	NaN	0
NaN	NaN	0																																								NaN	NaN	0
NaN	NaN	0																																								NaN	NaN	0
NaN	NaN	0																																								NaN	NaN	0
NaN	NaN	0																																								NaN	NaN	0
NaN	NaN	0																																								NaN	NaN	0
NaN	NaN	0																																								NaN	NaN	0
NaN	NaN	0																																								NaN	NaN	0
NaN	NaN	0																																								NaN	NaN	0
NaN	NaN	0																																								NaN	NaN	0
NaN	NaN	0																																								NaN	NaN	0
NaN	NaN	0																																								NaN	NaN	0
NaN	NaN	0																																								-132.033	231.31	0
NaN	NaN	0																																								NaN	NaN	0
NaN	NaN	0																																								NaN	NaN	0
NaN	NaN	0																																								NaN	NaN	0
NaN	NaN	0																																								NaN	NaN	0
NaN	NaN	0																																								NaN	NaN	0
NaN	NaN	0																																								-132.108	231.402	0
NaN	NaN	0																																								-132.141	231.448	0
NaN	NaN	0																																								NaN	NaN	0
NaN	NaN	0																																								NaN	NaN	0
NaN	NaN	0																																								NaN	NaN	0
NaN	NaN	0																																								NaN	NaN	0
NaN	NaN	0																																								NaN	NaN	0
NaN	NaN	0																																								NaN	NaN	0
NaN	NaN	0																																								NaN	NaN	0
NaN	NaN	0																																								NaN	NaN	0
NaN	NaN	0																																								NaN	NaN	0
NaN	NaN	0																																								NaN	NaN	0
NaN	NaN	0																																								NaN	NaN	0
NaN	NaN	0																																								NaN	NaN	0
NaN	NaN	0																																								NaN	NaN	0
NaN	NaN	0																																								NaN	NaN	0
NaN	NaN	0																																								NaN	NaN	0
NaN	NaN	0																																								NaN	NaN	0
NaN	NaN	0																																								NaN	NaN	0
NaN	NaN	0																																								NaN	NaN	0
NaN	NaN	0																																								NaN	NaN	0
NaN	NaN	0																																								NaN	NaN	0
NaN	NaN	0																																								NaN	NaN	0
NaN	NaN	0																																								NaN	NaN	0
NaN	NaN	0																																								NaN	NaN	0
NaN	NaN	0																																								NaN	NaN	0
NaN	NaN	0																																								NaN	NaN	0
NaN	NaN	0																																								NaN	NaN	0
NaN	NaN	0																																								NaN	NaN	0
NaN	NaN	0																																								NaN	NaN	0
NaN	NaN	0																																								NaN	NaN	0
NaN	NaN	0																																								NaN	NaN	0
NaN	NaN	0																																								NaN	NaN	0
NaN	NaN	0																																								NaN	NaN	0
NaN	NaN	0																																								NaN	NaN	0
NaN	NaN	0																																								NaN	NaN	0
NaN	NaN	0																																								NaN	NaN	0
NaN	NaN	0																																								NaN	NaN	0
NaN	NaN	0																																								NaN	NaN	0
NaN	NaN	0																																								NaN	NaN	0
NaN	NaN	0																																								NaN	NaN	0
NaN	NaN	0																																								NaN	NaN	0
NaN	NaN	0																																								NaN	NaN	0
NaN	NaN	0																																								NaN	NaN	0
NaN	NaN	0																																								NaN	NaN	0
NaN	NaN	0																																								NaN	NaN	0
NaN	NaN	0																																								-132.079	231.455	0
NaN	NaN	0																																								-132.095	231.465	0
NaN	NaN	0																																								NaN	NaN	0
NaN	NaN	0																																								-132.082	231.482	0
NaN	NaN	0																																								-132.083	231.46	0
NaN	NaN	0																																								-132.084	231.442	0
NaN	NaN	0																																								NaN	NaN	0
NaN	NaN	0																																								NaN	NaN	0
NaN	NaN	0																																								NaN	NaN	0
NaN	NaN	0																																								-132.079	231.446	0
NaN	NaN	0																																								-132.071	231.468	0
NaN	NaN	0																																								-132.067	231.476	0
NaN	NaN	0																																								NaN	NaN	0
NaN	NaN	0																																								NaN	NaN	0
NaN	NaN	0																																								NaN	NaN	0
NaN	NaN	0																																								NaN	NaN	0
NaN	NaN	0																																								NaN	NaN	0
NaN	NaN	0																																								NaN	NaN	0
NaN	NaN	0																																								NaN	NaN	0
NaN	NaN	0																																								NaN	NaN	0
NaN	NaN	0																																								NaN	NaN	0
NaN	NaN	0																																								-132.015	231.423	0
NaN	NaN	0																																								NaN	NaN	0
NaN	NaN	0																																								NaN	NaN	0
NaN	NaN	0																																								NaN	NaN	0
NaN	NaN	0																																								NaN	NaN	0
NaN	NaN	0																																								NaN	NaN	0
NaN	NaN	0																																								NaN	NaN	0
NaN	NaN	0																																								NaN	NaN	0
NaN	NaN	0																																								NaN	NaN	0
NaN	NaN	0																																								NaN	NaN	0
NaN	NaN	0																																								NaN	NaN	0
NaN	NaN	0																																								NaN	NaN	0
NaN	NaN	0																																								NaN	NaN	0
NaN	NaN	0																																								NaN	NaN	0
NaN	NaN	0																																								NaN	NaN	0
NaN	NaN	0																																								NaN	NaN	0
NaN	NaN	0																																								NaN	NaN	0
NaN	NaN	0																																								NaN	NaN	0
NaN	NaN	0																																								NaN	NaN	0
NaN	NaN	0																																								NaN	NaN	0
NaN	NaN	0																																								NaN	NaN	0
NaN	NaN	0																																								NaN	NaN	0
NaN	NaN	0																																								NaN	NaN	0
NaN	NaN	0																																								NaN	NaN	0
NaN	NaN	0																																								NaN	NaN	0
NaN	NaN	0																																								NaN	NaN	0
NaN	NaN	0																																								NaN	NaN	0
NaN	NaN	0																																								NaN	NaN	0
NaN	NaN	0																																								NaN	NaN	0
NaN	NaN	0																																								NaN	NaN	0
NaN	NaN	0																																								NaN	NaN	0
NaN	NaN	0																																								NaN	NaN	0
NaN	NaN	0																																								NaN	NaN	0
NaN	NaN	0																																								NaN	NaN	0
NaN	NaN	0																																								NaN	NaN	0
NaN	NaN	0																																								NaN	NaN	0
NaN	NaN	0																																								NaN	NaN	0
NaN	NaN	0																																								NaN	NaN	0
NaN	NaN	0																																								NaN	NaN	0
NaN	NaN	0																																								NaN	NaN	0
NaN	NaN	0																																								NaN	NaN	0
NaN	NaN	0																																								NaN	NaN	0
NaN	NaN	0																																								NaN	NaN	0
NaN	NaN	0																																								NaN	NaN	0
NaN	NaN	0																																								NaN	NaN	0
NaN	NaN	0																																								NaN	NaN	0
NaN	NaN	0																																								NaN	NaN	0
NaN	NaN	0																																								NaN	NaN	0
NaN	NaN	0																																								NaN	NaN	0
NaN	NaN	0																																								NaN	NaN	0
NaN	NaN	0																																								NaN	NaN	0
NaN	NaN	0																																								NaN	NaN	0
-2.98581	230.649	0																																								NaN	NaN	0
NaN	NaN	0																																								NaN	NaN	0
NaN	NaN	0																																								NaN	NaN	0
NaN	NaN	0																																								NaN	NaN	0
NaN	NaN	0																																								NaN	NaN	0
NaN	NaN	0																																								NaN	NaN	0
NaN	NaN	0																																								NaN	NaN	0
NaN	NaN	0																																								NaN	NaN	0
NaN	NaN	0																																								NaN	NaN	0
NaN	NaN	0																																								NaN	NaN	0
NaN	NaN	0																																								NaN	NaN	0
NaN	NaN	0																																								NaN	NaN	0
NaN	NaN	0																																								NaN	NaN	0
NaN	NaN	0																																								NaN	NaN	0
NaN	NaN	0																																								NaN	NaN	0
NaN	NaN	0																																								NaN	NaN	0
NaN	NaN	0																																								NaN	NaN	0
NaN	NaN	0																																								NaN	NaN	0
NaN	NaN	0																																								-131.901	231.499	0
NaN	NaN	0																																								NaN	NaN	0
NaN	NaN	0																																								NaN	NaN	0
NaN	NaN	0																																								NaN	NaN	0
NaN	NaN	0																																								NaN	NaN	0
NaN	NaN	0																																								NaN	NaN	0
NaN	NaN	0																																								NaN	NaN	0
NaN	NaN	0																																								NaN	NaN	0
NaN	NaN	0																																								NaN	NaN	0
NaN	NaN	0																																								-132.013	231.563	0
NaN	NaN	0																																								-132.037	231.575	0
NaN	NaN	0																																								-132.041	231.582	0
NaN	NaN	0																																								-132.045	231.604	0
NaN	NaN	0																																								-132.048	231.625	0
NaN	NaN	0																																								-132.045	231.647	0
NaN	NaN	0																																								-132.04	231.65	0
NaN	NaN	0																																								NaN	NaN	0
NaN	NaN	0																																								NaN	NaN	0
NaN	NaN	0																																								NaN	NaN	0
NaN	NaN	0																																								NaN	NaN	0
NaN	NaN	0																																								NaN	NaN	0
NaN	NaN	0																																								NaN	NaN	0
NaN	NaN	0																																								NaN	NaN	0
NaN	NaN	0																																								NaN	NaN	0
NaN	NaN	0																																								NaN	NaN	0
NaN	NaN	0																																								NaN	NaN	0
NaN	NaN	0																																								NaN	NaN	0
NaN	NaN	0																																								NaN	NaN	0
NaN	NaN	0																																								-132.044	231.384	0
NaN	NaN	0																																								-132.059	231.414	0
NaN	NaN	0																																								NaN	NaN	0
NaN	NaN	0																																								NaN	NaN	0
NaN	NaN	0																																								NaN	NaN	0
NaN	NaN	0																																								NaN	NaN	0
NaN	NaN	0																																								-132.077	231.595	0
NaN	NaN	0																																								NaN	NaN	0
NaN	NaN	0																																								NaN	NaN	0
NaN	NaN	0																																								-132.088	231.743	0
NaN	NaN	0																																								-132.086	231.816	0
NaN	NaN	0																																								-132.063	231.882	0
NaN	NaN	0																																								-132.061	231.995	0
NaN	NaN	0																																								-132.042	232.092	0
NaN	NaN	0																																								-132.025	232.154	0
NaN	NaN	0																																								-132.009	232.232	0
NaN	NaN	0																																								-132.02	232.319	0
NaN	NaN	0																																								NaN	NaN	0
NaN	NaN	0																																								NaN	NaN	0
NaN	NaN	0																																								-132.007	232.441	0
NaN	NaN	0																																								-131.996	232.495	0
NaN	NaN	0																																								-131.974	232.571	0
NaN	NaN	0																																								-131.961	232.698	0
NaN	NaN	0																																								-131.942	232.859	0
NaN	NaN	0																																								-131.92	233.001	0
NaN	NaN	0																																								-131.848	233.145	0
NaN	NaN	0																																								-131.786	233.315	0
NaN	NaN	0																																								-131.72	233.464	0
NaN	NaN	0																																								-131.648	233.573	0
NaN	NaN	0																																								-131.57	233.677	0
NaN	NaN	0																																								-131.53	233.769	0
NaN	NaN	0																																								-131.478	233.8	0
NaN	NaN	0																																								-131.416	233.795	0
NaN	NaN	0																																								-131.323	233.798	0
NaN	NaN	0																																								-131.223	233.797	0
NaN	NaN	0																																								-131.118	233.773	0
NaN	NaN	0																																								-130.959	233.742	0
NaN	NaN	0																																								-130.798	233.707	0
NaN	NaN	0																																								-130.618	233.659	0
-3.04804	230.207	0																																								-130.417	233.587	0
-3.02042	230.238	0																																								-130.186	233.235	0
-2.99281	230.301	0																																								-130	232.85	0
-2.92362	230.451	0																																								-129.813	232.454	0
-2.82717	230.763	0																																								-129.662	232.023	0
-2.64245	231.108	0																																								-129.538	231.588	0
-2.45451	231.427	0																																								-129.458	231.425	0
-2.07649	231.778	0																																								-129.381	231.298	0
-1.25107	232.151	0																																								-129.307	231.191	0
-0.0485025	232.492	0																																								-129.228	231.108	0
1.62685	232.964	0																																								-129.127	231.057	0
3.73598	232.755	0																																								-129.021	231.023	0
5.94973	230.794	0																																								-128.934	230.975	0
7.76584	226.589	0																																								-128.858	230.917	0
9.41934	219.564	0																																								-128.814	230.85	0
10.7022	209.323	0																																								-128.802	230.759	0
12.0423	197.131	0																																								-128.82	230.678	0
13.5055	183.97	0																																								-128.835	230.617	0
15.5572	170.876	0																																								-128.848	230.561	0
18.0136	159.849	0																																								-128.864	230.539	0
21.6672	152.128	0																																								-128.888	230.525	0
26.0759	147.152	0																																								-128.913	230.508	0
30.5558	145.289	0																																								-128.963	230.464	0
34.4811	145.93	0																																								-129.035	230.391	0
37.7744	147.244	0																																								-129.109	230.283	0
39.6752	148.301	0																																								-129.184	230.177	0
40.2949	150.227	0																																								-129.262	230.074	0
40.4208	153.643	0																																								-129.33	229.993	0
40.4063	158.324	0																																								-129.392	229.949	0
40.235	164.02	0																																								-129.46	229.93	0
39.4439	170.622	0																																								-129.59	229.958	0
37.9698	176.785	0																																								-129.737	229.992	0
35.299	182.254	0																																								-129.885	230.035	0
31.2976	186.848	0																																								-130.042	230.08	0
26.382	190.875	0																																								-130.212	230.135	0
21.2306	194.307	0																																								-130.332	230.199	0
16.4073	197.319	0																																								-130.466	230.366	0
12.4508	199.118	0																																								-130.582	230.536	0
9.3835	200.125	0																																								-130.676	230.7	0
6.7726	200.798	0																																								-130.743	230.853	0
4.21363	201.518	0																																								NaN	NaN	0
0.989954	202.533	0																																								NaN	NaN	0
-2.60596	203.74	0																																								-130.79	231.056	0
-6.18865	204.977	0																																								-130.776	231.101	0
-9.5755	206.117	0																																								-130.757	231.151	0
-12.7547	207.102	0																																								-130.726	231.187	0
-15.9136	208.142	0																																								-130.663	231.216	0
-20.0318	209.854	0																																								-130.555	231.226	0
-25.8616	211.805	0																																								-130.411	231.218	0
-33.0381	213.957	0																																								-130.267	231.199	0
-41.0078	216.138	0																																								-130.122	231.162	0
-49.0294	218.036	0																																								-129.968	231.115	0
-56.1729	219.203	0																																								-129.86	230.899	0
-61.7062	220.189	0																																								-129.792	230.649	0
-65.8264	221.008	0																																								-129.731	230.395	0
-68.7304	221.674	0																																								-129.671	230.143	0
-70.6153	222.202	0																																								-129.644	229.896	0
-71.6781	222.608	0																																								NaN	NaN	0
-72.1158	222.905	0																																								NaN	NaN	0
-72.1255	223.109	0																																								NaN	NaN	0
-71.9041	223.234	0																																								NaN	NaN	0
-71.6487	223.296	0																																								-129.53	229.568	0
-71.4541	223.103	0																																								-129.55	229.477	0
-71.1594	222.021	0																																								-129.586	229.385	0
-70.9434	220.328	0																																								-129.625	229.323	0
-70.6219	217.47	0																																								-129.671	229.285	0
-70.3739	213.611	0																																								NaN	NaN	0
-70.1881	208.991	0																																								-129.769	229.257	0
-70.4028	204.895	0																																								-129.843	229.279	0
-70.7435	200.651	0																																								-129.935	229.316	0
-71.3307	196.513	0																																								-130.059	229.373	0
-72.2668	192.916	0																																								-130.187	229.452	0
-73.2841	189.576	0																																								-130.307	229.548	0
-74.3008	186.093	0																																								-130.387	229.664	0
-75.0786	183.058	0																																								NaN	NaN	0
-75.6104	180.484	0																																								-130.487	229.871	0
-75.6159	177.797	0																																								-130.52	229.938	0
-75.0736	174.119	0																																								-130.568	230	0
-73.9346	169.348	0																																								-130.632	230.027	0
[truncated: 203,045+ more rows]
[truncated: 105 more columns]

## Sheet: Figure 1D
Figure 1D
hand position SI (bits/spike)
0.471907	0.668077	0.535216	0.674204	0.467188	0.827415	1.18986	0.698971	0.942206	0.923884	1.02769	0.626769	0.956996	0.683139	0.215689	0.418021	0.562553	0.28051	0.92206	0.181743	0.247725	0.290875	0.246979	1.0976	0.222208	0.441998	0.284913	0.332418	0.203542	0.637536	0.264117	0.23777	0.54142	1.49187	0.556	0.963344	0.608147	0.790699	1.09676	0.564261	0.590437	0.624755	0.597785	0.802856	0.630429	0.167776	0.1727	0.208263	0.209496	0.196242
[truncated: 82 more columns]

## Sheet: Figure 1E
Figure 1E		NaN means there was no valid data at corresponding spatial bin.
spatial firing rate map																																						fitted firing rate map with Gaussian kernel
NaN	NaN	NaN	NaN	NaN	NaN	NaN	NaN	NaN	NaN	NaN	NaN	NaN	NaN	NaN	NaN	NaN	NaN	NaN	NaN	NaN	NaN	NaN	NaN	NaN	NaN	NaN	NaN	NaN	NaN	NaN	NaN	NaN	NaN	NaN	NaN	NaN		1.685	1.685	1.685	1.685	1.685	1.685	1.685	1.685	1.685	1.685	1.685	1.685
NaN	NaN	NaN	NaN	NaN	NaN	NaN	NaN	NaN	NaN	NaN	0.0673895	0.128055	NaN	NaN	NaN	NaN	NaN	NaN	0.589549	0.540917	0.478941	0.428235	0.422431	0.548363	NaN	NaN	NaN	NaN	NaN	NaN	NaN	NaN	NaN	NaN	NaN	NaN		1.685	1.685	1.685	1.685	1.685	1.685	1.685	1.685	1.685	1.685	1.685	1.685
NaN	NaN	NaN	NaN	NaN	NaN	NaN	NaN	NaN	NaN	0.0506374	0.116469	0.223169	0.369624	0.630498	NaN	NaN	1.46996	1.22554	0.952371	0.756378	0.610243	0.535617	0.550912	0.753925	1.24153	NaN	NaN	NaN	NaN	NaN	NaN	NaN	NaN	NaN	NaN	NaN		1.685	1.685	1.685	1.685	1.685	1.685	1.685	1.685	1.685	1.685	1.685	1.685
NaN	NaN	NaN	NaN	NaN	NaN	NaN	NaN	NaN	0.0541439	0.136628	0.235997	0.396704	0.632193	1.10163	1.76367	2.1937	2.01765	1.65215	1.32773	1.08789	0.877201	0.746579	0.735086	0.961465	1.4866	2.30757	2.52809	2.20471	1.9052	NaN	NaN	NaN	NaN	NaN	NaN	NaN		1.685	1.685	1.685	1.685	1.685	1.685	1.685	1.685	1.685	1.685	1.685	1.685
NaN	NaN	NaN	NaN	NaN	NaN	NaN	NaN	0.0667802	0.129023	0.259626	0.403387	0.621147	0.942484	1.59406	2.27507	2.51559	2.22033	1.84844	1.56718	1.35467	1.11872	0.926292	0.842707	0.991278	1.3722	1.77392	1.62916	1.23933	0.884548	0.666791	NaN	NaN	NaN	NaN	NaN	NaN		1.685	1.685	1.685	1.685	1.685	1.685	1.685	1.685	1.685	1.685	1.685	1.685
NaN	NaN	NaN	NaN	NaN	NaN	NaN	NaN	0.106173	0.239825	0.462653	0.67807	0.929298	1.2271	1.79581	2.17416	2.19225	1.946	1.75151	1.64725	1.56199	1.36627	1.11075	0.876759	0.77782	0.830148	0.955569	0.851119	0.63034	0.359747	NaN	NaN	NaN	NaN	NaN	NaN	NaN		1.685	1.685	1.685	1.685	1.685	1.685	1.685	1.685	1.685	1.685	1.685	1.685
NaN	NaN	NaN	NaN	NaN	NaN	NaN	0	0.131927	0.334949	0.67879	0.979417	1.1563	1.18006	1.3955	1.54541	1.56148	1.4901	1.48126	1.52134	1.53746	1.39558	1.12054	0.787624	0.50516	0.350893	0.370679	0.370222	0.326227	0.219935	NaN	NaN	NaN	NaN	NaN	NaN	NaN		1.685	1.685	1.685	1.685	1.685	1.685	1.685	1.685	1.685	1.685	1.685	1.685
NaN	NaN	NaN	NaN	NaN	NaN	NaN	NaN	0.277265	0.428243	0.700531	0.8755	0.884894	0.78619	0.85162	0.953064	1.04333	1.12093	1.22438	1.33126	1.37721	1.25913	1.00839	0.687858	0.381957	0.175176	0.121657	0.128523	0.126389	NaN	NaN	NaN	NaN	NaN	NaN	NaN	NaN		1.685	1.685	1.685	1.685	1.685	1.685	1.685	1.685	1.685	1.685	1.685	1.685
NaN	NaN	NaN	NaN	NaN	NaN	NaN	NaN	0.735777	0.638042	0.555882	0.503733	0.507105	0.49699	0.559313	0.644739	0.766777	0.897554	1.02588	1.13	1.15158	1.03333	0.83281	0.59829	0.387	0.254509	0.196235	0.168917	0.0964559	NaN	NaN	NaN	NaN	NaN	NaN	NaN	NaN		1.685	1.685	1.685	1.685	1.685	1.685	1.685	1.685	1.685	1.685	1.685	1.685
NaN	NaN	0.750283	0.760129	0.824164	1.00193	1.23227	1.40141	1.26857	0.811464	0.461656	0.331381	0.378242	0.451246	0.544057	0.605816	0.703147	0.810523	0.905034	0.963475	0.939892	0.815261	0.6668	0.529742	0.452245	0.468896	0.524407	0.532785	NaN	NaN	NaN	NaN	NaN	NaN	NaN	NaN	NaN		1.685	1.685	1.685	1.685	1.685	1.685	1.685	1.685	1.685	1.685	1.685	1.685
0.676542	0.619105	0.651379	0.72105	0.873316	1.16102	1.51525	1.69035	1.38292	0.837811	0.433892	0.270057	0.318662	0.445626	0.594179	0.677457	0.758789	0.8157	0.84146	0.834784	0.774435	0.659725	0.556547	0.481842	0.487413	0.61889	0.84979	1.02043	NaN	NaN	NaN	NaN	NaN	NaN	NaN	NaN	NaN		1.685	1.685	1.685	1.685	1.685	1.685	1.685	1.685	1.685	1.685	1.685	1.685
0.61469	0.56055	0.589477	0.662145	0.828856	1.15686	1.63366	2.00867	1.69712	1.06469	0.584183	0.364627	0.386595	0.526467	0.693187	0.790397	0.861002	0.87556	0.844118	0.790753	0.719528	0.617131	0.524702	0.455159	0.453036	0.562305	0.815937	1.1079	NaN	NaN	NaN	NaN	NaN	NaN	NaN	NaN	NaN		1.685	1.685	1.685	1.685	1.685	1.685	1.685	1.685	1.685	1.685	1.685	1.685
0.562258	0.524672	0.551134	0.617517	0.771847	1.08809	1.60191	2.14124	1.95164	1.32506	0.806453	0.541172	0.522909	0.642841	0.790397	0.891617	0.970872	0.975362	0.914793	0.817914	0.717274	0.603339	0.500968	0.420398	0.384229	0.410066	0.538242	0.760134	NaN	NaN	NaN	NaN	NaN	NaN	NaN	NaN	NaN		1.685	1.685	1.685	1.685	1.685	1.685	1.685	1.685	1.685	1.685	1.68501	1.68501
0.542391	0.509825	0.530347	0.587397	0.725956	1.0242	1.55398	2.23078	2.21503	1.6756	1.17499	0.874292	0.785732	0.828598	0.88953	0.949043	1.02506	1.05806	1.02973	0.911892	0.751544	0.597523	0.476938	0.391465	0.338116	0.309267	0.322968	0.376253	0.325801	NaN	NaN	NaN	NaN	NaN	NaN	NaN	NaN		1.685	1.685	1.685	1.685	1.685	1.685	1.685	1.685	1.68501	1.68501	1.68503	1.68506
0.528316	0.500766	0.515234	0.561479	0.679875	0.948657	1.45848	2.19694	2.35959	2.01752	1.65339	1.38031	1.20938	1.12419	1.03033	0.984685	1.01826	1.084	1.12459	1.0066	0.77213	0.574284	0.444314	0.365273	0.31605	0.277528	0.251443	0.193775	0.17107	NaN	NaN	NaN	NaN	NaN	NaN	NaN	NaN		1.685	1.685	1.685	1.685	1.685	1.685	1.685	1.68501	1.68502	1.68507	1.68515	1.68531
0.527494	0.504328	0.511917	0.544796	0.63685	0.861137	1.30399	1.99336	2.30398	2.2931	2.23738	2.08729	1.81812	1.54291	1.23583	1.05091	1.01553	1.09551	1.20636	1.10547	0.803851	0.565168	0.425656	0.350781	0.308222	0.276067	0.248431	0.169973	0.155051	NaN	NaN	NaN	NaN	NaN	NaN	NaN	NaN		1.685	1.685	1.685	1.685	1.685	1.685	1.68501	1.68503	1.68509	1.68526	1.68561	1.68626
0.550406	0.530169	0.529292	0.545457	0.604022	0.769067	1.10381	1.6564	2.07221	2.42785	2.72062	2.72523	2.36522	1.88237	1.38547	1.12318	1.07843	1.1877	1.34975	1.2468	0.873347	0.587685	0.430962	0.353559	0.31498	0.290835	0.276914	0.24198	NaN	NaN	NaN	NaN	NaN	NaN	NaN	NaN	NaN		1.685	1.685	1.685	1.685	1.685	1.68501	1.68503	1.6851	1.68531	1.68587	1.68711	1.68944
0.603975	0.583443	0.571135	0.566113	0.585024	0.682391	0.89582	1.31165	1.80661	2.35573	2.71915	2.73535	2.37267	1.85038	1.37416	1.20427	1.25426	1.39742	1.5361	1.37173	0.938474	0.617236	0.447189	0.368115	0.333789	0.315482	0.314722	0.306886	NaN	NaN	NaN	NaN	NaN	NaN	NaN	NaN	NaN		1.685	1.685	1.685	1.685	1.685	1.68502	1.68507	1.68527	1.68589	1.68754	1.69128	1.69843
0.727169	0.706254	0.674648	0.631652	0.589141	0.587665	0.657507	0.935613	1.4071	1.87116	2.07369	2.0377	1.80171	1.50886	1.37397	1.49296	1.69203	1.79912	1.78219	1.46639	0.980886	0.646912	0.477818	0.403095	0.378631	0.373503	0.397859	0.445155	NaN	NaN	NaN	NaN	NaN	NaN	NaN	NaN	NaN		1.685	1.685	1.685	1.685	1.68501	1.68504	1.68517	1.68566	1.68719	1.69137	1.70102	1.71994
1.5427	1.18246	0.946431	0.77067	0.648361	0.577743	0.597202	0.816512	1.20083	1.48873	1.52658	1.41794	1.28831	1.29955	1.63298	2.1029	2.4202	2.40128	2.12137	1.59097	1.05043	0.722005	0.567029	0.502396	0.496673	0.525505	0.60981	0.79076	NaN	NaN	NaN	NaN	NaN	NaN	NaN	NaN	NaN		1.685	1.685	1.685	1.685	1.68501	1.68508	1.68534	1.68636	1.68963	1.69871	1.72015	1.76312
NaN	2.01262	1.09431	0.715619	0.560235	0.486791	0.526327	0.742203	1.07741	1.2734	1.22951	1.08889	1.10738	1.50427	2.30961	3.07785	3.44124	3.22586	2.60919	1.81495	1.20419	0.896523	0.763428	0.706768	0.715789	0.782207	0.920721	1.17742	NaN	NaN	NaN	NaN	NaN	NaN	NaN	NaN	NaN		1.685	1.685	1.685	1.685	1.68502	1.68513	1.6856	1.68742	1.69341	1.71035	1.75126	1.83509
NaN	2.94625	1.2084	0.612355	0.43932	0.398211	0.466446	0.657806	0.925148	1.09428	1.0676	1.00074	1.31208	2.18286	3.3091	4.18595	4.51384	4.15813	3.31297	2.31243	1.59108	1.23524	1.06306	0.974719	0.962254	1.02823	1.13741	NaN	NaN	NaN	NaN	NaN	NaN	NaN	NaN	NaN	NaN		1.685	1.685	1.685	1.68501	1.68504	1.68519	1.6859	1.6887	1.69811	1.7253	1.79234	1.93281
NaN	NaN	1.40026	0.569794	0.37308	0.359403	0.417913	0.530895	0.683118	0.800343	0.83158	0.970041	1.71089	3.02077	4.27728	5.10196	5.36738	5.01317	4.1989	3.19349	2.34808	1.79026	1.4432	1.24377	1.15671	1.16507	1.12845	NaN	NaN	NaN	NaN	NaN	NaN	NaN	NaN	NaN	NaN		1.685	1.685	1.685	1.68501	1.68504	1.68524	1.68617	1.68986	1.70257	1.74004	1.83444	2.03662
NaN	NaN	1.39636	0.602937	0.401441	0.369817	0.373431	0.405136	0.469634	0.540313	0.625175	0.961422	1.95209	3.47868	4.83664	5.62802	5.89839	5.66197	5.05702	4.28333	3.43276	2.58162	1.93117	1.52604	1.30922	1.21384	0.92629	0.493317	0.319527	0.357701	0.387153	NaN	NaN	NaN	NaN	NaN	NaN		1.685	1.685	1.685	1.68501	1.68505	1.68526	1.68629	1.69049	1.70523	1.74961	1.86378	2.11374
NaN	NaN	1.20528	0.688181	0.463495	0.38857	0.345623	0.329663	0.344604	0.389084	0.509415	0.908201	1.81689	3.23016	4.69139	5.58774	6.00126	5.96204	5.57659	5.10511	4.45408	3.4644	2.53953	1.84979	1.4309	1.12634	0.54928	0.334742	0.339451	0.38536	0.418558	0.440691	NaN	NaN	NaN	NaN	NaN		1.685	1.685	1.685	1.68501	1.68504	1.68525	1.68623	1.69033	1.70502	1.75017	1.86881	2.13427
NaN	NaN	1.15088	0.758093	0.486185	0.388307	0.333608	0.304182	0.306111	0.35539	0.504621	0.883643	1.57621	2.61409	3.92315	4.96862	5.67717	5.90445	5.53272	5.00526	4.49254	3.74574	3.07642	2.36108	NaN	NaN	NaN	0.312371	0.352888	0.395433	0.427878	0.451468	NaN	NaN	NaN	NaN	NaN		1.685	1.685	1.685	1.68501	1.68503	1.6852	1.68601	1.68945	1.70203	1.7415	1.8474	2.08957
NaN	NaN	1.21225	0.836289	0.509216	0.387278	0.328167	0.294021	0.294384	0.35667	0.517048	0.84921	1.36547	2.0858	3.12913	4.30771	5.42759	5.98067	5.29947	4.15899	3.41303	2.99648	3.16071	NaN	NaN	NaN	NaN	0.308751	0.358954	0.400339	0.432168	0.45534	NaN	NaN	NaN	NaN	NaN		1.685	1.685	1.685	1.685	1.68502	1.68514	1.68571	1.68819	1.69745	1.72709	1.80831	1.99808
NaN	NaN	NaN	1.04792	0.675766	0.475928	0.36792	0.307911	0.302186	0.369496	0.512749	0.776517	1.16072	1.68379	2.51677	3.81269	5.34874	6.22669	5.11433	3.25232	2.17674	1.87633	2.49355	NaN	NaN	NaN	NaN	NaN	0.362126	0.403191	0.434805	NaN	NaN	NaN	NaN	NaN	NaN		1.685	1.685	1.685	1.685	1.68501	1.68508	1.68543	1.68697	1.69282	1.71194	1.76546	1.89321
NaN	NaN	NaN	NaN	1.07384	0.729373	0.489096	0.354377	0.328199	0.387194	0.499258	0.698825	0.992374	1.39482	2.0742	3.4211	5.14134	6.02076	4.66714	2.54019	1.3636	1.13434	NaN	NaN	NaN	NaN	NaN	NaN	NaN	NaN	NaN	NaN	NaN	NaN	NaN	NaN	NaN		1.685	1.685	1.685	1.685	1.68501	1.68504	1.68522	1.68604	1.68922	1.69982	1.73011	1.80399
NaN	NaN	NaN	NaN	NaN	NaN	0.734462	0.427562	0.362716	0.414376	0.50631	0.669272	0.911385	1.23546	1.75203	2.8057	3.96792	4.5154	3.6145	2.04287	1.02659	NaN	NaN	NaN	NaN	NaN	NaN	NaN	NaN	NaN	NaN	NaN	NaN	NaN	NaN	NaN	NaN		1.685	1.685	1.685	1.685	1.685	1.68502	1.6851	1.68547	1.68696	1.69201	1.70674	1.74344
NaN	NaN	NaN	NaN	NaN	NaN	NaN	0.476927	0.390437	0.451441	0.541743	0.691616	0.909219	1.17835	1.51069	1.97484	2.23471	2.45648	2.12893	NaN	NaN	NaN	NaN	NaN	NaN	NaN	NaN	NaN	NaN	NaN	NaN	NaN	NaN	NaN	NaN	NaN	NaN		1.685	1.685	1.685	1.685	1.685	1.68501	1.68504	1.68519	1.68578	1.68785	1.694	1.70966
NaN	NaN	NaN	NaN	NaN	NaN	NaN	NaN	0.440985	0.528069	0.632558	0.784284	0.983385	1.18593	1.29094	1.15795	0.935356	NaN	NaN	NaN	NaN	NaN	NaN	NaN	NaN	NaN	NaN	NaN	NaN	NaN	NaN	NaN	NaN	NaN	NaN	NaN	NaN		1.685	1.685	1.685	1.685	1.685	1.685	1.68501	1.68506	1.68527	1.68599	1.6882	1.69395
NaN	NaN	NaN	NaN	NaN	NaN	NaN	NaN	0.426109	0.594622	0.751371	0.928928	1.1085	1.22355	1.08998	NaN	NaN	NaN	NaN	NaN	NaN	NaN	NaN	NaN	NaN	NaN	NaN	NaN	NaN	NaN	NaN	NaN	NaN	NaN	NaN	NaN	NaN		1.685	1.685	1.685	1.685	1.685	1.685	1.685	1.68502	1.68508	1.6853	1.68598	1.68779
NaN	NaN	NaN	NaN	NaN	NaN	NaN	NaN	NaN	NaN	0.823528	0.945102	0.990036	NaN	NaN	NaN	NaN	NaN	NaN	NaN	NaN	NaN	NaN	NaN	NaN	NaN	NaN	NaN	NaN	NaN	NaN	NaN	NaN	NaN	NaN	NaN	NaN		1.685	1.685	1.685	1.685	1.685	1.685	1.685	1.685	1.68502	1.68508	1.68526	1.68575
[truncated: 25 more columns]

## Sheet: Figure 1F
Figure 1F		NaN means there was no valid value/result at corresponding data point.
Gaussian fitting	Linear fitting
0.86637	0.795939
0.571115	0.0344877
0.977574	0.760977
0.70383	0.574349
0.987008	0.227551
0.792328	0.264556
0.91657	0.546285
0.927494	0.448621
0.722703	0.77583
0.853255	0.599659
0.899566	0.709715
0.610366	0.189653
0.904398	0.625321
0.558473	0.173796
0.62717	0.446787
0.684503	0.498019
0.735097	0.465307
0.683336	0.43728
0.219406	0.221546
0.977005	0.851437
0.719251	0.415082
0.483566	0.111782
0.982021	0.443618
0.731548	0.0917726
0.93995	0.138509
0.57608	0.155993
-2.22045e-16	0.558561
0.960771	0.796042
0.855788	0.250315
0.67025	0.240603
0.8928	0.496842
0.385839	0.00934414
0.697522	0.420666
0.554639	0.0791366
0.905761	0.501283
0.997943	0.0450192
0.400938	0.277345
0.991224	0.169581
0.925266	0.021107
0.823192	0.0449841
0.959664	0.295398
0.947596	0.420405
0.65873	0.0627895
0.816521	0.0123758
0.97044	0.658615
0.879131	0.525717
0.985196	0.640091
0.886603	0.457953
0.966291	0.943506
0.865882	0.390614
0.93836	0.922676
0.862201	0.135323
0.93244	0.410266
NaN	1
0.397433	0.0273518
0.944883	0.433247
0.930612	0.190412
0.78627	0.461992
0.824896	0.490237
NaN	0.988271
0.945749	0.355916
0.958414	0.286193
0.968435	0.606798
0.455105	0.337857
0.923171	0.413396
0.997922	0.00882245
0.98757	0.449786
0.734387	0.377718
0.251231	0.394469
0.97893	0.60441
0.496762	0.477201
0.791109	0.789705
0.974758	0.49087
0.974724	0.235403
0.203686	0.293595
1	0.493299
0.93791	0.584679
0.977407	0.259566
0.751607	0.615627
0.663326	0.0636685
0.575682	0.123872
0.997237	0.744742
0.556458	0.332318
0.906354	0.571899
0.611308	0.211527
0.774466	0.37705
NaN	0.515056
0.978762	0.264543
0.935265	0.453405
0.978161	0.0861298
0.920534	0.384262
0.997776	0.956847
NaN	1
0	0.739664
0.44642	0.105081
NaN	0.898744
0.974364	0.00255703
0.829907	0.0464285
0.571375	0.0795389
0.756665	0.123822
0.998988	0.90355
0.994153	0.897113
0.997606	0.937967
0.997436	0.876603
0.763125	0.292688
0.978212	0.821403
0.68314	0.5181
0.589924	0.392632
0.790708	0.336992
0.68817	0.510364
0.939875	0.371388
0.665898	0.284594
0.908892	0.631545
NaN	1
0.98312	0.362978
0.977221	0.957854
0.692789	0.0242186
0.945912	0.392621
0.933117	0.170816
0.92096	0.793299
0.930621	0.71186
0.173967	0.336559
2.22045e-16	0.995011
0.933935	0.334813
0.791788	0.0885297
0.331068	0.273478
0.572253	0.172288
0.813787	0.592861
0.703053	0.174598
0.747544	0.384752
0.63578	0.0331164
0.916444	0.646918
