# Supplementary material for: Hand position fields of neurons in the premotor cortex of macaques during natural reaching
Source: Nat Commun. 2025 Apr 12;16:3489. doi: 10.1038/s41467-025-58786-3 (PMC11993741; doi:10.1038/s41467-025-58786-3)
Supplement: Supplementary file 4 — Source data [file 41467_2025_58786_MOESM4_ESM.zip › Source Data/Source Data Figure 2.xlsx]

## Sheet: Figure 2A
Figure 2A		NaN means there was no valid value/result at corresponding data point.
hand-direction firing curve
5.7764	7.29211	9.43662	12.4936	17.619	26.2	24.9721	18.9474	12.973	14.1818	11.2378	9.90385	8.09182	4.57478	3.73559	5.11737	5.52951	6.21339	5.38653	4.44134	4.74934	5.92334	3.91185	5.50166	6.05678	2.4237	3.47989	2.23464	1.64802	2.35955	4.37601	3.55694
3.91904	8.07388	13.3615	12.5424	11.8934	9.03399	5.39255	4.10229	1.7973	3.26855	3.60248	2.89474	4.74407	4.87132	2.22589	2.65823	2.60022	2.14047	1.69811	0.782998	1.1194	0.782269	0.541377	0.728029	0.856855	0.694927	1.05163	1.41343	1.0566	0.912409	1.65935	1.6856
0.285171	0.462131	0.0943396	0.290323	0.0903614	0.0884956	0.458015	0.622642	0.978793	0.630915	0.882353	1.24814	2.01117	2.63279	2.76423	2.34586	2.13576	1.25373	1.12697	1.2766	1.1831	1.24031	0.876552	0.939675	1.28796	1.00629	0.915332	0.693642	0.725191	0.639148	0.609524	0.431655
preferred direction
61.875	106.875	-106.875	-39.375	-61.875	95.625	-95.625	-16.875	-129.375	-118.125	-106.875	140.625	50.625	-118.125	-118.125	-118.125	-106.875	-106.875	-5.625	5.625	-61.875	16.875	5.625	5.625	5.625	-84.375	16.875	-39.375	-95.625	-39.375	-39.375	-39.375	-73.125	140.625	-5.625	-118.125	-151.875	106.875	-129.375	106.875	84.375	-140.625	106.875	61.875	-106.875	95.625	-118.125	61.875	-84.375	-129.375
hand-speed firing curve
4.88697	4.31315	4.18103	4.11168	5.30864	5.61247	6.88279	6.28647	7.3743	7.54491	8.43478	8.89267	9.71429	10.9442	13.2308
0.319797	0.287908	0.492126	0.551159	0.657371	1.20192	1.36555
6.10882	6.65309	7.6882	7.41705	8.0036	7.59076	8.72396	10.5263
speed score
0.170413	-0.00378511	0.0964278	0.273626	0.110312	-0.0806595	-0.0366644	0.068732	0.0581872	0.166936	0.137019	0.147848	-0.0672138	0.0842258	0.0108534	0.113168	0.0189005	0.253083	0.0257503	0.0941465	0.201529	0.167586	0.0977998	0.010476	0.194647	-0.134082	0.135457	0.114059	-0.0968926	0.337399	0.115538	0.0557103	0.156215	0.247682	0.241886	0.0940925	0.0303869	0.156961	0.111583	-0.054961	0.217084	0.0183002	0.153336	0.202756	0.174683	0.150421	0.20971	0.183976	0.140529	-0.00561283
food-location spatial firing rate map
NaN	NaN	NaN	NaN	NaN	NaN	NaN	NaN	NaN	NaN	NaN	NaN	NaN	NaN	NaN	NaN	NaN	NaN	NaN	NaN	NaN	NaN	NaN	NaN	NaN	NaN	NaN	NaN	NaN	NaN	NaN	NaN	NaN	NaN	NaN	NaN	NaN	NaN	NaN	NaN
NaN	NaN	NaN	NaN	NaN	NaN	NaN	NaN	NaN	NaN	NaN	NaN	NaN	NaN	NaN	NaN	NaN	NaN	NaN	NaN	NaN	NaN	NaN	NaN	NaN	NaN	NaN	NaN	NaN	NaN	NaN	NaN	NaN	NaN	NaN	NaN	NaN	NaN	NaN	NaN
NaN	NaN	NaN	NaN	NaN	NaN	NaN	NaN	NaN	NaN	NaN	NaN	NaN	NaN	NaN	NaN	NaN	NaN	NaN	NaN	NaN	NaN	NaN	NaN	NaN	NaN	NaN	NaN	NaN	NaN	NaN	NaN	NaN	NaN	NaN	NaN	NaN	NaN	NaN	NaN
NaN	NaN	NaN	NaN	NaN	NaN	NaN	NaN	NaN	NaN	NaN	NaN	NaN	NaN	NaN	NaN	NaN	NaN	NaN	NaN	NaN	NaN	NaN	NaN	NaN	NaN	NaN	NaN	NaN	NaN	NaN	NaN	NaN	NaN	NaN	NaN	NaN	NaN	NaN	NaN
NaN	NaN	NaN	NaN	NaN	NaN	NaN	NaN	NaN	NaN	NaN	NaN	NaN	NaN	NaN	NaN	NaN	NaN	NaN	NaN	NaN	NaN	NaN	NaN	NaN	NaN	NaN	NaN	NaN	NaN	NaN	NaN	NaN	NaN	NaN	NaN	NaN	NaN	NaN	NaN
NaN	NaN	NaN	NaN	NaN	NaN	NaN	NaN	NaN	NaN	NaN	NaN	NaN	NaN	NaN	NaN	NaN	NaN	NaN	NaN	NaN	NaN	NaN	NaN	NaN	NaN	NaN	NaN	NaN	NaN	NaN	NaN	NaN	NaN	NaN	NaN	NaN	NaN	NaN	NaN
NaN	NaN	NaN	NaN	NaN	NaN	NaN	NaN	NaN	NaN	NaN	NaN	NaN	NaN	NaN	NaN	NaN	NaN	NaN	NaN	NaN	NaN	NaN	NaN	NaN	NaN	NaN	NaN	NaN	NaN	NaN	NaN	NaN	NaN	NaN	NaN	NaN	NaN	NaN	NaN
NaN	NaN	NaN	NaN	NaN	NaN	NaN	NaN	NaN	NaN	NaN	NaN	NaN	NaN	NaN	NaN	NaN	NaN	NaN	NaN	NaN	NaN	NaN	NaN	NaN	NaN	NaN	NaN	NaN	NaN	NaN	NaN	NaN	NaN	NaN	NaN	NaN	NaN	NaN	NaN
NaN	NaN	NaN	NaN	NaN	NaN	NaN	NaN	NaN	NaN	NaN	NaN	NaN	NaN	NaN	NaN	NaN	NaN	NaN	NaN	NaN	NaN	NaN	NaN	NaN	NaN	NaN	NaN	0.245576	0.43941	NaN	NaN	NaN	NaN	NaN	NaN	NaN	NaN	NaN	NaN
NaN	NaN	NaN	NaN	NaN	NaN	NaN	NaN	NaN	NaN	NaN	NaN	NaN	NaN	NaN	NaN	NaN	NaN	NaN	NaN	NaN	NaN	NaN	NaN	NaN	NaN	0	0.130414	0.349524	0.604219	0.808216	0.901739	NaN	NaN	NaN	NaN	NaN	NaN	NaN	NaN
NaN	NaN	NaN	NaN	NaN	NaN	NaN	NaN	NaN	NaN	NaN	NaN	NaN	NaN	NaN	NaN	NaN	NaN	NaN	NaN	NaN	NaN	NaN	NaN	NaN	0	0	0.137733	0.374055	0.666635	0.894906	0.975932	NaN	NaN	NaN	NaN	NaN	NaN	NaN	NaN
NaN	NaN	NaN	NaN	NaN	NaN	NaN	NaN	NaN	NaN	NaN	NaN	NaN	NaN	NaN	NaN	NaN	NaN	NaN	NaN	NaN	NaN	NaN	NaN	0	0	0.0332066	0.181019	0.437616	0.734187	0.90754	0.87145	NaN	NaN	NaN	NaN	NaN	NaN	NaN	NaN
NaN	NaN	NaN	NaN	NaN	NaN	NaN	NaN	NaN	NaN	NaN	NaN	NaN	NaN	NaN	NaN	NaN	NaN	NaN	NaN	0	0	0	0	0	0.0136589	0.107769	0.308865	0.630533	0.912077	0.933604	0.696024	0.367975	NaN	NaN	NaN	NaN	NaN	NaN	NaN
NaN	NaN	NaN	NaN	NaN	NaN	NaN	NaN	NaN	NaN	NaN	NaN	NaN	NaN	NaN	NaN	NaN	NaN	0	0	0	0	0	0	0.0426484	0.143377	0.375947	0.703841	1.11685	1.34764	1.15774	0.67724	0.275679	0.0255796	NaN	NaN	NaN	NaN	NaN	NaN
NaN	NaN	NaN	NaN	NaN	NaN	NaN	NaN	NaN	NaN	NaN	NaN	NaN	NaN	NaN	NaN	NaN	0	0	0	0	0	0	0	0.0989193	0.307058	0.682227	1.11849	1.52906	1.60221	1.22153	0.620248	0.223528	0	NaN	NaN	NaN	NaN	NaN	NaN
NaN	NaN	NaN	NaN	NaN	NaN	NaN	NaN	NaN	NaN	NaN	NaN	NaN	NaN	NaN	NaN	NaN	0	0	0	0	0	0	0	0.163904	0.483311	0.990157	1.47502	1.72698	1.49978	0.971006	0.424935	0.149928	0	NaN	NaN	NaN	NaN	NaN	NaN
NaN	NaN	NaN	NaN	NaN	NaN	NaN	NaN	NaN	NaN	NaN	NaN	NaN	NaN	NaN	NaN	NaN	0	0	0	0	0	0	0	0.187721	0.549346	1.10627	1.54526	1.55108	1.07828	0.568302	0.19704	0.0676048	0	NaN	NaN	NaN	NaN	NaN	NaN
NaN	NaN	NaN	NaN	NaN	NaN	NaN	NaN	NaN	NaN	NaN	NaN	NaN	NaN	NaN	NaN	0	0	0	0	0	0	0	0	0.148336	0.444749	0.899568	1.18017	1.01619	0.578798	0.255321	0.0639119	0.020763	0	NaN	NaN	NaN	NaN	NaN	NaN
NaN	NaN	NaN	NaN	NaN	NaN	NaN	NaN	NaN	NaN	NaN	NaN	NaN	NaN	NaN	0	0	0	0	0	0	0	0	0	0.0755896	0.237676	0.479223	0.583539	0.435026	0.209621	0.0759915	0.00633121	0	0	NaN	NaN	NaN	NaN	NaN	NaN
NaN	NaN	NaN	NaN	NaN	NaN	NaN	NaN	NaN	NaN	NaN	NaN	NaN	0	0	0	0	0	0	0	0	0	0	0	0.0232364	0.0758163	0.152761	0.177218	0.122978	0.0556589	0.0188614	0	0	0	0	NaN	NaN	NaN	NaN	NaN
NaN	NaN	NaN	NaN	NaN	NaN	NaN	NaN	NaN	NaN	NaN	0	0	0	0	0	0	0	0	0	0	0	0	0	0	0	0.00597583	0.0171412	0.0297515	0.0339195	0.0284721	0.0186939	0.00920976	0	0	0	NaN	NaN	NaN	NaN
NaN	NaN	NaN	0	0	0	0	0	0	0	0	0	0	0	0	0	0	0	0	0	0	0	0	0	0	0	0.0161687	0.048151	0.0887885	0.107141	0.0920331	0.059898	0.0284218	0	0	0	NaN	NaN	NaN	NaN
NaN	NaN	0	0	0	0	0	0	0	0	0	0.00995368	0.0277655	0.0518574	0.0621503	0.0468701	0.0231723	0.00730371	0	0	0	0	0	0	0	0	0.0285356	0.0880981	0.173486	0.223446	0.198079	0.127248	0.0565795	0	0	0	0	NaN	NaN	NaN
NaN	NaN	0	0	0	0	0	0	0	0	0	0.0240226	0.0674377	0.123145	0.147513	0.117306	0.0624408	0.0207802	0	0	0	0	0	0	0	0	0.033342	0.106192	0.223552	0.309137	0.28538	0.179083	0.0721024	0	0	0	0	0	NaN	NaN
NaN	NaN	NaN	0	0	0	0	0	0	0	0	0.0433644	0.119941	0.213862	0.253567	0.204206	0.110863	0.0377479	0	0	0	0	0	0	0	0	0.0252697	0.0829418	0.185459	0.27415	0.265379	0.161848	0.0579946	0	0	0	0	0	NaN	NaN
NaN	NaN	NaN	NaN	0	0	0	0	0	0	0	0.0583114	0.156682	0.272906	0.317477	0.249252	0.130355	0.0432098	0	0	0	0	0	0	0	0	0.0125707	0.0419244	0.0963378	0.147243	0.147913	0.0895281	0.0296565	0	0	0	0	0	0	NaN
NaN	NaN	NaN	NaN	NaN	NaN	0	0	0	0	0	0.0560525	0.145395	0.245627	0.275457	0.205501	0.10161	0.0326164	0	0	0	0	0	0	0	0	0.00408893	0.0136217	0.0310604	0.0473499	0.0485048	0.0299022	0.00963131	0	0	0	0	0	0	NaN
NaN	NaN	NaN	NaN	NaN	NaN	NaN	NaN	0	0	0	0.0366174	0.0896745	0.143825	0.153771	0.10994	0.052796	0.0168466	0	0	0	0	0	0	0	0	0	0	0	0	0	0	0	0	0	0	0	0	NaN	NaN
NaN	NaN	NaN	NaN	NaN	NaN	NaN	NaN	NaN	0	0	0.0149168	0.0340954	0.0514843	0.052947	0.0372325	0.0179528	0.00581759	0	0	0	0	0	0	0	0	0	0	0	0	0	0	0	0	0	0	0	0	NaN	NaN
NaN	NaN	NaN	NaN	NaN	NaN	NaN	NaN	NaN	NaN	0	0	0	0	0	0	0	0	0	0	0	0	0	0	0	0	0	0	0	0	0	0	0	0	0	0	0	NaN	NaN	NaN
NaN	NaN	NaN	NaN	NaN	NaN	NaN	NaN	NaN	0	0	0	0	0	0	0	0	0	0	0	0	0	0	0	0	0	0	0	0	0	0	0	0	0	0	0	0	NaN	NaN	NaN
NaN	NaN	NaN	NaN	NaN	NaN	NaN	NaN	0	0	0	0	0	0	0	0	0	0	0	0	0	0	0	0	0	0	0	0	0	0	0	0	0	0	0	NaN	NaN	NaN	NaN	NaN
NaN	NaN	NaN	NaN	NaN	NaN	NaN	NaN	0	0	0	0	0	0	0	0	0	0	0	0	0	0	0	0	0	0	0	0	0	0	0	0	0	0	NaN	NaN	NaN	NaN	NaN	NaN
NaN	NaN	NaN	NaN	NaN	NaN	NaN	NaN	0	0	0	0	0	0	0	0	0	0	0	0	0	0	0	0	0	0	0	0	0	0	0	0	0	NaN	NaN	NaN	NaN	NaN	NaN	NaN
NaN	NaN	NaN	NaN	NaN	NaN	NaN	NaN	0	0	0	0	0	0	0	0	0	0	0	0	0	0	0	0	0	0	0	0	0	0	0	0	NaN	NaN	NaN	NaN	NaN	NaN	NaN	NaN
NaN	NaN	NaN	NaN	NaN	NaN	NaN	0	0	0	0	0	0	0	0	0	0	0	0	0	0	0	0	0	0	0	0	0	0	0	0	0	NaN	NaN	NaN	NaN	NaN	NaN	NaN	NaN
NaN	NaN	NaN	NaN	NaN	NaN	NaN	0	0	0	0	0	0	0	0	0	0	0	0	0	0	0	0	0	0	0	0	0	0	0	NaN	NaN	NaN	NaN	NaN	NaN	NaN	NaN	NaN	NaN
NaN	NaN	NaN	NaN	NaN	NaN	NaN	0	0	0	0	0	0	0	0	0	0	0	0	0	0	0	0	0	0	0	0	0	0	NaN	NaN	NaN	NaN	NaN	NaN	NaN	NaN	NaN	NaN	NaN
NaN	NaN	NaN	NaN	NaN	NaN	0	0	0	0	0	0	0	0	0	0	0	0	0	0	0	0	0	0	0	0	0	0	0	NaN	NaN	NaN	NaN	NaN	NaN	NaN	NaN	NaN	NaN	NaN
NaN	NaN	NaN	NaN	NaN	NaN	0	0	0	0	0	0	0	0	0	0	0	0	0	0	0	0	0	0	NaN	NaN	NaN	NaN	NaN	NaN	NaN	NaN	NaN	NaN	NaN	NaN	NaN	NaN	NaN	NaN
NaN	NaN	NaN	NaN	NaN	NaN	NaN	0	0	0	0	0	0	0	0	0	0	0	0	0	0	0	0	NaN	NaN	NaN	NaN	NaN	NaN	NaN	NaN	NaN	NaN	NaN	NaN	NaN	NaN	NaN	NaN	NaN
NaN	NaN	NaN	NaN	NaN	NaN	NaN	NaN	NaN	NaN	0	0	0	0	0	0	0	0	NaN	0	0	0	NaN	NaN	NaN	NaN	NaN	NaN	NaN	NaN	NaN	NaN	NaN	NaN	NaN	NaN	NaN	NaN	NaN	NaN
NaN	NaN	NaN	NaN	NaN	NaN	NaN	NaN	NaN	NaN	NaN	NaN	NaN	0	0	NaN	NaN	NaN	NaN	NaN	NaN	NaN	NaN	NaN	NaN	NaN	NaN	NaN	NaN	NaN	NaN	NaN	NaN	NaN	NaN	NaN	NaN	NaN	NaN	NaN
NaN	NaN	NaN	NaN	NaN	NaN	NaN	NaN	NaN	NaN	NaN	NaN	NaN	NaN	NaN	NaN	NaN	NaN	NaN	NaN	NaN	NaN	NaN	NaN	NaN	NaN	NaN	NaN	NaN	NaN	NaN	NaN	NaN	NaN	NaN	NaN	NaN	NaN	NaN	NaN
NaN	NaN	NaN	NaN	NaN	NaN	NaN	NaN	NaN	NaN	NaN	NaN	NaN	NaN	NaN	NaN	NaN	NaN	NaN	NaN	NaN	NaN	NaN	NaN	NaN	NaN	NaN	NaN	NaN	NaN	NaN	NaN	NaN	NaN	NaN	NaN	NaN	NaN	NaN	NaN
NaN	NaN	NaN	NaN	NaN	NaN	NaN	NaN	NaN	NaN	NaN	NaN	NaN	NaN	NaN	NaN	NaN	NaN	NaN	NaN	NaN	NaN	NaN	NaN	NaN	NaN	NaN	NaN	NaN	NaN	NaN	NaN	NaN	NaN	NaN	NaN	NaN	NaN	NaN	NaN
NaN	NaN	NaN	NaN	NaN	NaN	NaN	NaN	NaN	NaN	NaN	NaN	NaN	NaN	NaN	NaN	NaN	NaN	NaN	NaN	NaN	NaN	NaN	NaN	NaN	NaN	NaN	NaN	NaN	NaN	NaN	NaN	NaN	NaN	NaN	NaN	NaN	NaN	NaN	NaN
NaN	NaN	NaN	NaN	NaN	NaN	NaN	NaN	NaN	NaN	NaN	NaN	NaN	NaN	NaN	NaN	NaN	NaN	NaN	NaN	NaN	NaN	NaN	NaN	NaN	NaN	NaN	NaN	NaN	NaN	NaN	NaN	NaN	NaN	NaN	NaN	NaN	NaN	NaN	NaN
NaN	NaN	NaN	NaN	NaN	NaN	NaN	NaN	NaN	NaN	NaN	NaN	NaN	NaN	NaN	NaN	NaN	NaN	NaN	NaN	NaN	NaN	NaN	NaN	NaN	NaN	NaN	NaN	NaN	NaN	NaN	NaN	NaN	NaN	NaN	NaN	NaN	NaN	NaN	NaN
NaN	NaN	NaN	NaN	NaN	NaN	NaN	NaN	NaN	NaN	NaN	NaN	NaN	NaN	NaN	NaN	NaN	NaN	NaN	NaN	NaN	NaN	NaN	NaN	NaN	NaN	NaN	NaN	NaN	NaN	NaN	NaN	NaN	NaN	NaN	NaN	NaN	NaN	NaN	NaN
NaN	NaN	NaN	NaN	NaN	NaN	NaN	NaN	NaN	NaN	NaN	NaN	NaN	NaN	NaN	NaN	NaN	NaN	NaN	NaN	NaN	NaN	NaN	NaN	NaN	NaN	NaN	NaN	NaN	NaN	NaN	NaN	NaN	NaN	NaN	NaN	NaN	NaN	NaN	NaN
NaN	NaN	NaN	NaN	NaN	NaN	NaN	NaN	NaN	NaN	NaN	NaN	NaN	NaN	NaN	NaN	NaN	NaN	NaN	NaN	NaN	NaN	NaN	NaN	NaN	NaN	NaN	NaN	NaN	NaN	NaN	NaN	NaN	NaN	NaN	NaN	NaN	NaN	NaN	NaN
NaN	NaN	NaN	NaN	NaN	NaN	NaN	NaN	NaN	NaN	NaN	NaN	NaN	NaN	NaN	NaN	NaN	NaN	NaN	NaN	NaN	NaN	NaN	NaN	NaN	NaN	NaN	NaN	NaN	NaN	NaN	NaN	NaN	NaN	NaN	NaN	NaN	NaN	NaN	NaN
NaN	NaN	NaN	NaN	NaN	NaN	NaN	NaN	NaN	NaN	NaN	NaN	NaN	NaN	NaN	NaN	NaN	NaN	NaN	NaN	NaN	NaN	NaN	NaN	NaN	NaN	NaN	NaN	NaN	NaN	NaN	NaN	NaN	NaN	NaN	NaN	NaN	NaN	NaN	NaN
NaN	NaN	NaN	NaN	NaN	NaN	NaN	NaN	NaN	NaN	NaN	NaN	NaN	NaN	NaN	NaN	NaN	NaN	NaN	NaN	NaN	NaN	NaN	NaN	NaN	NaN	NaN	NaN	NaN	NaN	NaN	NaN	NaN	NaN	NaN	NaN	NaN	NaN	NaN	NaN
NaN	NaN	NaN	NaN	NaN	NaN	NaN	NaN	NaN	NaN	NaN	NaN	NaN	NaN	NaN	NaN	NaN	NaN	NaN	NaN	NaN	NaN	NaN	NaN	NaN	NaN	NaN	NaN	NaN	NaN	NaN	NaN	NaN	NaN	NaN	NaN	NaN	NaN	NaN	NaN
NaN	NaN	NaN	NaN	NaN	NaN	NaN	NaN	NaN	NaN	NaN	NaN	NaN	NaN	NaN	NaN	NaN	NaN	NaN	NaN	NaN	NaN	NaN	NaN	NaN	0	0	NaN	NaN	NaN	NaN	0	NaN	NaN	NaN	NaN	NaN	NaN	NaN	NaN
NaN	NaN	NaN	NaN	NaN	NaN	NaN	NaN	NaN	NaN	NaN	NaN	NaN	NaN	NaN	NaN	NaN	NaN	NaN	NaN	NaN	NaN	NaN	NaN	0	0	0	NaN	NaN	NaN	NaN	0	0	NaN	NaN	NaN	NaN	NaN	NaN	NaN
NaN	NaN	NaN	NaN	NaN	NaN	NaN	NaN	NaN	NaN	NaN	NaN	NaN	NaN	NaN	NaN	NaN	NaN	NaN	NaN	NaN	NaN	NaN	NaN	0	0	0	NaN	NaN	NaN	0	0	0	0	NaN	NaN	NaN	NaN	NaN	NaN
NaN	NaN	NaN	NaN	NaN	NaN	NaN	NaN	NaN	NaN	NaN	NaN	NaN	NaN	NaN	NaN	NaN	NaN	NaN	0	0	0	0	0	0	0	0	0	0	0	0	0	0	0	NaN	NaN	NaN	NaN	NaN	NaN
NaN	NaN	NaN	NaN	NaN	NaN	NaN	NaN	NaN	NaN	NaN	NaN	NaN	NaN	NaN	NaN	NaN	NaN	0	0	0	0	0	0	0	0	0	0	0	0	0	0	0	0	NaN	NaN	NaN	NaN	NaN	NaN
NaN	NaN	NaN	NaN	NaN	NaN	NaN	NaN	NaN	NaN	NaN	NaN	NaN	NaN	NaN	NaN	NaN	NaN	0	0	0	0	0	0	0	0	0	0	0	0	0	0	0	0	0	NaN	NaN	NaN	NaN	NaN
NaN	NaN	NaN	NaN	NaN	NaN	NaN	NaN	NaN	NaN	NaN	NaN	NaN	NaN	NaN	NaN	NaN	0	0	0	0	0	0	0	0	0	0	0	0	0	0	0	0	0	0	NaN	NaN	NaN	NaN	NaN
NaN	NaN	NaN	NaN	NaN	NaN	NaN	NaN	NaN	NaN	NaN	NaN	NaN	NaN	NaN	NaN	0	0	0	0	0	0	0	0	0	0	0	0	0	0	0	0	0	0	0	0	NaN	NaN	NaN	NaN
NaN	NaN	NaN	NaN	NaN	NaN	NaN	NaN	NaN	NaN	NaN	NaN	NaN	NaN	NaN	0	0	0	0	0	0.0056205	0.0149186	0.0272361	0.03347	0.0267587	0.0138009	0.00451109	0	0	0	0	0	0	0	0	0	0	NaN	NaN	NaN
NaN	NaN	NaN	NaN	NaN	0	0	0	NaN	NaN	NaN	NaN	NaN	NaN	0	0	0	0	0	0	0.013599	0.0373857	0.0708612	0.089178	0.0718812	0.0368283	0.011823	0	0	0	0	0	0	0	0	0	0	0	NaN	NaN
NaN	NaN	NaN	NaN	0	0	0	0	0	0	0	0	0	0	0	0	0	0	0	0	0.0236948	0.0672675	0.131246	0.167977	0.135123	0.068505	0.0217409	0	0	0	0	0	0	0	0	0	0	0	0	0
NaN	NaN	NaN	0	0	0	0	0	0	0	0	0	0	0	0	0	0	0	0	0	0.0290633	0.0842751	0.16656	0.213137	0.168681	0.0840634	0.0264885	0	0	0	0	0	0	0	0	0	0	0	0	0
NaN	NaN	NaN	0	0	0	0	0	0	0	0	0	0	0	0	0	0	0	0	0.00447267	0.0363654	0.0943029	0.170487	0.202087	0.149298	0.0703918	0.0208376	0	0	0	0	0	0	0	0	0	0	0	0	0
NaN	NaN	NaN	0	0	0	0	0	0	0	0	0	0	0	0	0	0.00625573	0.0171383	0.0303	0.0485852	0.0787844	0.12913	0.179343	0.174303	0.11085	0.0464425	0.0109479	0	0	0	0	0	0	0	0	0	0	0	0	0
NaN	NaN	NaN	NaN	NaN	0	0	0	0	0	0	0	0	0	0	0	0.0201715	0.0536991	0.0949071	0.139327	0.172976	0.219959	0.245744	0.193799	0.102372	0.0358021	0.00389275	0	0	0	0	0	0	0	0	0	0	0	0	0
NaN	NaN	NaN	NaN	NaN	NaN	NaN	NaN	0	0	0	0	0	0	0	0	0.0411278	0.106309	0.18761	0.260096	0.285603	0.305941	0.294756	0.204366	0.0984144	0.0311544	0	0	0	0	0	0	0	0	0	0	0	0	0	0
NaN	NaN	NaN	NaN	NaN	NaN	NaN	NaN	NaN	NaN	NaN	NaN	0	0	0	0	0.0532775	0.135524	0.237268	0.312663	0.312889	0.286671	0.242678	0.156277	0.0760418	0.0252451	0	0	0	0	0	0	0	0	0	0	NaN	NaN	NaN	NaN
NaN	NaN	NaN	NaN	NaN	NaN	NaN	NaN	NaN	NaN	NaN	NaN	0	0	0	0	0.0434387	0.110993	0.192177	0.23992	0.217981	0.169277	0.12387	0.0734276	0.0365183	0.0126982	0	0	0	0	0	0	0	0	0	NaN	NaN	NaN	NaN	NaN
NaN	NaN	NaN	NaN	NaN	NaN	NaN	NaN	NaN	0	0	0	0	0	0	0	0.0219597	0.0575335	0.0995982	0.118613	0.0982028	0.0652842	0.0411137	0.0221077	0.0113333	0.00407914	0	0	0	0	0	0	0	0	NaN	NaN	NaN	NaN	NaN	NaN
NaN	NaN	NaN	NaN	NaN	NaN	NaN	NaN	0	0	0	0	0	0	0	0	0.00674352	0.0183207	0.0324958	0.037002	0.0266151	0.0122282	0.00364924	0	0	0	0	0	0	0	0	0	0	0	NaN	NaN	NaN	NaN	NaN	NaN
NaN	NaN	NaN	NaN	NaN	NaN	NaN	NaN	0	0	0	0	0	0	0	0	0	0	0	0	0	0	0	0	0	0	0	0	0	0	0	0	0	NaN	NaN	NaN	NaN	NaN	NaN	NaN
NaN	NaN	NaN	NaN	NaN	NaN	NaN	NaN	0	0	0	0	0	0	0	0	0	0	0	0	0	0	0	0	0	0	0	0	0	0	0	0	NaN	NaN	NaN	NaN	NaN	NaN	NaN	NaN
NaN	NaN	NaN	NaN	NaN	NaN	NaN	NaN	NaN	NaN	0	0	0	0	0	0	0	0	0	0	0	0	0	0	0	0	0	0	0	0	0	0	NaN	NaN	NaN	NaN	NaN	NaN	NaN	NaN
NaN	NaN	NaN	NaN	NaN	NaN	NaN	NaN	NaN	NaN	NaN	NaN	0	0	0	0	0	0	0	0	0	0	0	0	0	0	0	0	0	0	0	NaN	NaN	NaN	NaN	NaN	NaN	NaN	NaN	NaN
NaN	NaN	NaN	NaN	NaN	NaN	NaN	NaN	NaN	NaN	NaN	NaN	NaN	0	0	0	0	0	0	0	0	0	0	0	0	0	0	0	0	0	0	NaN	NaN	NaN	NaN	NaN	NaN	NaN	NaN	NaN
NaN	NaN	NaN	NaN	NaN	NaN	NaN	NaN	NaN	NaN	NaN	NaN	NaN	NaN	0	0	0	0	0	0	0	0	0	0	0	0	0	0	0	0	0	NaN	NaN	NaN	NaN	NaN	NaN	NaN	NaN	NaN
NaN	NaN	NaN	NaN	NaN	NaN	NaN	NaN	NaN	NaN	NaN	NaN	NaN	NaN	0	0	0	0	0	0	0	0	0	0	0	0	0	0	0	0	NaN	NaN	NaN	NaN	NaN	NaN	NaN	NaN	NaN	NaN
NaN	NaN	NaN	NaN	NaN	NaN	NaN	NaN	NaN	NaN	NaN	NaN	NaN	NaN	NaN	0	0	0	0	0	0	0	0	0	0	0	0	0	0	0	NaN	NaN	NaN	NaN	NaN	NaN	NaN	NaN	NaN	NaN
NaN	NaN	NaN	NaN	NaN	NaN	NaN	NaN	NaN	NaN	NaN	NaN	NaN	NaN	NaN	NaN	NaN	NaN	0	0	0	0	0	0	0	0	0	0	0	NaN	NaN	NaN	NaN	NaN	NaN	NaN	NaN	NaN	NaN	NaN
NaN	NaN	NaN	NaN	NaN	NaN	NaN	NaN	NaN	NaN	NaN	NaN	NaN	NaN	NaN	NaN	NaN	NaN	0	0	0	NaN	NaN	NaN	NaN	NaN	0	0	0	NaN	NaN	NaN	NaN	NaN	NaN	NaN	NaN	NaN	NaN	NaN
NaN	NaN	NaN	NaN	NaN	NaN	NaN	NaN	NaN	NaN	NaN	NaN	NaN	NaN	NaN	NaN	NaN	NaN	0	0	NaN	NaN	NaN	NaN	NaN	NaN	NaN	NaN	NaN	NaN	NaN	NaN	NaN	NaN	NaN	NaN	NaN	NaN	NaN	NaN
NaN	NaN	NaN	NaN	NaN	NaN	NaN	NaN	NaN	NaN	NaN	NaN	NaN	NaN	NaN	NaN	NaN	NaN	NaN	NaN	NaN	NaN	NaN	NaN	NaN	NaN	NaN	NaN	NaN	NaN	NaN	NaN	NaN	NaN	NaN	NaN	NaN	NaN	NaN	NaN
NaN	NaN	NaN	NaN	NaN	NaN	NaN	NaN	NaN	NaN	NaN	NaN	NaN	NaN	NaN	NaN	NaN	NaN	NaN	NaN	NaN	NaN	NaN	NaN	NaN	NaN	NaN	NaN	NaN	NaN	NaN	NaN	NaN	NaN	NaN	NaN	NaN	NaN	NaN	NaN	NaN
NaN	NaN	NaN	NaN	NaN	NaN	NaN	NaN	NaN	NaN	NaN	NaN	NaN	NaN	NaN	NaN	NaN	NaN	NaN	NaN	NaN	NaN	NaN	NaN	NaN	NaN	NaN	NaN	NaN	NaN	NaN	NaN	NaN	NaN	NaN	NaN	NaN	NaN	NaN	NaN	NaN
NaN	NaN	NaN	NaN	NaN	NaN	NaN	NaN	NaN	NaN	NaN	NaN	NaN	NaN	NaN	NaN	NaN	NaN	NaN	NaN	NaN	NaN	NaN	NaN	NaN	NaN	NaN	NaN	NaN	NaN	NaN	NaN	NaN	NaN	NaN	NaN	NaN	NaN	NaN	NaN	NaN
NaN	NaN	NaN	NaN	NaN	NaN	NaN	NaN	NaN	NaN	NaN	NaN	NaN	NaN	NaN	NaN	NaN	NaN	NaN	NaN	0.897631	0.991653	1.18349	NaN	NaN	NaN	NaN	NaN	NaN	NaN	NaN	NaN	NaN	NaN	NaN	NaN	NaN	NaN	NaN	NaN	NaN
NaN	NaN	NaN	NaN	NaN	NaN	NaN	NaN	NaN	NaN	NaN	NaN	NaN	NaN	NaN	NaN	NaN	NaN	NaN	0.80391	0.739588	0.683501	0.621986	0.662197	NaN	NaN	NaN	NaN	NaN	NaN	NaN	NaN	NaN	NaN	NaN	NaN	NaN	NaN	NaN	NaN	NaN
NaN	NaN	NaN	NaN	NaN	NaN	NaN	NaN	NaN	NaN	NaN	NaN	NaN	NaN	NaN	NaN	NaN	NaN	NaN	NaN	1.02661	0.738596	0.415088	0.290004	0.319366	0.557651	NaN	NaN	NaN	NaN	NaN	NaN	NaN	NaN	NaN	NaN	NaN	NaN	NaN	NaN	NaN
NaN	NaN	NaN	NaN	NaN	NaN	NaN	NaN	NaN	NaN	NaN	NaN	NaN	NaN	NaN	NaN	NaN	NaN	NaN	NaN	1.43438	0.831875	0.327407	0.187915	0.285126	0.609136	0.908592	1.00142	NaN	NaN	NaN	NaN	NaN	NaN	NaN	NaN	NaN	NaN	NaN	NaN	NaN
NaN	NaN	NaN	NaN	NaN	NaN	NaN	NaN	NaN	NaN	NaN	NaN	NaN	NaN	NaN	NaN	NaN	NaN	NaN	2.07477	1.41621	0.687877	0.224139	0.172327	0.322732	0.647862	0.917511	0.970557	0.714295	NaN	NaN	NaN	NaN	NaN	NaN	NaN	NaN	NaN	NaN	NaN	NaN
NaN	NaN	NaN	NaN	NaN	NaN	NaN	NaN	NaN	NaN	NaN	NaN	NaN	NaN	NaN	NaN	2.55945	2.72825	2.59907	1.99129	1.20303	0.542521	0.165002	0.178157	0.362895	0.697312	0.953114	0.956499	0.660005	0.396608	0.417158	0.863806	NaN	NaN	NaN	NaN	NaN	NaN	NaN	NaN	NaN
NaN	NaN	NaN	NaN	NaN	NaN	NaN	NaN	NaN	NaN	NaN	NaN	NaN	NaN	NaN	2.79296	2.89547	2.8074	2.54844	1.96861	1.3697	0.8487	0.422438	0.313055	0.41769	0.709111	0.953546	0.924866	0.641447	0.445913	0.479288	0.859921	1.29191	NaN	NaN	NaN	NaN	NaN	NaN	NaN	NaN
NaN	NaN	NaN	NaN	NaN	NaN	NaN	NaN	NaN	NaN	NaN	NaN	NaN	NaN	NaN	2.54672	2.55963	2.41024	2.32255	2.09721	1.89676	1.52743	0.965776	0.579132	0.477168	0.654987	0.887779	0.86389	0.651101	0.50714	0.46512	0.630827	0.842253	0.921023	NaN	NaN	NaN	NaN	NaN	NaN	NaN
NaN	NaN	NaN	NaN	NaN	NaN	NaN	NaN	NaN	NaN	NaN	NaN	NaN	NaN	1.33352	1.618	1.66055	1.72378	2.11421	2.47599	2.66177	2.32592	1.5983	0.915306	0.543075	0.530087	0.722674	0.743307	0.667986	0.597485	0.485365	0.43698	0.4286	0.386793	NaN	NaN	NaN	NaN	NaN	NaN	NaN
NaN	NaN	NaN	NaN	NaN	NaN	NaN	NaN	NaN	NaN	NaN	NaN	NaN	NaN	0.612239	0.715977	0.790047	1.19732	2.15853	2.9792	3.24013	2.79067	1.93938	1.09724	0.548834	0.373413	0.481735	0.534999	0.587539	0.598304	0.474428	0.317082	0.200445	0.110694	NaN	NaN	NaN	NaN	NaN	NaN	NaN
NaN	NaN	NaN	NaN	NaN	NaN	NaN	NaN	NaN	NaN	NaN	NaN	NaN	0.401922	0.411142	0.367452	0.40192	1.02949	2.26595	3.09188	3.11084	2.51778	1.70515	0.971183	0.46778	0.248127	0.266472	0.311889	0.412679	0.474578	0.409993	0.271288	0.162097	0.102873	0.170861	NaN	NaN	NaN	NaN	NaN	NaN
NaN	NaN	NaN	NaN	NaN	NaN	NaN	NaN	NaN	NaN	NaN	NaN	0.43714	0.527447	0.515023	0.39958	0.382871	0.955788	1.97584	2.515	2.3218	1.73394	1.12211	0.653035	0.343187	0.20469	0.212338	0.260514	0.3499	0.416586	0.439621	0.412078	0.385875	0.39052	0.566079	NaN	NaN	NaN	NaN	NaN	NaN
NaN	NaN	NaN	NaN	NaN	NaN	NaN	NaN	NaN	NaN	NaN	NaN	0.483413	0.613948	0.601661	0.45721	0.400137	0.755926	1.34923	1.60179	1.37294	0.942483	0.58201	0.354486	0.234945	0.2127	0.267985	0.350575	0.456153	0.559321	0.71241	0.826411	0.887891	0.965012	1.35461	NaN	NaN	NaN	NaN	NaN	NaN
NaN	NaN	NaN	NaN	NaN	NaN	NaN	NaN	NaN	NaN	NaN	NaN	0.402613	0.528606	0.504243	0.372736	0.320596	0.495095	0.742783	0.80782	0.641622	0.40402	0.240983	0.170191	0.182013	0.256209	0.360482	0.479529	0.625544	0.801242	1.09871	1.34602	1.48972	1.63635	2.20118	NaN	NaN	NaN	NaN	NaN	NaN
NaN	NaN	NaN	NaN	NaN	NaN	NaN	NaN	NaN	NaN	NaN	NaN	0.229618	0.314757	0.291299	0.238215	0.251269	0.35701	0.435129	0.39479	0.270462	0.150557	0.0947331	0.109284	0.193234	0.303404	0.404129	0.519471	0.699657	0.960071	1.38017	1.69933	1.88471	2.06777	2.62975	NaN	NaN	NaN	NaN	NaN	NaN
NaN	NaN	NaN	NaN	NaN	NaN	NaN	NaN	NaN	NaN	NaN	NaN	0.07727	0.112777	0.10523	0.136996	0.203501	0.290304	0.311954	0.243413	0.143725	0.0772149	0.0675587	0.114617	0.207325	0.29464	0.344891	0.403782	0.548419	0.804156	1.23769	1.57993	1.8023	2.01279	2.42104	2.75738	NaN	NaN	NaN	NaN	NaN
NaN	NaN	NaN	NaN	NaN	NaN	NaN	NaN	NaN	NaN	NaN	NaN	0	0	0	0.0582308	0.13229	0.200435	0.21014	0.162547	0.105827	0.0950682	0.12918	0.187231	0.241979	0.26805	0.262053	0.279466	0.381863	0.578387	0.927801	1.26616	1.53273	1.78575	2.04143	2.08985	NaN	NaN	NaN	NaN	NaN
NaN	NaN	NaN	NaN	NaN	NaN	NaN	NaN	NaN	NaN	NaN	0	0	0	0	0.0260314	0.0636097	0.101758	0.110466	0.106694	0.110093	0.164009	0.23796	0.295527	0.308146	0.283452	0.252748	0.284104	0.369631	0.479705	0.683356	0.977284	1.30062	1.61752	1.76544	1.62948	NaN	NaN	NaN	NaN	NaN
NaN	NaN	NaN	NaN	NaN	NaN	NaN	NaN	NaN	NaN	NaN	0	0	0	0	0.00739135	0.0198652	0.034159	0.0433825	0.0759993	0.127953	0.230209	0.335105	0.416841	0.441762	0.409112	0.374076	0.423478	0.482117	0.503172	0.549303	0.718604	1.01194	1.34647	1.45873	1.28275	NaN	NaN	NaN	NaN	NaN
NaN	NaN	NaN	NaN	NaN	NaN	NaN	NaN	NaN	NaN	NaN	0	0	0	0	0	0	0	0.016786	0.073275	0.147219	0.256333	0.36311	0.467748	0.53694	0.535869	0.510819	0.551651	0.571295	0.528938	0.451066	0.453675	0.602538	0.842446	0.926104	0.798137	NaN	NaN	NaN	NaN	NaN
NaN	NaN	NaN	NaN	NaN	NaN	NaN	NaN	NaN	NaN	NaN	0	0	0	0	0	0	0	0.0338235	0.102479	0.179558	0.26144	0.336954	0.432792	0.536182	0.57222	0.548107	0.54833	0.534145	0.471327	0.354271	0.253904	0.26402	0.378191	0.434005	0.39022	NaN	NaN	NaN	NaN	NaN
NaN	NaN	NaN	NaN	NaN	NaN	NaN	NaN	NaN	NaN	0	0	0	0	0	0	0	0	0.0389878	0.104966	0.175988	0.22662	0.261403	0.316931	0.410933	0.465534	0.45285	0.440476	0.425766	0.376727	0.280389	0.175389	0.138546	0.169844	0.162919	NaN	NaN	NaN	NaN	NaN	NaN
NaN	NaN	NaN	NaN	NaN	NaN	NaN	NaN	NaN	NaN	0	0	0	0	0	0	0	0	0.0265411	0.0694869	0.116974	0.142956	0.155775	0.183894	0.254989	0.314923	0.319701	0.318603	0.322361	0.30694	0.272873	0.257394	0.262298	0.256597	0.189963	NaN	NaN	NaN	NaN	NaN	NaN
NaN	NaN	NaN	NaN	NaN	NaN	NaN	NaN	NaN	0	0	0	0	0	0	0	0	0	0.0117311	0.0312119	0.0567389	0.0726437	0.0897405	0.121711	0.18315	0.237608	0.239334	0.226838	0.22497	0.231875	0.280728	0.435999	0.581462	0.572681	0.422236	NaN	NaN	NaN	NaN	NaN	NaN
NaN	NaN	NaN	NaN	NaN	NaN	NaN	NaN	NaN	0	0	0	0	0	0	0	0.00438624	0.0122108	0.024862	0.0330445	0.0421931	0.0536082	0.0907962	0.157668	0.2458	0.303212	0.278634	0.21723	0.173834	0.172852	0.272961	0.543396	0.791359	0.796859	0.59126	NaN	NaN	NaN	NaN	NaN	NaN
NaN	NaN	NaN	NaN	NaN	NaN	NaN	NaN	0	0	0	0	0	0.00649518	0.0220754	0.0427034	0.0709357	0.0898474	0.0964335	0.0839526	0.0711033	0.0804279	0.147098	0.263255	0.392676	0.463044	0.420549	0.311293	0.213564	0.166458	0.22386	0.436334	0.637973	0.662119	NaN	NaN	NaN	NaN	NaN	NaN	NaN
2.18397	1.94175	1.57404	1.12524	0.612528	0.16033	0	0	0	0	0	0	0	0.0189868	0.0661957	0.134932	0.215583	0.258661	0.253606	0.202128	0.144516	0.137401	0.220246	0.374073	0.529802	0.596932	0.540288	0.417926	0.301403	0.214965	0.175875	0.244866	0.325424	0.350014	NaN	NaN	NaN	NaN	NaN	NaN	NaN
2.16717	1.92297	1.55616	1.11584	0.617914	0.16872	0	0	0	0	0	0	0	0.0376626	0.131588	0.273586	0.42129	0.482645	0.438952	0.322665	0.201447	0.16888	0.25564	0.436738	0.600722	0.636509	0.556089	0.465316	0.39242	0.317798	0.200845	0.140218	0.111388	0.123677	NaN	NaN	NaN	NaN	NaN	NaN	NaN
2.13935	1.88932	1.51651	1.07686	0.59181	0.160613	0	0	0	0	0	0	0	0.049734	0.171457	0.363604	0.5518	0.621607	0.541045	0.369707	0.202976	0.152413	0.230259	0.412273	0.55663	0.551371	0.457544	0.412136	0.396795	0.359123	0.221455	0.0927357	0	0	NaN	NaN	NaN	NaN	NaN	NaN	NaN
2.09864	1.8381	1.45188	1.00607	0.533737	0.136429	0	0	0	0	0	0	0	0.0421919	0.14244	0.310889	0.47486	0.541735	0.471249	0.310465	0.154617	0.102683	0.152253	0.282855	0.370652	0.347447	0.28244	0.280024	0.304836	0.298892	0.191117	0.0802833	0	NaN	NaN	NaN	NaN	NaN	NaN	NaN	NaN
2.0441	1.76762	1.35955	0.901754	0.445268	0.100057	0	0	0	0	0	0	0	0.0217804	0.0719678	0.16393	0.259653	0.315504	0.299328	0.213156	0.10945	0.060448	0.0708444	0.129184	0.165504	0.15	0.121006	0.131421	0.160279	0.164875	0.105345	0.0437152	0	NaN	NaN	NaN	NaN	NaN	NaN	NaN	NaN
1.97738	1.67931	1.24006	0.767255	0.33557	0.0606831	0	0	0	0	0	0	0	0.00679729	0.0219656	0.0533294	0.0961845	0.137259	0.162414	0.146728	0.0936521	0.0478636	0.031361	0.0415468	0.0524405	0.0474069	0.0388376	0.043721	0.0551249	0.056414	0.0352527	0.0146874	0	NaN	NaN	NaN	NaN	NaN	NaN	NaN	NaN
NaN	NaN	NaN	NaN	NaN	NaN	NaN	0	0	0	0	0	0	0	0	0.0040378	0.0299052	0.0718436	0.126858	0.154877	0.122575	0.0621135	0.0198921	0	0	0	0	0	0	0	0	0	0	NaN	NaN	NaN	NaN	NaN	NaN	NaN	NaN
NaN	NaN	NaN	NaN	NaN	NaN	NaN	NaN	0	0	0	0	0	0	0	0	0.0236209	0.0644044	0.124488	0.16276	0.135287	0.0710414	0.0244585	0	0	0	0	0	0	0	0	0	NaN	NaN	NaN	NaN	NaN	NaN	NaN	NaN	NaN
NaN	NaN	NaN	NaN	NaN	NaN	NaN	NaN	0	0	0	0	0	0	0.00492191	0.0119884	0.0389395	0.0746148	0.116702	0.136112	0.107453	0.0551157	0.0194298	0	0	0	0	0	0	0	0	0	NaN	NaN	NaN	NaN	NaN	NaN	NaN	NaN	NaN
NaN	NaN	NaN	NaN	NaN	NaN	NaN	NaN	0	0	0	0	0	0	0.0155162	0.0382143	0.0733181	0.0977076	0.104211	0.0910001	0.0612981	0.0278839	0.0100064	0	0	0	0	0	0	0	0	NaN	NaN	NaN	NaN	NaN	NaN	NaN	NaN	NaN	NaN
NaN	NaN	NaN	NaN	NaN	NaN	NaN	NaN	NaN	0	0	0	0	0.00734282	0.0502573	0.1062	0.159626	0.168095	0.12936	0.0756767	0.0344427	0.00924452	0.00336113	0	0	0	0	0	0	0	NaN	NaN	NaN	NaN	NaN	NaN	NaN	NaN	NaN	NaN	NaN
NaN	NaN	NaN	NaN	NaN	NaN	NaN	NaN	NaN	NaN	0	0	0	0.0268511	0.105785	0.192329	0.251925	0.238814	0.162271	0.0764005	0.0224406	0	0	0	0	0	0	0	0	NaN	NaN	NaN	NaN	NaN	NaN	NaN	NaN	NaN	NaN	NaN	NaN
NaN	NaN	NaN	NaN	NaN	NaN	NaN	NaN	NaN	NaN	NaN	0	0	0.0661006	0.177916	0.277944	0.323634	0.284566	0.182752	0.0809987	0.0201362	0	0	0	0	0	0	0	0	NaN	NaN	NaN	NaN	NaN	NaN	NaN	NaN	NaN	NaN	NaN	NaN
NaN	NaN	NaN	NaN	NaN	NaN	NaN	NaN	NaN	NaN	NaN	NaN	0	0.106978	0.232706	0.329427	0.352482	0.287766	0.169461	0.0678549	0.012281	0	0	0	0	0	0	0	0	NaN	NaN	NaN	NaN	NaN	NaN	NaN	NaN	NaN	NaN	NaN	NaN
NaN	NaN	NaN	NaN	NaN	NaN	NaN	NaN	NaN	NaN	NaN	NaN	NaN	0.11134	0.225795	0.309825	0.317535	0.242816	0.128865	0.0457416	0.00501462	0	0	0	0	0	0	0	NaN	NaN	NaN	NaN	NaN	NaN	NaN	NaN	NaN	NaN	NaN	NaN	NaN
NaN	NaN	NaN	NaN	NaN	NaN	NaN	NaN	NaN	NaN	NaN	NaN	NaN	0.0706199	0.147905	0.207159	0.205029	0.142553	0.0654453	0.0198312	0	0	0	0	0	0	NaN	NaN	NaN	NaN	NaN	NaN	NaN	NaN	NaN	NaN	NaN	NaN	NaN	NaN	NaN
NaN	NaN	NaN	NaN	NaN	NaN	NaN	NaN	NaN	NaN	NaN	NaN	NaN	0.0239788	0.0594201	0.0939574	0.0962543	0.0645238	0.0281422	0.00833307	0	0	0	0	0	NaN	NaN	NaN	NaN	NaN	NaN	NaN	NaN	NaN	NaN	NaN	NaN	NaN	NaN	NaN	NaN
NaN	NaN	NaN	NaN	NaN	NaN	NaN	NaN	NaN	NaN	NaN	NaN	0	0	0	0	0	0	0	0	0	0	0	0	0	NaN	NaN	NaN	NaN	NaN	NaN	NaN	NaN	NaN	NaN	NaN	NaN	NaN	NaN	NaN	NaN
NaN	NaN	NaN	NaN	NaN	NaN	NaN	NaN	NaN	NaN	NaN	0	0	0	0	0	0	0	0	0	0	0	0	0	NaN	NaN	NaN	NaN	NaN	NaN	NaN	NaN	NaN	NaN	NaN	NaN	NaN	NaN	NaN	NaN	NaN
NaN	NaN	NaN	NaN	NaN	NaN	NaN	NaN	NaN	NaN	NaN	NaN	0	0	0	0	0	0	0	0	0	0	0	0	0	NaN	NaN	NaN	NaN	NaN	NaN	NaN	NaN	NaN	NaN	NaN	NaN	NaN	NaN	NaN	NaN
NaN	NaN	NaN	NaN	NaN	NaN	NaN	NaN	NaN	NaN	NaN	NaN	0	0	0	0	0	0	0	0	0	0	0	NaN	0	0	NaN	NaN	NaN	NaN	NaN	NaN	NaN	NaN	NaN	NaN	NaN	NaN	NaN	NaN	NaN
NaN	NaN	NaN	NaN	NaN	NaN	NaN	NaN	NaN	NaN	NaN	NaN	NaN	0	0	0	0	0	0	0	0	NaN	NaN	NaN	0	0	NaN	NaN	NaN	NaN	NaN	NaN	NaN	NaN	NaN	NaN	NaN	NaN	NaN	NaN	NaN
NaN	NaN	NaN	NaN	NaN	NaN	NaN	NaN	NaN	NaN	NaN	NaN	NaN	NaN	NaN	0	0	0	0	0	NaN	NaN	NaN	NaN	0	0	NaN	NaN	NaN	NaN	NaN	NaN	NaN	NaN	NaN	NaN	NaN	NaN	NaN	NaN	NaN
NaN	NaN	NaN	NaN	NaN	NaN	NaN	NaN	NaN	NaN	NaN	NaN	NaN	NaN	NaN	NaN	NaN	NaN	0	NaN	NaN	NaN	NaN	NaN	NaN	NaN	NaN	NaN	NaN	NaN	NaN	NaN	NaN	NaN	NaN	NaN	NaN	NaN	NaN	NaN	NaN
NaN	NaN	NaN	NaN	NaN	NaN	NaN	NaN	NaN	NaN	NaN	NaN	NaN	NaN	NaN	NaN	NaN	NaN	NaN	NaN	NaN	NaN	NaN	NaN	NaN	NaN	NaN	NaN	NaN	NaN	NaN	NaN	NaN	NaN	NaN	NaN	NaN	NaN	NaN	NaN	NaN
NaN	NaN	NaN	NaN	NaN	NaN	NaN	NaN	NaN	NaN	NaN	NaN	NaN	NaN	NaN	NaN	NaN	NaN	NaN	NaN	NaN	NaN	NaN	NaN	NaN	NaN	NaN	NaN	NaN	NaN	NaN	NaN	NaN	NaN	NaN	NaN	NaN	NaN	NaN	NaN	NaN
NaN	NaN	NaN	NaN	NaN	NaN	NaN	NaN	NaN	NaN	NaN	NaN	NaN	NaN	NaN	NaN	NaN	NaN	NaN	NaN	NaN	NaN	NaN	NaN	NaN	NaN	NaN	NaN	NaN	NaN	NaN	NaN	NaN	NaN	NaN	NaN	NaN	NaN	NaN	NaN	NaN
NaN	NaN	NaN	NaN	NaN	NaN	NaN	NaN	NaN	NaN	NaN	NaN	NaN	NaN	NaN	NaN	NaN	NaN	NaN	NaN	NaN	NaN	NaN	NaN	NaN	NaN	NaN	NaN	NaN	NaN	NaN	NaN	NaN	NaN	NaN	NaN	NaN	NaN	NaN	NaN	NaN
NaN	NaN	NaN	NaN	NaN	NaN	NaN	NaN	NaN	NaN	NaN	NaN	NaN	NaN	NaN	NaN	NaN	NaN	NaN	NaN	NaN	NaN	NaN	NaN	NaN	NaN	NaN	NaN	NaN	NaN	NaN	NaN	NaN	NaN	NaN	NaN	NaN	NaN	NaN	NaN	NaN
NaN	NaN	NaN	NaN	NaN	NaN	NaN	NaN	NaN	NaN	NaN	NaN	NaN	NaN	NaN	NaN	NaN	NaN	NaN	NaN	NaN	NaN	NaN	NaN	NaN	NaN	NaN	NaN	NaN	NaN	NaN	NaN	NaN	NaN	NaN	NaN	NaN	NaN	NaN	NaN	NaN
NaN	NaN	NaN	NaN	NaN	NaN	NaN	NaN	NaN	NaN	NaN	NaN	NaN	NaN	NaN	NaN	NaN	NaN	NaN	NaN	NaN	NaN	NaN	NaN	NaN	NaN	NaN	NaN	NaN	NaN	NaN	NaN	NaN	NaN	NaN	NaN	NaN	NaN	NaN	NaN	NaN
food location SI (bits/spike)
3.2119	3.21203	1.6515	5.07198	1.85537	2.82046	2.01558	3.27138	4.16904	2.77633	3.88576	3.02188	2.57109	2.02552	2.00405	2.13747	1.43258	1.36491	1.32437	2.26357	2.33305	1.61303	2.35575	1.944	1.35214	2.37989	1.45709	3.04502	2.94956	2.9756	2.04007	2.88708	2.16193	4.37554	2.96009	1.30144	1.11493	0.718791	0.602858	0.810508
[truncated: 142 more columns]

## Sheet: Figure 2B
Figure 2B
cell index for different types
hand position-tuned cells	hand direction-tuned cells	hand speed-tuned cells	food location-tuned cells
9	3	1	33
19	15	2	37
33	19	3	45
37	21	6	188
45	22	7	288
52	23	13	300
55	26	16	329
56	28	17	332
58	29	21	351
60	31	22	354
63	33	25	391
64	34	26	410
65	36	34	425
66	38	35	450
69	45	38	453
71	46	39	469
72	51	41	471
73	59	42	519
74	65	43	558
75	68	44	649
79	72	46	733
81	74	47	748
82	85	51	779
86	87	53	780
87	88	56	796
88	91	58	809
89	94	59
90	97	63
91	98	64
92	104	65
93	110	69
94	115	71
95	125	72
96	133	73
97	152	74
98	158	75
99	159	78
101	163	81
103	177	82
104	181	83
107	189	85
110	195	87
130	196	88
132	199	90
133	203	94
158	210	95
163	211	96
181	214	97
188	220	98
210	221	101
218	225	102
221	227	104
227	230	105
236	242	106
246	246	107
254	254	117
255	255	118
258	258	119
264	264	121
266	266	130
288	285	131
300	301	133
309	304	134
313	309	135
314	313	144
332	317	150
335	325	151
338	329	152
349	336	180
351	337	189
360	347	206
362	349	221
400	356	223
404	360	260
414	375	276
416	376	295
417	395	325
420	397	335
421	400	336
431	407	337
434	410	340
441	414	363
445	416	396
450	417	414
453	418	416
462	421	417
464	431	418
466	434	422
469	451	427
471	453	433
485	466	434
488	471	435
490	485	437
509	488	451
510	491	455
512	492	484
519	499	485
528	504	488
531	507	499
533	508	505
602	512	507
609	515	508
615	531	509
617	537	528
619	558	550
636	582	552
640	598	554
642	606	561
644	609	562
646	613	563
649	614	597
653	635	600
694	636	603
695	637	604
696	638	608
697	641	612
701	649	613
708	651	614
721	653	632
733	671	635
738	672	638
743	673	651
746	674	653
747	675	654
748	701	655
756	708	668
767	728	669
773	732	678
777	733	684
779	738	688
780	740	691
786	742	693
787	743	702
789	744	703
791	745	705
793	748	714
794	749	721
796	752	723
798	753	724
800	755	726
801	772	728
802	773	730
803	774	731
804	775	735
805	776	738
806	777	739
807	780	740
809	784	743
812	786	744
814	787	745
	793	748
	794	749
	796	751
	797	753
	800	755
	801	756
	802	759
	803	761
	804	763
	805	764
	806	765
	807	769
	809	772
	810	773
	812	775
	813	776
		777
		780
		782
		783
		784
		785
		787
		789
		792
		795
		800
		801
		803
		805
		806
		809
		811
		812
		814

## Sheet: Figure 2C
Figure 2C	NaN means there was no valid value/result at corresponding data point.
hand-position/speed-direction index	hand-position/food-location index
0.920968	NaN
0.624716	1.554
0.749864	0.652128
3.44874	NaN
1.56131	1.08929
1.19363	1.25118
4.00525	2.06881
2.5218	0.710673
1.829	1.1751
0.604194	1.2352
0.403962	0.755064
0.735669	0.918065
0.962247	0.923713
1.04077	1.00102
0.831163	0.817151
0.959984	1.02424
0.471032	1.19399
1.27111	0.509992
2.0613	1.115
0.822615	0.785853
3.85071	0.637791
0.698412	0.887125
0.806786	2.53768
0.287218	1.056
1.17932	1.21677
2.32442	1.13459
1.51307	1.28514
1.95413	2.18521
1.07576	1.03831
1.33414	1.11591
0.808287	2.65544
1.13132	1.82396
0.612718	0.783687
1.67831	1.09349
6.18139	1.30601
1.74829	1.691
2.80657	1.01772
2.17382	1.01876
0.716858	1.5466
1.54407	2.28648
0.806743	0.91929
0.498099	1.26301
0.801324	0.901835
1.22779	1.14349
0.883428	0.980096
0.670082	2.0918
1.34972	1.84695
1.16819	0.849947
1.19249	0.558707
0.82643	0.651713
0.902434	1.52984
1.80096	0.829962
0.910417	0.442614
2.15879	0.777646
0.82369	0.645029
1.1151	0.937921
3.2087	0.708662
1.38447	0.647333
1.56847	1.18096
1.64365	1.66902
1.2757	1.12176
1.13982	1.07531
2.26489	0.722864
1.02711	0.937902
1.08827	1.6652
1.56776	0.945569
0.780428	1.13606
1.33455	0.721813
1.52171	2.03988
1.7609	1.04711
1.45458	1.20409
1.47716	0.819115
0.53363	1.62782
0.75956	0.936132
2.72464	0.651528
0.717835	0.958286
1.17737	0.759718
0.701706	0.470228
1.44778	1.0158
0.947529	1.16438
1.41051	1.04138
0.474208	1.23986
2.30063	0.900566
1.11747	1.40807
0.510194	1.01262
0.760756	0.9733
0.305916	0.810538
1.07225	0.910645
0.901937	1.26239
1.78687	1.07775
1.16418	1.16904
0.678551	1.5439
2.84926	3.60363
5.44759	0.593882
0.953882	0.946411
2.19875	0.573042
1.31544	1.19446
1.8268	1.32698
1.04004	0.98845
0.981166	0.776027
2.66099	1.77824
2.37323	1.22958
3.49563	1.0361
2.50259	1.27427
1.06423	0.757454
1.86393	0.734609
1.2087	1.62781
1.30467	2.01315
1.24032	2.43309
1.44039	2.26562
0.880715	1.45906
0.826849	1.3313
3.14333	1.3485
0.193648	1.11011
0.716133	1.68382
0.64208	0.31901
0.651936	0.955183
0.994049	0.372188
0.350594	0.65176
1.72837	0.204118
0.215841	0.868941
1.33421	0.931479
3.94052	0.261901
0.550181	0.885964
1.35401	1.33502
1.83025	1.74848
0.221848	0.603643
2.60444	0.195713
0.611932	0.797216
4.64537	0.109028
1.13391	1.30626
3.17134	2.61389
