# Supplementary material for: Hand position fields of neurons in the premotor cortex of macaques during natural reaching
Source: Nat Commun. 2025 Apr 12;16:3489. doi: 10.1038/s41467-025-58786-3 (PMC11993741; doi:10.1038/s41467-025-58786-3)
Supplement: Supplementary file 4 — Source data [file 41467_2025_58786_MOESM4_ESM.zip › Source Data/Source Data Figure 3.xlsx]

## Sheet: Figure 3A
Figure 3A
spatial coherence
0.314038	0.339412	0.487532	0.380739	0.631018	0.185698	0.11717	0.507499	0.340054	0.590444	0.505623	0.363258	0.453388	0.371184	0.172991	0.46244	0.547588	0.388924	0.0564565	0.228541	0.0833099	0.478704	0.110307	0.578862	0.540777	0.338764	0.220298	0.198392	0.47224	0.358591	0.709091	0.67262	0.456227	0.291344	0.471782	0.327422	0.457901	0.366222	0.320506	0.345874	0.365925	0.453529	0.430523	0.475224	0.457905	0.188311	0.231057	0.791845	0.402712	0.349009

## Sheet: Figure 3B
Figure 3B
spatial sparsity
0.72049	0.550441	0.501261	0.377951	0.309411	0.76736	0.745447	0.749043	0.762616	0.47755	0.505771	0.764608	0.728109	0.654944	0.694478	0.722662	0.49787	0.540044	0.462319	0.448206	0.337078	0.427592	0.590252	0.570162	0.559429	0.438313	0.516993	0.533348	0.506899	0.477352	0.253858	0.591877	0.258768	0.593898	0.554172	0.46131	0.496823	0.365792	0.340367	0.372135	0.369676	0.303847	0.255344	0.235349	0.230718	0.333764	0.66044	0.822286	0.545335	0.819215

## Sheet: Figure 3C
Figure 3C
field size (cm2)
52	32	51	233	33	263	99	98	117	256	268	63	312	180	56	320	32	28	91	37	33	77	73	141	45	105	72	37	38	36	36	29	53	168	48	64	53	73	47

## Sheet: Figure 3D
Figure 3D
fields per cell
0	1	1	1	1	2	1	2	1	0	0	2	1	1	1	0	1	1	0	1	0	1	0	2	0	1	1	0	1	1	1	0	0	0	0	0	1	0	0	0	0	1	1	1	1	1	1	2	1	3

## Sheet: Figure 3E
Figure 3E
principle axis length
P1	P2
12.4882	4.89187
9.19459	4.29697
11.7313	5.78987
21.1614	13.4307
10.5598	4.17044
25.2304	12.1176
16.6422	7.33508
19.343	6.5458
18.9221	7.26061
26.5942	10.6912
23.0115	13.0379
19.9713	3.78451
26.1198	18.5315
22.0524	10.5979
10.2958	6.78137
23.4245	17.5027
8.44417	4.82982
6.41576	5.77066
15.4408	7.26992
9.75421	4.65321
8.44853	4.86798
15.3132	6.25695
11.9482	7.14471
20.4223	9.2097
10.6873	5.23821
13.5044	9.26822
12.2488	7.0686
8.15731	5.8605
8.04949	6.01199
7.67987	5.66227
7.78601	5.89262
7.52642	4.93625
12.0749	5.28751
17.1042	13.4683
8.65775	7.0388
9.7168	8.15739
10.6615	6.44125
15.2168	5.79779
9.65343	6.1712

## Sheet: Figure 3F
Figure 3F
Monkey Z
reaching boundary			field boundary
x	y		x	y	x	y	x	y	x	y	x	y	x	y	x	y	x	y	x	y	x	y	x	y	x	y	x	y
-0.117089	-5.52888		6.02774	3.53537	0.0594659	11.7644	0.0594659	11.7644	0.0594659	11.7644	0.0594659	11.7644	1.83846	-3.07267	0.893463	0.265906	2.89346	8.26591	7.89346	-9.73409	13.8935	7.26591	0.893463	-5.73409	2.89346	8.26591	7.89346	-9.73409
-0.117089	2.47112		7.02774	2.53537	1.05947	10.7644	1.05947	10.7644	1.05947	10.7644	1.05947	10.7644	2.83846	-4.07267	7.89346	1.26591	7.89346	3.26591	8.89346	-11.7341	14.8935	5.26591	2.89346	-6.73409	3.89346	8.26591	8.89346	-11.7341
0.0832117	3.00525		9.02774	0.535375	2.05947	9.76444	2.05947	9.76444	2.05947	9.76444	2.05947	9.76444	5.83846	-5.07267	10.8935	2.26591	8.89346	2.26591	9.89346	-12.7341	16.8935	4.26591	3.89346	-6.73409	9.89346	10.2659	9.89346	-12.7341
0.0832117	3.66099		12.0277	-1.46463	3.05947	9.76444	3.05947	9.76444	3.05947	9.76444	3.05947	9.76444	6.83846	-5.07267	10.8935	3.26591	9.89346	2.26591	10.8935	-13.7341	17.8935	4.26591	4.89346	-5.73409	11.8935	11.2659	10.8935	-13.7341
0.519677	4.86127		13.0277	-1.46463	4.05947	10.7644	4.05947	10.7644	4.05947	10.7644	4.05947	10.7644	6.83846	-4.07267	10.8935	4.26591	10.8935	2.26591	11.8935	-14.7341	18.8935	5.26591	5.89346	-2.73409	12.8935	12.2659	11.8935	-14.7341
0.0594659	11.7644		15.0277	-0.464625	5.05947	13.7644	5.05947	12.7644	5.05947	14.7644	5.05947	13.7644	6.83846	-3.07267	8.89346	5.26591	11.8935	2.26591	12.8935	-14.7341	19.8935	6.26591	5.89346	-1.73409	13.8935	13.2659	12.8935	-14.7341
0.0594659	14.7644		16.0277	0.535375	5.05947	14.7644	5.05947	13.7644	4.05947	16.7644	5.05947	14.7644	6.83846	-2.07267	7.89346	5.26591	12.8935	3.26591	13.8935	-13.7341	20.8935	7.26591	5.89346	-0.734094	14.8935	15.2659	14.8935	-13.7341
1.05947	15.7644		16.0277	1.53537	5.05947	15.7644	5.05947	14.7644	1.05947	15.7644	5.05947	15.7644	5.83846	-1.07267	6.89346	5.26591	17.8935	12.2659	14.8935	-12.7341	21.8935	8.26591	5.89346	0.265906	14.8935	16.2659	15.8935	-12.7341
11.0595	20.7644		15.0277	3.53537	5.05947	16.7644	5.05947	15.7644	0.0594659	14.7644	4.05947	16.7644	4.83846	-0.072673	5.89346	5.26591	17.8935	13.2659	15.8935	-10.7341	22.8935	10.2659	5.89346	1.26591	12.8935	17.2659	15.8935	-11.7341
17.0595	20.7644		12.0277	6.53537	4.05947	16.7644	5.05947	16.7644	0.0594659	13.7644	1.05947	15.7644	3.83846	-0.072673	4.89346	5.26591	17.8935	14.2659	15.8935	-9.73409	18.8935	13.2659	4.89346	2.26591	11.8935	17.2659	15.8935	-10.7341
33.0595	15.7644		10.0277	7.53537	1.05947	15.7644	4.05947	16.7644	0.0594659	12.7644	0.0594659	14.7644	2.83846	-0.072673	3.89346	5.26591	16.8935	15.2659	14.8935	-8.73409	17.8935	13.2659	3.89346	2.26591	10.8935	17.2659	14.8935	-9.73409
34.0595	14.7644		9.02774	7.53537	0.0594659	14.7644	1.05947	15.7644	0.0594659	11.7644	0.0594659	13.7644	1.83846	-0.072673	2.89346	5.26591	14.8935	16.2659	8.89346	-7.73409	16.8935	13.2659	2.89346	2.26591	8.89346	16.2659	9.89346	-7.73409
36.0595	-6.23556		7.02774	6.53537	0.0594659	13.7644	0.0594659	14.7644			0.0594659	12.7644	1.83846	-1.07267	1.89346	4.26591	12.8935	17.2659	7.89346	-9.73409	15.8935	12.2659	1.89346	2.26591	4.89346	12.2659	8.89346	-7.73409
36.0595	-10.2356		6.02774	5.53537	0.0594659	12.7644	0.0594659	13.7644			0.0594659	11.7644	1.83846	-2.07267	0.893463	3.26591	11.8935	17.2659			14.8935	10.2659	0.893463	2.26591	3.89346	11.2659	7.89346	-9.73409
32.5764	-11.7836		6.02774	4.53537	0.0594659	11.7644	0.0594659	12.7644					1.83846	-3.07267	0.893463	2.26591	10.8935	17.2659			13.8935	8.26591	0.893463	1.26591	2.89346	10.2659
32.0277	-19.4646		6.02774	3.53537			0.0594659	11.7644							0.893463	1.26591	8.89346	16.2659			13.8935	7.26591	0.893463	0.265906	2.89346	9.26591
30.0277	-21.4646														0.893463	0.265906	4.89346	12.2659					0.893463	-0.734094	2.89346	8.26591
26.0277	-21.4646																3.89346	11.2659					0.893463	-1.73409
14.0277	-19.4646																2.89346	10.2659					0.893463	-2.73409
7.02774	-17.4646																2.89346	9.26591					0.893463	-3.73409
5.02774	-15.4646																2.89346	8.26591					0.893463	-4.73409
0.027743	-7.46463																						0.893463	-5.73409
0.027743	-5.61408
Monkey B
reaching boundary			field boundary
x	y		x	y	x	y	x	y	x	y	x	y	x	y	x	y	x	y	x	y	x	y	x	y	x	y	x	y	x	y	x	y	x	y	x	y
22.9469	14.0225		23.2473	-2.17684	2.24731	-4.17684	2.24731	5.82316	12.2473	3.82316	2.24731	-4.17684	12.2473	4.82316	12.3631	-2.24042	2.36307	4.75958	15.3631	-10.2404	10.3631	6.75958	7.36307	-7.24042	26.3631	-10.2404	1.36307	4.75958	9.36307	-2.24042	15.3631	-12.2404	12.9469	5.02247	25.9469	11.0225
29.9469	12.0225		24.2473	-3.17684	3.24731	-4.17684	3.24731	5.82316	13.2473	1.82316	3.24731	-4.17684	13.2473	3.82316	15.3631	-9.24042	4.36307	3.75958	27.3631	-13.2404	14.3631	-11.2404	8.36307	-8.24042	27.3631	-13.2404	2.36307	1.75958	10.3631	-6.24042	16.3631	-13.2404	13.9469	3.02247	27.9469	8.02247
31.9469	10.0225		30.2473	-7.17684	4.24731	-4.17684	4.24731	5.82316	14.2473	0.823162	4.24731	-4.17684	14.2473	2.82316	16.3631	-9.24042	12.3631	1.75958	29.3631	-10.2404	15.3631	-11.2404	17.3631	-14.2404	29.3631	-10.2404	8.36307	-8.24042	13.3631	-10.2404	17.3631	-14.2404	14.9469	2.02247	28.9469	7.02247
34.9469	6.02247		31.2473	-7.17684	5.24731	-2.17684	5.24731	5.82316	15.2473	-0.176838	5.24731	-4.17684	21.2473	-3.17684	17.3631	-8.24042	13.3631	1.75958	30.3631	-7.24042	17.3631	-10.2404	22.3631	-8.24042	30.3631	-7.24042	15.3631	-12.2404	14.3631	-11.2404	18.3631	-15.2404	15.9469	1.02247	30.9469	6.02247
34.9469	0.0224729		32.2473	-6.17684	5.24731	-1.17684	11.2473	12.8232	16.2473	-1.17684	5.24731	-3.17684	28.2473	-9.17684	18.3631	-7.24042	14.3631	1.75958	30.3631	-6.24042	19.3631	-9.24042	22.3631	-7.24042	30.3631	-6.24042	16.3631	-12.2404	15.3631	-12.2404	19.3631	-16.2404	29.9469	-7.97753	31.9469	6.02247
31.9469	-13.9775		30.2473	-2.17684	5.24731	-0.176838	10.2473	12.8232	17.2473	-2.17684	5.24731	-2.17684	31.2473	-8.17684	19.3631	-6.24042	15.3631	1.75958	19.3631	-4.24042	20.3631	-7.24042	22.3631	-6.24042	30.3631	-5.24042	20.3631	-9.24042	19.3631	-9.24042	20.3631	-15.2404	30.9469	-7.97753	32.9469	7.02247
29.9469	-15.9775		26.2473	0.823162	5.24731	0.823162	9.24731	12.8232	19.2473	-3.17684	5.24731	-1.17684	32.2473	-7.17684	19.3631	-5.24042	16.3631	1.75958	18.3631	-4.24042	23.3631	-1.24042	22.3631	-5.24042	30.3631	-1.24042	20.3631	-8.24042	20.3631	-8.24042	21.3631	-13.2404	31.9469	-7.97753	32.9469	8.02247
25.9469	-16.9775		25.2473	0.823162	4.24731	2.82316	8.24731	12.8232	24.2473	-4.17684	5.24731	-0.176838	32.2473	-6.17684	19.3631	-4.24042	18.3631	5.75958	17.3631	-4.24042	23.3631	-0.24042	21.3631	-0.24042	30.3631	-0.24042	20.3631	-7.24042	20.3631	-7.24042	22.3631	-10.2404	33.9469	-2.97753	31.9469	10.0225
21.9469	-16.9775		24.2473	0.823162	2.24731	3.82316	7.24731	12.8232	25.2473	-4.17684	4.24731	2.82316	32.2473	1.82316	19.3631	-3.24042	18.3631	6.75958	16.3631	-4.24042	23.3631	0.75958	20.3631	3.75958	29.3631	2.75958	20.3631	-6.24042	20.3631	-6.24042	20.3631	-5.24042	34.9469	0.0224729	30.9469	11.0225
20.4727	-16.2404		23.2473	-0.176838	2.24731	2.82316	3.24731	11.8232	26.2473	-4.17684	3.24731	3.82316	32.2473	2.82316	19.3631	-2.24042	17.3631	7.75958	15.3631	-5.24042	23.3631	1.75958	17.3631	8.75958	28.3631	4.75958	20.3631	-5.24042	20.3631	-5.24042	19.3631	-6.24042	34.9469	1.02247	29.9469	11.0225
19.3631	-16.2404		23.2473	-1.17684	2.24731	1.82316	2.24731	10.8232	27.2473	-4.17684	2.24731	4.82316	31.2473	3.82316	19.3631	-1.24042	16.3631	8.75958	15.3631	-6.24042	20.3631	12.7596	16.3631	9.75958	26.3631	-10.2404	20.3631	-4.24042	20.3631	-4.24042	16.3631	-9.24042	34.9469	2.02247	28.9469	11.0225
1.36307	-4.24042		23.2473	-2.17684	2.24731	0.823162	2.24731	9.82316	28.2473	-4.17684	2.24731	3.82316	22.2473	10.8232	18.3631	5.75958	2.36307	6.75958	15.3631	-7.24042	19.3631	14.7596	10.3631	6.75958			20.3631	-3.24042	17.3631	8.75958	15.3631	-11.2404	34.9469	3.02247	27.9469	11.0225
1.36307	7.75958				2.24731	-0.176838	2.24731	8.82316	29.2473	-4.17684	2.24731	2.82316	21.2473	10.8232	17.3631	6.75958	2.36307	5.75958	15.3631	-8.24042	18.3631	14.7596	7.36307	-7.24042			20.3631	-2.24042	16.3631	9.75958	15.3631	-12.2404	34.9469	4.02247	26.9469	11.0225
2.24731	9.52805				2.24731	-1.17684	2.24731	7.82316	30.2473	-3.17684	2.24731	1.82316	20.2473	10.8232	16.3631	6.75958	2.36307	4.75958	15.3631	-9.24042	17.3631	14.7596					20.3631	-1.24042	15.3631	8.75958			34.9469	5.02247	25.9469	11.0225
2.24731	10.8232				2.24731	-2.17684	2.24731	6.82316	32.2473	1.82316	2.24731	0.823162	19.2473	10.8232	15.3631	5.75958			15.3631	-10.2404	16.3631	13.7596					20.3631	-0.24042	14.3631	7.75958			34.9469	6.02247
3.24731	11.8232				2.24731	-3.17684	2.24731	5.82316	32.2473	2.82316	2.24731	-0.176838	18.2473	10.8232	14.3631	4.75958					10.3631	6.75958					20.3631	0.75958	12.3631	5.75958			31.9469	10.0225
4.81977	12.2163				2.24731	-4.17684			31.2473	3.82316	2.24731	-1.17684	12.2473	6.82316	12.3631	0.75958											20.3631	1.75958	11.3631	3.75958			30.9469	11.0225
8.36307	15.7596								22.2473	10.8232	2.24731	-2.17684	12.2473	5.82316	12.3631	-0.24042											20.3631	2.75958	9.36307	-0.24042			29.9469	12.0225
19.3631	15.7596								21.2473	10.8232	2.24731	-3.17684	12.2473	4.82316	12.3631	-1.24042											20.3631	3.75958	9.36307	-1.24042			28.9469	12.0225
21.3631	14.7596								20.2473	10.8232	2.24731	-4.17684			12.3631	-2.24042											17.3631	7.75958	9.36307	-2.24042			27.9469	12.0225
22.1898	14.0982								19.2473	10.8232																	16.3631	8.75958					26.9469	12.0225
									18.2473	10.8232																	15.3631	8.75958					25.9469	12.0225
									12.2473	5.82316																	8.36307	7.75958					24.9469	12.0225
									12.2473	4.82316																	5.36307	6.75958					23.9469	12.0225
									12.2473	3.82316																	2.36307	5.75958					22.9469	12.0225
																											1.36307	4.75958					13.9469	7.02247
																																	12.9469	6.02247
																																	12.9469	5.02247
Monkey X
reaching boundary			field boundary
x	y		x	y	x	y	x	y	x	y	x	y	x	y	x	y	x	y	x	y
0.436026	-7.65281		19.054	-9.41652	15.6713	-11.6701	14.6713	-11.6701	24.6713	-8.67011	21.6713	8.32989	12.436	7.34719	12.436	-4.65281	26.436	12.3472	12.436	7.34719
0.436026	0.347186		20.054	-10.4165	20.6713	-13.6701	17.6713	-12.6701	25.6713	-9.67011	22.6713	7.32989	13.436	6.34719	13.436	-3.65281	28.436	6.34719	13.436	3.34719
1.05396	0.965119		22.054	-11.4165	21.6713	-13.6701	20.6713	-13.6701	28.6713	-12.6701	29.6713	1.32989	20.436	7.34719	22.436	8.34719	29.436	5.34719	14.436	2.34719
1.05396	2.58348		23.054	-10.4165	28.6713	-12.6701	21.6713	-13.6701	31.6713	-10.6701	30.6713	1.32989	21.436	8.34719	23.436	10.3472	30.436	5.34719	16.436	3.34719
1.67131	2.95388		24.054	-9.41652	28.6713	-11.6701	21.6713	-12.6701	32.6713	-9.67011	31.6713	2.32989	22.436	12.3472	23.436	11.3472	31.436	5.34719	20.436	5.34719
1.67131	3.32989		24.054	-8.41652	28.6713	-10.6701	21.6713	-11.6701	31.6713	-8.67011	32.6713	3.32989	21.436	13.3472	22.436	12.3472	31.436	6.34719	21.436	6.34719
8.67131	12.3299		24.054	-7.41652	28.6713	-9.67011	21.6713	-10.6701	29.6713	-7.67011	33.6713	5.32989	19.436	14.3472	21.436	13.3472	31.436	7.34719	23.436	11.3472
12.6713	16.3299		24.054	-6.41652	28.6713	-8.67011	20.6713	-9.67011	28.6713	-7.67011	32.6713	6.32989	18.436	14.3472	19.436	14.3472	31.436	8.34719	22.436	12.3472
21.6713	20.3299		23.054	-6.41652	28.6713	-7.67011	16.6713	-8.67011	27.6713	-7.67011	31.6713	7.32989	17.436	14.3472	18.436	14.3472	31.436	9.34719	21.436	13.3472
22.6713	20.3299		22.054	-6.41652	28.6713	-6.67011	15.6713	-8.67011	26.6713	-7.67011	28.6713	9.32989	13.436	11.3472	17.436	14.3472	31.436	10.3472	19.436	14.3472
24.3267	18.6745		21.054	-6.41652	27.6713	-6.67011	14.6713	-8.67011	25.6713	-7.67011	22.6713	11.3299	12.436	10.3472	13.436	11.3472	31.436	11.3472	18.436	14.3472
31.2153	18.6745		20.054	-6.41652	26.6713	-6.67011	14.6713	-9.67011	24.6713	-8.67011	21.6713	10.3299	12.436	9.34719	12.436	10.3472	31.436	12.3472	17.436	14.3472
35.2153	9.67452		19.054	-7.41652	25.6713	-6.67011	14.6713	-10.6701			21.6713	9.32989	12.436	8.34719	12.436	9.34719	31.436	13.3472	13.436	11.3472
36.2153	6.67452		19.054	-8.41652	24.6713	-6.67011	14.6713	-11.6701			21.6713	8.32989	12.436	7.34719	12.436	8.34719	29.436	14.3472	12.436	8.34719
35.8013	1.70652		19.054	-9.41652	23.6713	-6.67011									12.436	7.34719	27.436	13.3472	12.436	7.34719
37.436	-2.65281				16.6713	-8.67011									12.436	1.34719	26.436	12.3472
37.436	-11.6528				15.6713	-9.67011									12.436	-2.65281
36.436	-12.6528				15.6713	-10.6701									12.436	-3.65281
26.436	-15.6528				15.6713	-11.6701									12.436	-4.65281
20.436	-15.6528

## Sheet: Figure 3G
Figure 3G		Missing records were represented by a NaN.
zero-centered trajectories
observed	x	-7.17373	-7.13481	-7.09164	-6.95049	-6.72532	-5.90441	-3.73507	-1.16115	1.10946	2.78047	4.09156	5.48038	6.8623	7.65375	7.94106	7.96063	7.93088	7.59062	6.90016	5.94112	4.82065	4.15333	3.99649	4.02445	4.37664	4.9768	5.59118	6.17705	6.6687	7.02183	7.26261	7.42301	7.56043	7.59919	7.57035	7.52426	7.45401	7.39256	7.28635	7.20002	6.84539	6.29797	5.777	5.25797	4.48061	3.48426	2.55844	1.25563
	y	8.08478	8.06248	8.05508	8.09519	8.07056	8.00142	7.49688	7.0217	6.33113	5.19904	4.82543	4.85825	5.46502	6.39114	6.99697	7.00637	6.81502	6.71338	6.59829	6.22629	4.51245	2.42263	0.365083	-1.43925	-3.0409	-4.45708	-5.99848	-7.84252	-9.58781	-10.8234	-11.5284	-11.9143	-12.4669	-12.9704	-13.1626	-13.1985	-13.1586	-12.8384	-11.8228	-10.7196	-9.63831	-8.57004	-7.28062	-5.9778	-5.06148	-4.17288	-3.08643	-1.79458
	z	7.23644	7.10976	7.07113	7.3563	7.02395	6.03277	4.0275	1.89145	-1.97827	-6.06687	-9.50661	-11.7198	-12.7215	-13.2624	-13.053	-12.981	-12.8711	-11.9708	-11.0673	-9.42912	-8.49423	-8.50611	-8.39935	-8.60024	-8.49663	-7.13826	-5.9369	-4.69625	-3.64206	-2.4458	-1.92709	-1.6103	-1.56073	-1.85083	-1.79523	-1.85534	-2.13232	-2.32656	-2.43872	-2.11816	-2.60952	-3.18124	-3.11191	-2.94338	-2.93545	-2.94123	-2.82497	-2.74942
decoded with all cells	x	-6.73701	-6.69616	-6.65136	-6.3066	-5.47341	-4.41601	-3.20395	-2.29751	-1.01817	0.565539	2.09607	3.24702	3.98824	4.74275	4.75103	4.54299	4.10247	3.3322	2.27399	1.19903	0.46424	0.171491	-0.0161396	-0.257756	-0.189612	0.427455	1.28351	2.45986	3.57088	3.95825	4.18229	4.20648	4.15084	4.42837	4.43781	4.34989	4.38401	3.90438	3.06176	2.27641	1.75116	1.09319	0.177673	-0.592705	-1.74942	-2.66797	-3.10595	-4.51436
	y	7.89157	7.87674	7.87355	7.96571	7.82582	7.2184	6.69273	6.1367	5.39818	4.58842	4.17473	5.03528	6.68192	8.32593	9.38421	9.993	9.71502	7.91368	5.2693	2.28042	0.109893	-1.48141	-3.20476	-4.34973	-5.68666	-7.24467	-8.48968	-9.6368	-10.3023	-10.4164	-10.9513	-11.6129	-12.0598	-12.3176	-11.9968	-11.3722	-11.0642	-10.817	-10.0146	-8.93825	-7.93796	-6.43938	-4.3671	-2.6395	-0.772765	1.326	2.99446	5.25957
	z	6.51029	6.36347	6.30544	6.13176	5.82394	5.41843	4.40093	3.36368	1.71106	0.0193638	-1.45432	-3.03282	-4.99855	-7.15487	-8.0202	-8.59174	-8.30843	-7.36551	-6.49305	-5.56794	-5.12597	-4.75982	-3.92008	-3.17939	-2.79283	-3.03561	-2.84655	-2.24526	-1.84506	-1.145	-0.419067	0.101101	0.273035	0.0548729	-0.307802	-0.663609	-0.383205	0.428556	0.979454	1.3426	1.46388	1.47781	1.08901	0.910537	1.51031	1.71176	1.72542	2.28643
decoded with stable cells	x	-6.81147	-6.77062	-6.72582	-6.34599	-5.47103	-4.41129	-3.24048	-2.405	-1.18651	0.385865	1.77302	2.62948	3.21992	3.95268	3.97088	3.8074	3.42685	2.73419	1.76554	0.734151	-0.00658259	-0.296259	-0.465758	-0.679353	-0.559087	0.110538	1.01632	2.23591	3.36243	3.77056	4.02379	4.06335	4.01104	4.28932	4.29591	4.17974	4.20506	3.745	2.92157	2.05275	1.16561	0.330235	-0.4816	-1.10845	-1.98314	-2.86866	-3.66277	-5.1163
	y	8.03828	8.02346	8.02027	8.07183	7.9176	7.3728	6.98315	6.57359	5.92292	5.13916	4.84649	5.95389	7.76975	9.5222	10.662	11.3175	11.0591	9.21693	6.498	3.45488	1.29183	-0.304629	-2.08935	-3.30179	-4.75045	-6.44591	-7.80719	-9.04752	-9.76207	-9.90664	-10.4836	-11.1655	-11.6129	-11.8621	-11.5072	-10.8207	-10.4756	-10.2143	-9.38467	-8.18018	-6.90755	-5.40159	-3.59209	-2.20911	-0.761052	1.25571	3.1616	5.16675
	z	6.49539	6.34856	6.29053	6.13814	5.86123	5.47904	4.46995	3.44028	1.79131	0.108643	-1.35204	-2.92767	-4.88362	-7.01571	-7.8487	-8.39014	-8.15169	-7.29271	-6.45652	-5.53417	-5.07047	-4.68126	-3.82551	-3.07436	-2.68136	-2.9235	-2.73061	-2.11996	-1.71223	-1.00563	-0.272023	0.256348	0.433553	0.220348	-0.134563	-0.483797	-0.184193	0.663289	1.24401	1.62769	1.75717	1.77677	1.40213	1.23464	1.84737	2.066	2.09788	2.67501
decode with primary hand position-tuned cells	x	-6.59314	-6.55228	-6.50748	-6.40635	-6.31391	-6.16787	-5.96823	-5.74225	-4.52004	-3.07311	-2.08366	-0.678252	0.618908	1.40328	1.9241	1.98119	1.6283	1.24214	0.57045	-0.0115415	-0.618957	-1.12485	-1.44113	-1.68434	-1.45868	-1.20169	-1.34251	-1.53114	-1.76215	-2.02007	-2.28779	-2.55114	-2.33853	-2.00693	-2.05858	-2.12086	-2.18333	-2.29538	-2.46054	-2.66273	-2.88158	-3.16053	-3.58349	-3.9916	-4.24763	-4.54749	-4.82775	-4.87419
	y	7.27936	7.26456	7.26139	7.2078	7.12974	6.86195	6.4302	5.88007	5.45084	5.07077	5.72245	6.74887	9.0346	13.1055	15.0619	16.2069	16.3352	14.7804	13.3539	11.6499	10.6218	9.61692	7.9442	6.40985	4.4057	2.60223	1.63957	0.897085	0.366596	0.0190008	-0.181834	-0.27116	-0.963194	-1.64121	-1.59516	-1.49636	-1.39442	-1.2673	-1.10852	-0.923065	-0.721209	0.723475	2.92688	3.85681	3.89153	4.54731	5.12715	4.77875
	z	7.16043	7.0136	6.95559	6.58795	6.02843	5.38171	4.3501	3.47382	2.13533	0.711291	-1.39013	-4.36309	-7.61321	-10.485	-11.6121	-11.7612	-10.7969	-9.34396	-7.6209	-5.94062	-4.43893	-3.14977	-2.07011	-1.18033	-0.911644	-1.77676	-2.07533	-2.11289	-2.39564	-1.82561	-1.13171	-0.551178	-0.0996808	-0.131656	-0.521109	-1.26083	-1.47468	-0.816805	-0.259611	0.198572	0.573958	0.883658	1.14141	1.3571	1.5377	1.45098	1.11787	1.44856
[truncated: 2,412 more columns]

## Sheet: Figure 3H
Figure 3H		NaN means there was no valid value/result at corresponding data point.
decoding performance
all cells	stable cells	primary hand position-tuned cells	random-select cells1	random-select cells2
0.508031	0.432115	NaN	NaN	NaN
0.696134	0.636295	NaN	NaN	NaN
0.762207	0.764121	NaN	NaN	NaN
0.890341	0.890076	0.640989	0.190955	0.207314
0.564275	0.562772	0.403682	0.0332212	0.0156423
0.680393	0.667938	0.467221	0.0621995	0.0822644
0.801616	0.803259	0.68648	0.434336	0.430654
0.792843	0.800313	0.612343	0.504235	0.511691
0.818401	0.803674	0.514181	0.598975	0.615165
0.594707	0.582378	0.56105	0.363534	0.38877
0.285792	0.324094	0.595587	0.185613	0.181801
0.782219	0.781572	0.547215	0.428712	0.445639
0.738757	0.737629	0.546491	0.438361	0.440675
0.729295	0.727147	NaN	NaN	NaN
0.802691	0.802336	0.34578	0.176452	0.210964
0.734645	0.73472	NaN	NaN	NaN
0.799748	0.801177	0.643201	0.358873	0.37498
0.320235	0.443695	NaN	NaN	NaN
