# Supplementary material for: Hand position fields of neurons in the premotor cortex of macaques during natural reaching
Source: Nat Commun. 2025 Apr 12;16:3489. doi: 10.1038/s41467-025-58786-3 (PMC11993741; doi:10.1038/s41467-025-58786-3)
Supplement: Supplementary file 4 — Source data [file 41467_2025_58786_MOESM4_ESM.zip › Source Data/Source Data Figure S1.xlsx]

## Sheet: Figure S1
Figure S1
food trajectories
Monkey A										Monkey B										Monkey X													Monkey Z
session 1			session 2			session 3				session 1			session 2			session 3				session 1			session 2			session 3			session 4				session 1			session 2			session 3			session 4			session 5			session 6
x	y	z	x	y	z	x	y	z		x	y	z	x	y	z	x	y	z		x	y	z	x	y	z	x	y	z	x	y	z		x	y	z	x	y	z	x	y	z	x	y	z	x	y	z	x	y
-66.2241	167.916	-229.584	-72.8685	77.9525	-250.415	-49.7715	78.2215	-275.626		-97.8245	220.519	-161.794	-68.7889	224.502	-136.289	-25.7702	238.631	-232.541		-71.0711	189.515	-179.987	14.4606	16.1279	-219.228	-9.1942	149.204	-154.112	-29.4928	175.848	-140.7		-192.249	257.249	-202.659	-40.2703	306.16	-278.913	91.6016	223.785	-309.185	-8.79026	221.973	-201.408	-216.399	229.467	-151.655	-205.244	76.631
-65.5034	176.878	-230.692	-73.542	84.7488	-250.079	-48.4621	81.6769	-278.192		-97.7744	220.562	-161.48	-68.2737	224.551	-134.986	-22.9491	238.529	-232.204		-70.5538	189.542	-180.095	13.9918	16.6396	-218.011	-5.19102	149.879	-152.095	-26.5198	176.471	-139.1		-190.69	255.672	-202.783	-40.6048	306.344	-278.524	90.6503	226.223	-312.124	-8.00265	220.088	-200.081	-210.452	233.224	-159.653	-196.782	82.3825
-65.1234	185.465	-230.5	-74.1754	91.3742	-248.515	-47.8549	86.4387	-279.355		-97.7453	220.586	-161.298	-67.9167	224.741	-133.093	-20.1999	238.359	-232.219		-70.4816	189.56	-180.389	13.609	17.1725	-217.124	-1.09184	150.525	-150.018	-23.756	177.024	-137.516		-188.992	254.206	-202.383	-40.8731	306.5	-278.223	89.402	228.762	-315.177	-7.3169	218.383	-198.688	-204.645	236.719	-166.392	-190.976	86.0099
-65.1033	193.709	-229.692	-74.8255	98.1523	-246.152	-47.9643	92.718	-279.682		-97.7453	220.586	-161.298	-67.7077	225.028	-131.128	-17.4569	238.305	-231.683		-70.4605	189.566	-180.475	13.3316	17.7221	-216.249	2.92063	151.142	-148.338	-21.1997	177.55	-135.864		-187.355	252.768	-201.657	-41.1235	306.573	-277.936	87.9462	231.632	-318.138	-6.74234	216.689	-197.526	-199.106	239.91	-172.718	-185.325	90.2384
-65.5668	201.636	-228.235	-75.6568	104.883	-243.623	-48.3788	100.035	-279.07		-97.7589	220.757	-161.213	-67.6476	225.345	-129.093	-14.8246	238.248	-231.079		-70.4605	189.566	-180.475	13.174	18.2657	-215.525	7.06761	151.793	-146.657	-18.7715	178.12	-134.292		-186.005	251.292	-200.95	-41.3503	306.642	-277.545	86.2241	234.78	-320.949	-6.31092	215.095	-196.712	-193.814	242.687	-178.414	-180.105	94.7519
-66.1566	209.228	-226.976	-76.5627	111.558	-241.32	-48.8382	107.7	-278.095		-97.83	221.29	-160.931	-67.9585	225.657	-126.974	-12.2313	238.246	-230.476		-70.4755	189.926	-180.413	13.11	18.8158	-214.898	11.0859	152.319	-144.816	-16.619	178.653	-132.755		-184.819	249.99	-200.15	-41.5418	306.698	-277.216	84.0965	238.012	-324.258	-5.95297	213.601	-196.07	-188.676	244.877	-183.197	-175.297	99.393
-66.8383	216.29	-226.08	-77.5182	118.29	-239.047	-49.3763	115.589	-276.308		-97.9253	222.03	-160.542	-68.4035	225.959	-124.865	-9.83502	238.189	-230.231		-70.5005	190.534	-180.31	13.079	19.362	-214.173	15.0685	152.847	-142.365	-14.6531	179.228	-131.153		-183.519	248.933	-199.12	-41.6161	306.71	-277.095	81.859	241.418	-327.689	-5.64214	212.149	-195.545	-183.458	246.239	-186.861	-170.803	104.184
-67.5054	222.696	-225.404	-78.4973	124.994	-237.039	-49.8945	123.139	-274.205		-98.083	223.114	-159.896	-68.6554	226.131	-123.67	-7.57613	238.199	-229.646		-70.5478	191.4	-180.18	13.0829	19.8116	-213.368	18.7666	153.281	-140.498	-12.9174	179.776	-129.677		-182.406	247.977	-198.253	-41.6735	306.717	-277.005	79.3888	244.718	-331.367	-5.5039	210.794	-195.445	-177.99	246.876	-189.802	-166.487	108.946
-68.0788	228.466	-224.611	-79.3317	131.36	-234.911	-50.347	130.025	-271.506		-98.4089	224.659	-158.511	-68.8371	226.255	-122.809	-5.39861	238.149	-229.156		-70.8629	192.619	-180.255	13.1244	20.1805	-212.608	22.2496	153.589	-139.171	-11.3688	180.404	-128.392		-181.495	247.086	-197.574	-41.7051	306.729	-276.949	76.7735	247.853	-335.021	-5.36073	209.58	-195.248	-172.672	247.14	-192.5	-162.592	113.537
-68.5733	233.625	-223.715	-79.9227	137.446	-233.154	-51.0415	136.422	-268.485		-98.8602	226.294	-157.496	-68.9644	226.344	-122.205	-3.31443	238.054	-228.42		-71.311	194.101	-180.149	13.1636	20.5453	-211.803	25.5105	153.869	-137.64	-10.0051	181.018	-127.209		-180.577	246.303	-196.859	-41.729	306.737	-276.906	73.9439	250.709	-338.956	-5.245	208.46	-195.159	-167.684	247.261	-195.297	-159.369	118.034
-69.1241	238.304	-222.935	-80.5706	143.351	-231.26	-51.975	142.5	-265.321		-99.6039	228.128	-155.679	-69.0444	226.495	-121.848	-1.33885	237.871	-227.846		-71.7885	195.519	-179.928	13.1538	20.9211	-211.021	28.3256	154.173	-136.663	-8.74407	181.651	-126.057		-179.63	245.428	-196.141	-41.716	306.7	-276.811	70.9606	253.35	-342.896	-5.15565	207.453	-195.116	-163.168	247.19	-198.678	-156.737	122.578
-69.6469	242.514	-221.597	-81.3842	148.922	-229.74	-52.9341	148.15	-262.019		-100.557	230.239	-153.411	-69.0847	226.73	-121.703	0.689365	237.723	-226.895		-72.2591	196.766	-179.739	13.0853	21.3466	-210.394	30.7446	154.418	-136.731	-7.58673	182.343	-124.901		-178.803	244.494	-195.548	-41.9513	306.601	-276.745	67.462	255.598	-347.243	-5.06537	206.603	-195.043	-159.093	247.104	-202.494	-154.613	127.026
-70.1184	246.228	-219.973	-82.2798	154.185	-228.283	-53.8954	153.358	-258.951		-101.753	232.584	-151.131	-69.2584	227.075	-121.403	2.87027	237.513	-226.127		-72.7272	197.751	-179.499	12.9809	21.8671	-209.828	32.8939	154.707	-136.53	-6.57654	183.014	-123.953		-178.015	243.319	-194.957	-42.1653	306.428	-276.665	63.5349	257.867	-351.575	-4.97306	205.846	-194.949	-155.39	246.811	-206.118	-153.005	131.307
-70.5326	249.429	-218.215	-83.1662	159.045	-227.271	-54.8973	158.267	-255.838		-102.969	234.834	-148.777	-69.5204	227.489	-121.009	5.04065	237.327	-225.189		-72.9457	198.379	-178.98	12.8141	22.4382	-209.486	34.7021	155.031	-136.016	-5.61029	183.618	-122.711		-177.169	242.227	-194.115	-42.3766	306.216	-276.549	59.4485	259.794	-355.714	-4.90631	205.226	-194.951	-151.656	246.375	-208.927	-151.418	135.34
-70.8812	252.246	-216.561	-84.0269	163.551	-226.4	-55.7504	162.643	-252.902		-104.276	237.393	-145.181	-69.8169	228.067	-120.604	7.26155	237.14	-224.462		-73.0525	198.739	-178.555	12.639	23.0041	-209.227	36.0893	155.286	-136.244	-4.85841	184.114	-121.566		-176.3	241.249	-192.844	-42.5124	305.951	-276.227	55.0665	261.387	-359.786	-4.81973	204.787	-194.811	-147.664	245.8	-210.556	-149.777	138.932
-71.12	254.657	-214.883	-84.7081	167.511	-225.949	-56.4431	166.516	-249.607		-105.353	239.696	-142.12	-70.1242	228.577	-120.156	9.52149	236.893	-223.797		-73.1272	198.801	-178.259	12.4995	23.5791	-209.013	37.2612	155.588	-136.39	-4.29995	184.55	-120.55		-175.591	240.307	-191.682	-42.6575	305.614	-275.924	50.5474	262.691	-363.414	-4.70273	204.527	-194.561	-143.475	245.295	-210.752	-148.161	142.215
-71.3185	256.809	-213.318	-85.1126	170.994	-225.413	-57.2812	170.06	-246.067		-106.316	241.789	-139.116	-70.5244	229.009	-119.533	11.7507	236.568	-223.205		-73.2678	198.769	-177.691	12.3791	24.0575	-208.835	38.1428	155.871	-136.739	-3.89288	184.789	-119.723		-174.886	239.422	-190.209	-42.5073	305.211	-275.52	46.2393	263.809	-366.452	-4.58593	204.375	-194.29	-139.377	244.785	-209.948	-146.691	145.162
-71.4439	258.679	-211.928	-85.4076	173.949	-224.819	-58.212	173.4	-242.271		-107.057	243.618	-136.021	-70.8422	229.346	-119.017	13.813	236.214	-222.167		-73.4655	198.725	-176.892	12.2735	24.4605	-208.663	38.8218	156.144	-137.183	-3.54024	184.981	-119.001		-174.15	238.772	-188.594	-42.3183	304.688	-274.953	41.5968	267.638	-369.917	-4.47094	204.315	-194.009	-135.433	244.415	-208.509	-145.375	148.003
-71.5277	260.276	-210.636	-85.6515	176.617	-223.928	-59.1628	176.451	-237.953		-107.63	245.152	-133.644	-71.0572	229.611	-118.661	15.7666	235.792	-221.423		-73.6655	198.679	-176.084	12.1212	24.7744	-208.221	39.3979	156.46	-137.534	-3.23744	185.124	-118.294		-173.549	238.072	-187.217	-42.0305	304.035	-274.214	36.707	271.46	-373.641	-4.31612	204.286	-193.618	-131.892	244.15	-206.713	-144.539	150.595
-71.3922	261.55	-209.135	-85.8999	178.833	-222.997	-60.0636	179.165	-233.312		-108.001	246.13	-132.109	-71.2696	229.739	-118.204	17.5615	235.391	-220.325		-73.8106	198.616	-174.813	11.8627	25.0827	-207.555	39.8986	156.801	-137.838	-2.90039	185.249	-117.501		-172.976	237.312	-185.884	-41.7646	303.196	-273.21	31.7028	275.515	-376.913	-4.03884	204.267	-192.953	-128.887	244.05	-204.907	-143.965	153.042
-71.2063	262.481	-207.362	-86.1593	180.702	-222.007	-60.8577	181.504	-228.702		-108.253	246.892	-130.991	-71.4865	229.844	-117.741	19.1927	234.963	-219.158		-73.6802	198.54	-172.992	11.4611	25.4352	-206.731	40.3426	157.089	-138.087	-2.51952	185.347	-116.884		-172.34	236.611	-184.361	-41.531	302.213	-272.188	27.2854	279.494	-379.11	-3.67549	204.055	-192.74	-125.905	244.114	-202.814	-143.521	155.192
-71.0034	263.053	-205.492	-86.4042	182.33	-221.102	-61.4245	183.47	-224.195		-108.387	247.382	-130.364	-71.6582	229.952	-117.265	20.614	234.656	-217.519		-73.4802	198.3	-171.448	10.9243	25.815	-205.684	40.8306	157.481	-138.222	-2.01813	185.459	-116.281		-171.715	235.754	-183.08	-41.2267	301.128	-270.732	22.4237	283.659	-381.159	-3.0284	203.643	-192.484	-122.862	244.459	-200.271	-143.25	157.111
-70.9091	263.398	-203.383	-86.6019	183.733	-220.422	-61.8396	185.108	-219.739		-108.452	247.563	-130.034	-71.8147	230.062	-116.718	21.8367	234.338	-216.099		-73.2126	198.009	-170.166	10.2607	26.2138	-204.503	41.3645	157.914	-138.175	-1.46099	185.578	-115.734		-171.202	234.871	-181.824	-40.9013	299.927	-269.359	17.7503	284.998	-382.226	-2.18926	202.861	-192.732	-120.423	245.042	-197.915	-143.117	158.756
-70.7251	263.68	-200.866	-86.8218	185.039	-219.881	-62.0109	186.554	-215.858		-108.485	247.689	-129.704	-72.0026	230.18	-116.117	22.8639	234.112	-214.202		-72.933	197.707	-168.931	9.47909	26.6785	-203.33	41.9095	158.337	-138.185	-0.852196	185.684	-115.402		-170.656	234.021	-180.536	-40.6565	298.686	-267.981	12.3437	286.328	-380.418	-1.05064	201.717	-193.323	-118.429	245.833	-195.647	-142.948	160.219
-70.6152	263.867	-198.084	-87.0633	186.464	-219.423	-62.0708	187.645	-212.097		-108.441	247.86	-129.125	-72.1657	230.268	-115.642	23.7239	233.969	-212.339		-72.6885	197.428	-168.237	8.66949	27.149	-202.175	42.4305	158.75	-138.227	-0.15772	185.818	-114.749		-170.151	233.143	-179.413	-40.4572	297.524	-266.976	5.52647	287.34	-374.045	0.193119	200.2	-194.623	-116.851	247.115	-193.261	-142.898	161.587
-70.3266	263.906	-195.001	-87.4856	188.009	-219.324	-62.0304	188.325	-208.612		-108.386	247.973	-128.475	-72.3118	230.304	-115.241	24.518	233.917	-210.314		-72.7153	197.162	-168.11	7.89625	27.5848	-200.988	42.9463	159.181	-138.19	0.544528	185.944	-113.718		-169.69	232.178	-178.264	-40.2776	296.342	-265.717	-3.90089	288.157	-362.36	1.63384	198.585	-195.368	-116.163	249.109	-191.068	-143.001	162.879
-69.8278	263.736	-191.676	-88.1242	189.467	-219.37	-61.8874	188.805	-205.762		-108.281	248.152	-127.404	-72.3873	230.29	-115.121	25.1479	233.845	-208.54		-72.7542	197.073	-167.939	7.14483	28.041	-199.913	43.383	159.558	-137.914	1.16143	186.03	-112.645		-169.136	231.263	-177.033	-40.108	295.33	-264.536	-15.2643	288.491	-343.558	2.91255	196.878	-196.2	-116.263	251.508	-189.531	-143.251	164.157
-69.1587	263.479	-188.718	-88.7735	190.91	-219.649	-61.7092	189.148	-203.49		-108.135	248.363	-126.142	-72.3946	230.236	-115.281	25.6282	233.803	-206.882		-72.7888	197.051	-167.795	6.40801	28.5082	-198.872	43.7142	159.918	-137.65	1.73471	186.149	-111.153		-168.538	230.316	-175.537	-39.9587	294.426	-263.329	-28.6455	288.315	-317.62	4.14376	195.295	-196.73	-116.26	254.143	-188.698	-143.612	165.508
-68.5431	263.152	-186.34	-89.412	192.099	-220.064	-61.609	189.209	-201.576		-108.004	248.567	-124.919	-72.3741	230.175	-115.502	26.0276	233.779	-205.357		-72.8279	197.042	-167.635	5.77251	29.0147	-197.949	43.9914	160.288	-137.207	2.15072	186.249	-109.684		-167.915	229.365	-173.735	-39.7743	293.513	-262.298	-43.3109	287.799	-287.286	5.20786	194.008	-197.088	-116.43	256.878	-189.409	-144.256	166.894
-67.8954	262.846	-184.516	-90.1345	193.034	-220.553	-61.4284	189.334	-200.467		-107.911	248.75	-123.786	-72.3386	230.11	-115.745	26.3317	233.714	-204.06		-72.8903	197.027	-167.38	5.15788	29.5662	-197.044	44.2488	160.64	-136.663	2.42302	186.311	-108.572		-167.194	228.372	-171.889	-39.5214	292.614	-261.091	-58.3911	287.1	-255.324	6.17207	192.94	-197.125	-116.561	259.088	-190.51	-145.001	168.292
-67.2406	262.591	-183.347	-90.8038	193.813	-220.972	-61.3524	189.465	-199.985		-107.827	248.884	-122.76	-72.2938	230.086	-115.994	26.4915	233.609	-203.129		-73.0711	197.004	-167.047	4.5018	30.1006	-196.302	44.4646	161.006	-136.047	2.60617	186.377	-107.768		-166.44	227.343	-170.226	-39.1831	291.782	-260.135	-73.2403	286.337	-223.791	6.9995	191.857	-197.582	-116.61	260.538	-192.133	-145.804	169.654
-66.6181	262.367	-182.706	-91.2522	194.572	-221.285	-61.2589	189.594	-199.624		-107.798	248.974	-122.001	-72.2747	230.079	-116.111	26.5792	233.545	-202.279		-73.3696	197.036	-166.688	3.87813	30.5972	-195.632	44.6655	161.318	-135.654	2.69444	186.451	-107.091		-165.851	226.271	-168.559	-38.9428	290.937	-259.364	-87.4364	285.586	-194.029	7.93207	190.797	-198.04	-116.641	261.342	-194.002	-146.583	170.849
-65.943	262.06	-182.108	-91.6516	195.139	-221.465	-61.1476	189.597	-199.226		-107.804	248.982	-121.474	-72.3217	230.097	-116.045	26.5677	233.556	-201.229		-73.8243	197.093	-166.476	3.20399	31.1274	-194.866	44.8073	161.583	-135.398	2.7305	186.482	-106.815		-165.162	225.152	-167.129	-38.6734	290.147	-258.467	-100.781	284.886	-166.67	8.89967	189.657	-198.554	-116.793	261.64	-195.369	-147.354	171.859
-65.2502	261.721	-181.552	-92.0121	195.638	-221.614	-60.9935	189.581	-199.104		-107.827	248.995	-120.892	-72.433	230.097	-115.876	26.4684	233.581	-200.146		-74.4043	197.281	-166.297	2.37475	31.6513	-193.982	44.9103	161.914	-135.199	2.75088	186.49	-106.664		-164.497	224.07	-165.905	-38.437	289.474	-257.432	-113.262	284.242	-141.752	9.97169	188.308	-199.005	-116.681	261.375	-195.839	-147.975	172.819
-64.6151	261.374	-181.188	-92.2248	195.991	-221.707	38.1023	71.9791	-251.382		-107.914	249.014	-120.228	-72.6082	230.064	-115.764	26.2732	233.636	-198.806		-75.1052	197.575	-166.291	1.47489	32.18	-193.171	44.9594	162.302	-135.01	2.70831	186.488	-106.496		-163.931	222.939	-164.803	-38.2329	288.837	-256.619	-124.905	283.651	-119.193	11.1376	186.843	-199.188	-116.49	260.395	-196.776	-148.594	173.715
-63.8019	260.758	-180.857	-92.2511	196.128	-221.591	38.0788	77.6692	-254.963		-108.013	249.054	-119.525	-72.7804	229.989	-115.784	26.0367	233.766	-197.143		-75.7552	198.123	-166.257	0.513003	32.7667	-192.123	44.9828	162.771	-134.736	2.5889	186.482	-106.188		-163.287	221.72	-163.674	-38.0633	288.271	-255.877	-135.734	283.111	-98.9122	12.2474	185.439	-199.207	-116.197	258.648	-197.709	-149.271	174.519
-62.3154	259.707	-178.58	-92.2698	196.123	-221.552	37.9439	84.2982	-257.49		-108.134	249.087	-118.852	-73.0364	229.916	-115.767	25.7377	233.897	-195.345		-76.3027	198.664	-166.308	-0.526345	33.4911	-191.003	44.9896	163.23	-134.391	2.42843	186.5	-105.785		-162.518	220.621	-162.654	-37.8709	287.731	-255.271	-145.776	282.622	-80.8284	13.2149	184.141	-199.21	-115.922	256.745	-198.585	-149.931	175.273
-59.568	258.189	-174.879	-91.6787	195.941	-221.352	37.7033	91.5119	-259.511		-108.28	249.179	-118.054	-73.2051	229.797	-116.029	25.4732	233.992	-193.623		-76.8028	199.309	-165.984	-1.65019	34.3171	-189.762	45.0138	163.655	-133.967	2.08482	186.57	-105.015		-161.938	219.564	-161.972	-37.6968	287.237	-254.72	-155.056	282.182	-64.8605	14.1713	182.855	-198.758	-115.646	254.842	-199.461	-150.518	175.889
-53.72	254.456	-173.752	-91.545	195.892	-221.272	37.2305	99.284	-261.254		-108.428	249.316	-117.25	-73.2263	229.634	-116.76	25.2577	234.066	-192.121		-77.2844	200.055	-165.304	-2.65788	35.1822	-188.646	45.059	163.946	-133.564	1.57736	186.793	-104.021		-161.312	218.596	-161.381	-37.5184	286.722	-254.249	-163.599	281.788	-50.9274	15.1272	181.623	-198.195	-115.461	253.207	-199.879	-150.998	176.351
-46.7416	249.168	-171.925	-91.2909	195.818	-221.205	36.3298	106.997	-262.822		-108.579	249.436	-116.561	-73.1838	229.503	-117.433	25.0879	234.134	-190.721		-77.696	200.844	-164.256	-3.61384	36.1118	-187.456	45.1131	164.145	-133.203	0.939631	187.058	-102.916		-160.754	217.789	-161.023	-37.2668	286.193	-253.521	-171.43	281.439	-38.948	15.8745	180.242	-197.935	-115.372	252.276	-199.789	-151.325	176.629
-38.772	242.146	-168.96	-90.7827	195.67	-221.07	34.9824	114.622	-264.881		-108.765	249.63	-115.737	-73.1446	229.412	-117.975	24.9461	234.155	-189.541		-78.0722	201.531	-163.228	-4.55904	37.1367	-186.265	45.1841	164.196	-132.978	0.146435	187.368	-101.586		-160.368	217.209	-160.785	-36.9535	285.645	-252.557	-178.574	281.132	-28.841	16.6053	178.831	-197.436	-115.383	252.107	-199.672	-151.45	176.755
-30.5771	232.814	-165.233	-89.258	195.225	-220.667	33.6406	121.913	-266.929		-108.993	249.87	-114.743	-73.0215	229.32	-118.552	24.868	234.071	-188.701		-78.46	202.207	-162.13	-5.69244	38.3186	-184.732	45.2699	164.214	-132.811	-0.897264	187.68	-100.169		-160.177	216.663	-160.744	-36.6566	284.936	-251.729	-185.057	280.867	-20.5255	17.4457	177.29	-196.489	-115.359	252.086	-199.571	-151.49	176.795
-23.2459	220.535	-159.651	44.1434	97.1785	-256.494	32.3547	128.737	-268.467		-109.247	250.177	-113.626	-72.9416	229.203	-118.896	24.7903	233.98	-188.087		-78.7592	202.803	-161.181	-6.80215	39.5875	-183.214	45.364	164.225	-132.727	-2.1496	188.085	-98.4643		-159.975	216.273	-160.645	-36.3319	284.107	-250.833	-190.904	280.642	-13.9202	18.2574	175.785	-195.451	-115.313	252.063	-199.455	-151.593	176.889
-18.29	206.969	-149.941	41.4361	105.676	-255.823	30.9927	135.379	-269.852		-109.526	250.441	-112.577	-72.9397	229.137	-118.878	24.6974	233.823	-187.461		-79.0302	203.172	-160.446	-8.00965	41.1716	-181.645	45.4421	164.233	-132.652	-4.49738	188.384	-94.5765		-159.808	215.895	-160.58	-35.962	283.141	-249.892	-196.14	280.454	-8.94397	19.0423	174.22	-193.966	-115.288	252.443	-198.958	-150.627	177.148
-14.1774	190.788	-137.288	38.4603	113.671	-254.332	29.5174	141.741	-270.879		-109.788	250.716	-111.742	-72.9517	228.891	-118.785	24.6121	233.627	-187.157		-79.2474	203.446	-159.988	-9.37112	43.1822	-180.001	45.5094	164.24	-132.581	-7.37823	188.738	-90.0738		-159.67	215.6	-160.518	-35.5692	282.082	-248.948	-200.791	280.302	-5.51579	19.8943	172.687	-192.207	-115.344	253.281	-198.135	-149.131	177.242
-10.911	173.902	-122.334	35.3781	121.119	-253.223	27.7333	147.894	-271.269		-110.081	250.913	-111.017	-72.9882	228.394	-118.584	24.5299	233.443	-186.978		-79.4812	203.796	-159.447	-10.7423	45.4208	-178.191	45.5596	164.246	-132.507	-10.6038	189.299	-85.918		-159.483	215.312	-160.467	-35.1637	280.861	-248.089	-204.882	280.185	-3.55447	20.7064	171.139	-190.514	-115.47	254.597	-196.971	-146.412	176.514
-7.98111	157.086	-108.202	32.5129	127.856	-251.864	25.7446	154.02	-271.427		-110.414	251.046	-110.594	-73.0547	227.742	-118.297	24.4611	233.324	-186.853		-79.7432	204.212	-158.912	-11.8943	47.7226	-176.582	45.5951	164.1	-132.437	-14.0274	190.284	-81.2851		-159.265	215.021	-160.582	-34.712	279.614	-247.199	-208.438	280.1	-2.97889	21.3387	169.632	-189.248	-115.608	256.127	-195.482	-142.089	174.614
-5.08762	140.603	-95.8578	29.7467	134.114	-250.893	23.7063	159.92	-271.085		-110.864	251.064	-110.497	-72.9933	226.799	-118.121	24.3992	233.208	-186.719		-80.2653	204.827	-158.403	-12.9122	50.1776	-175.197	45.6009	163.839	-132.303	-17.2435	191.597	-77.0065		-159.041	214.612	-161.345	-34.3023	278.371	-246.428	-211.485	280.045	-3.70791	21.8817	168.176	-188.188	-115.739	257.708	-193.616	-135.68	171.941
-2.11562	124.772	-83.5809	27.1602	139.815	-249.568	21.8395	165.403	-269.687		-111.268	251.067	-110.445	-72.9472	225.551	-117.568	24.3169	233.147	-186.553		-80.9307	205.678	-157.901	-13.6675	52.1675	-173.824	45.5988	163.573	-132.232	-19.5581	193.534	-74.5971		-158.763	214.207	-162.721	-33.8868	277.177	-245.558	-214.047	280.02	-5.6604	22.2889	166.735	-187.454	-115.802	258.809	-191.56	-128.431	168.297
-0.587649	117.642	-77.3687	24.799	145.197	-248.893	20.1734	170.429	-267.775		-111.632	251.033	-110.425	-72.6864	224.168	-117.106	24.2041	233.128	-186.192		-81.8693	206.817	-157.645	-14.113	53.551	-172.704	45.5937	163.306	-132.153	-21.4256	196.073	-72.6294		-158.371	213.106	-164.181	-33.4439	276.019	-244.895	-216.151	280.021	-8.75523	22.5803	165.221	-187.013	-115.689	259.389	-189.517	-119.662	164.166
1.0666	110.333	-72.9344	22.6438	150.132	-248.216	18.8652	175.042	-265.126		-111.956	251.014	-110.326	-72.4179	222.822	-116.48	24.0444	233.103	-185.69		-82.982	207.936	-157.357	-14.3278	54.4676	-171.987	45.5838	163.04	-132.061	-22.9654	199.051	-70.46		-157.043	210.916	-164.907	-33.0366	274.972	-244.189	-217.821	280.048	-12.9113	22.7826	163.657	-186.796	-115.421	259.41	-187.43	-109.529	160.424
2.55926	102.604	-69.0866	20.5594	154.694	-247.949	17.5595	179.22	-261.93		-112.286	251.055	-109.713	-72.1528	221.588	-115.65	23.6524	233.091	-184.82		-84.3213	209.108	-157.101	-14.3686	54.9551	-171.371	45.573	162.925	-131.976	-24.1816	202.306	-68.7509		-153.982	207.064	-164.085	-32.6438	273.914	-243.442	-219.082	280.099	-18.0474	23.1256	162.141	-186.071	-114.982	259.112	-185.135	-98.1457	157.417
4.77198	95.3324	-65.3183	18.5999	158.993	-247.928	16.2143	183.315	-258.554		-112.436	251.117	-109.052	-71.9688	220.66	-114.539	23.1565	233.087	-183.844		-85.7327	210.339	-157.083	-14.2743	54.9679	-170.609	45.517	162.921	-131.831	-25.3926	205.658	-67.0549		-149.263	201.443	-161.388	-32.1951	272.922	-242.531	-219.96	280.171	-24.0825	23.4821	160.707	-185.151	-114.257	258.511	-182.578	-85.9089	154.65
82.9435	167.41	-249.171	16.814	162.928	-248.315	14.917	187.118	-255.374		-112.587	251.179	-108.391	-71.8169	219.989	-113.418	22.5166	233.111	-182.554		-87.2169	211.574	-157.374	-14.0929	54.9398	-169.145	45.3611	162.913	-131.568	-26.3876	208.974	-65.7378		-143.475	194.374	-157.317	-31.7759	272.014	-241.67	-220.481	280.263	-30.9354	23.857	159.285	-184.042	-113.543	257.62	-179.907	-72.8624	152.078
82.4124	172.348	-258.268	15.1998	166.484	-248.686	13.6934	190.454	-252.188		-112.737	251.239	-107.731	-71.7325	219.539	-112.22	21.69	233.123	-181.167		-88.8111	212.866	-157.053	-13.8373	54.9002	-167.081	45.0247	162.88	-131.31	-27.2632	212.244	-63.9821		-136.562	186.71	-152.236	-31.4972	271.092	-240.918	-220.669	280.374	-38.5249	24.2802	158.038	-182.764	-112.797	256.434	-177.199	-59.4147	149.1
80.2556	177.468	-266.379	13.6081	169.802	-249.121	12.7356	193.425	-249.291		-112.853	251.283	-107.217	-71.3679	219.048	-111.263	20.756	233.15	-179.613		-90.4543	214.207	-157.093	-13.3973	54.8422	-164.054	44.5367	162.825	-131.238	-27.8597	214.896	-61.9066		-129.789	178.764	-147.386	-31.2356	270.14	-240.364	-220.55	280.501	-46.7701	24.7224	156.833	-181.367	-112.076	255.008	-174.497	-46.5518	145.798
76.1257	183.045	-273.433	12.044	172.927	-249.327	12.1131	195.849	-246.86		-112.852	251.142	-107.277	-70.8303	218.389	-110.488	20.0234	233.149	-178.352		-92.133	215.656	-156.849	-12.6736	54.7714	-160.321	43.8036	162.738	-131.091	-28.2758	216.877	-59.5577		-123.741	171.207	-143.196	-30.952	269.254	-239.791	-220.148	280.643	-55.5896	25.0829	155.617	-180.325	-111.415	253.289	-171.688	-35.1901	142.914
70.3457	188.821	-279.194	10.5799	175.713	-249.299	11.7717	197.572	-244.92		-112.913	250.992	-107.058	-70.3046	217.573	-109.586	19.3315	233.148	-177.074		-93.6664	217.166	-156.329	-11.5358	54.6822	-155.57	42.8553	162.663	-130.849	-28.4741	218.377	-56.8205		-118.594	164.598	-139.71	-30.6226	268.306	-239.086	-219.491	280.798	-64.9025	25.3724	154.29	-179.503	-110.943	251.235	-168.977	-25.9776	140.091
64.5067	197.422	-294.715	9.26156	178.243	-249.067	11.5021	198.725	-243.337		-112.855	250.974	-105.894	-69.7282	216.529	-108.274	18.6835	233.145	-175.921		-95.362	218.699	-155.345	-10.0151	54.4564	-150.909	41.6947	162.68	-130.656	-28.5207	219.305	-53.7948		-113.569	158.734	-136.135	-30.2838	267.233	-238.572	-218.601	280.964	-74.6275	25.5164	153.005	-178.9	-110.309	249.089	-166.704	-18.8454	136.832
58.3796	206.151	-311.652	7.98243	180.463	-248.52	11.3353	199.488	-242.215		-112.781	250.944	-104.534	-68.8081	215.06	-107.302	18.1	233.108	-174.705		-96.8537	220.015	-154.947	-8.01333	53.7567	-146.059	40.3586	162.975	-130.295	-28.3859	219.633	-51.2205		-108.82	153.083	-132.87	-29.9036	266.147	-237.872	-217.506	281.139	-84.6835	25.6173	151.731	-178.167	-109.638	246.943	-164.304	-15.3326	135.577
52.8796	214.946	-328.95	6.73545	182.416	-247.658	11.232	199.767	-241.068		-112.672	250.882	-103.153	-68.0523	213.847	-105.739	17.5058	233.006	-173.417		-98.5323	221.392	-154.353	-5.67925	52.7008	-141.495	38.7293	163.621	-129.582	-28.2406	219.968	-48.6036		-104.073	147.455	-129.597	-29.5374	265.011	-237.125	-216.23	281.322	-94.9895	25.6817	150.456	-177.43	-108.87	244.8	-161.75	-12.8149	134.75
47.7497	223.662	-346.307	5.7028	184.078	-246.723	11.3011	199.764	-239.156		-112.468	250.776	-102.119	-67.0289	212.639	-104.095	16.7694	232.882	-171.79		-100.13	222.578	-154.171	-3.22878	51.2688	-136.816	36.8574	164.497	-128.64	-27.9149	220.407	-45.2204		-99.3197	141.853	-126.308	-29.2122	263.94	-236.417	-214.799	281.511	-105.464	25.6748	149.093	-176.547	-108.03	242.694	-159.427	-11.1172	133.189
42.6598	232.328	-362.804	4.82054	185.494	-245.984	11.6582	199.531	-236.535		-112.177	250.533	-101.422	-65.8058	211.418	-102.66	15.9879	232.724	-169.606		-101.646	223.513	-154.053	-0.810291	49.3831	-132.701	34.918	165.612	-127.723	-27.3672	220.882	-41.6042		-94.3669	136.045	-122.862	-28.9831	262.972	-236.015	-213.237	281.705	-116.027	25.6725	147.764	-175.442	-107.28	240.996	-157.303	-9.54096	130.62
36.6923	238.343	-369.48	4.03048	186.724	-245.442	11.7534	199.446	-235.298		-111.965	250.123	-101.572	-64.4846	210.385	-101.187	15.2847	232.43	-167.086		-103.117	224.32	-154.164	1.36868	47.2657	-128.739	32.8543	166.852	-126.643	-26.5988	221.443	-37.3132		-89.1015	129.815	-119.206	-28.798	262.082	-235.62	-211.57	281.9	-126.595	25.6663	146.408	-174.3	-106.667	239.665	-154.777	-34.8781	110.229
30.6615	244.308	-374.29	3.36949	187.737	-245.012	12.0422	199.342	-233.569		-111.743	249.633	-101.968	-63.4419	209.419	-99.4275	14.691	231.983	-164.132		-104.735	225.108	-154.395	3.34871	45.2235	-124.368	30.8482	168.108	-125.377	-25.7223	222.058	-32.6031		-84.1009	123.477	-115.771	-28.5946	261.42	-235.087	-209.824	282.096	-137.09	25.6555	145.334	-172.698	-106.168	238.71	-152.848	-31.1336	116.887
24.2203	250.122	-377.527	2.91747	188.527	-244.938	12.5616	199.094	-231.216		-111.521	249.036	-102.401	-62.0393	208.038	-98.2451	14.155	231.412	-161.037		-106.348	226.052	-154.624	5.06602	43.2038	-120.11	28.9615	169.446	-123.967	-24.7093	222.417	-27.8648		-78.8243	117.449	-111.96	-28.3838	260.987	-234.508	-208.023	282.291	-147.428	25.6476	144.573	-170.681	-105.842	238.076	-151.478	-27.603	121.97
17.6866	255.936	-379.497	2.55216	189.212	-245.005	13.2976	198.768	-228.973		-111.339	248.117	-102.674	-60.5808	206.745	-97.1297	13.6701	230.663	-158.032		-108.35	227.342	-154.816	6.59916	41.3937	-116.039	27.1992	171.238	-122.321	-23.7196	222.378	-23.7111		-73.6122	111.604	-108.167	-28.1572	260.616	-233.947	-206.193	282.483	-157.53	25.6324	144.146	-168.675	-105.704	237.812	-150.555	-23.316	126.075
11.542	261.593	-380.582	2.215	189.757	-245.098	113.559	133.203	-241.72		-111.048	247.064	-103.385	-59.4357	205.495	-94.9928	13.1748	229.719	-155.385		-110.735	228.757	-155.277	8.02262	39.7781	-111.928	25.2442	173.687	-120.272	-22.8836	221.99	-20.0554		-68.7453	105.972	-104.673	-27.9876	260.305	-233.499	-204.36	282.67	-167.313	25.5513	143.971	-166.752	-105.541	237.749	-150.235	-18.6861	129.559
5.55985	267.186	-380.375	1.9177	190.189	-245.203	110.878	141.658	-241.097		-110.749	245.72	-104.429	-58.2791	204.18	-92.8341	12.7542	228.574	-153.349		-113.026	230.178	-155.937	9.37632	38.3001	-107.879	23.1793	177.031	-117.864	-22.0955	221.401	-16.7146		-64.1282	100.297	-101.457	-27.8509	260.169	-232.985	-202.548	282.851	-176.698	25.4548	144.073	-164.944	-105.466	237.833	-150.464	-14.0549	132.482
-0.43823	272.58	-379.158	1.58358	190.569	-245.395	107.949	149.714	-240.741		-110.425	244.089	-105.626	-57.0185	202.826	-90.4075	12.4085	227.297	-152.141		-115.293	231.687	-156.107	10.5946	36.917	-104.577	20.8333	181.375	-115.336	-21.3385	220.777	-13.2672		-59.5105	94.8469	-98.2445	-27.7901	259.995	-232.769	-200.783	283.023	-185.602	25.2167	144.115	-164.121	-105.423	238.084	-150.524	-9.44827	135.009
-6.3797	277.807	-377.128	1.2101	190.919	-245.576	104.563	157.531	-240.631		-110.065	242.128	-107.071	-55.9851	201.4	-88.0264	12.2487	225.814	-151.31		-117.195	232.821	-156.047	11.7683	35.4919	-101.463	17.9922	186.998	-112.199	-20.7006	220.368	-9.87567		-55.0454	89.4507	-95.1801	-27.7667	259.873	-232.63	-199.09	283.186	-193.945	24.9688	144.139	-163.692	-105.416	238.537	-150.786	-4.58794	137.174
-11.6843	282.525	-374.243	0.75655	191.189	-245.636	100.453	165.276	-240.948		-109.592	240.337	-108.824	-55.0968	199.909	-85.5902	12.1977	224.143	-149.878		-118.689	233.691	-155.486	12.9336	33.7434	-98.7307	14.7392	193.805	-108.83	-20.1838	220.249	-6.64994		-50.9126	84.3124	-92.3837	-27.7966	259.805	-232.459	-197.494	283.336	-201.645	24.612	144.113	-163.778	-105.541	239.179	-151.194	0.404354	138.67
-16.7488	286.844	-371.017	0.208359	191.474	-245.519	95.7939	172.864	-241.556		-109.139	238.554	-109.899	-53.8904	198.296	-83.5985	12.2327	222.062	-148.406		-119.901	234.656	-153.96	14.0675	31.7291	-95.9795	11.5703	201.512	-105.508	-19.8006	220.421	-2.85883		-46.7107	79.0653	-89.5502	-27.8328	259.786	-232.302	-196.021	283.473	-208.622	24.1896	144.081	-163.903	-105.783	239.983	-151.616	5.37582	139.739
-21.4822	290.76	-367.375	-0.546377	191.792	-245.312	90.8882	180.16	-241.713		-108.584	236.711	-110.979	-52.9518	196.486	-81.6239	12.1743	219.871	-146.591		-120.874	235.674	-152.012	15.1381	29.5855	-92.8684	8.50567	209.919	-102.216	-19.5959	220.661	0.61735		-42.7489	74.1721	-86.8604	-27.8465	259.758	-232.207	-194.695	283.595	-214.793	23.6372	144.036	-164.096	-106.048	240.947	-152.337	10.2351	140.401
-25.8101	294.308	-363.582	-1.45877	192.145	-244.946	85.6134	187.262	-241.965		-107.899	234.697	-112.552	-52.0591	194.57	-78.896	12.1581	216.911	-144.656		-121.65	236.471	-150.059	16.1229	27.3164	-89.5701	5.73814	218.297	-98.8749	-19.5991	220.816	3.48171		-39.072	69.2319	-84.4212	-27.8682	259.746	-232.136	-193.543	283.7	-220.079	22.9547	144.026	-163.804	-106.364	241.822	-153.328	14.8123	140.953
-29.5025	297.38	-359.632	-2.50028	192.488	-244.569	79.925	194.089	-242.786		-106.532	232.178	-113.121	-50.7414	191.936	-75.4414	12.1921	213.027	-142.802		-122.367	237.18	-148.3	17.0713	25.0388	-85.7426	3.84868	225.075	-95.8358	-19.7347	220.901	5.97142		-35.5897	64.4199	-82.1452	-27.886	259.741	-232.079	-192.59	283.785	-224.398	22.0898	144.028	-163.498	-106.648	242.508	-154.104	18.8375	141.38
-35.3995	302.036	-355.927	-3.59734	192.831	-244.211	73.9891	200.561	-244.006		-104.835	228.888	-113.184	-48.7581	188.284	-72.3854	12.372	208.691	-141.827		-122.905	237.824	-146.801	17.81	22.7888	-81.654	2.80226	230.125	-92.7628	-19.9676	220.921	8.1221		-32.1489	59.7985	-79.8627	-27.8909	259.734	-232.06	-191.86	283.85	-227.669	21.1177	144.071	-162.91	-106.803	243.027	-154.718	22.1393	141.666
-41.4085	306.744	-352.289	-4.7504	193.122	-243.825	67.6253	206.839	-245.542		-102.407	224.544	-112.751	-46.4134	183.567	-68.6768	12.603	203.764	-141.886		-123.263	238.259	-145.932	18.2105	20.5338	-76.6877	2.25361	233.466	-89.5456	-20.2768	220.839	9.61379		-28.959	55.5024	-77.7506	-27.9227	259.747	-231.984	-191.366	283.894	-229.866	20.0349	144.227	-161.945	-106.907	243.375	-155.053	24.7849	141.884
-47.6433	311.49	-348.655	-5.86974	193.311	-243.181	61.0881	212.815	-247.658		-99.1514	219.146	-112.534	-43.3734	177.728	-65.2476	10.8358	198.441	-138.666		-123.695	238.629	-145.118	18.3025	18.3345	-71.2645	2.2317	235.137	-85.8847	-20.693	220.573	10.9537		-26.0222	51.4862	-75.8303	-27.9943	259.773	-231.93	-191.068	283.92	-231.183	18.9541	144.594	-161.328	-106.967	243.512	-155.178	27.2157	142.068
-53.9536	316.321	-344.991	-6.83062	193.435	-242.676	54.3234	218.453	-250.364		-95.214	213.085	-110.203	-40.2445	171.004	-61.8025	7.29423	192.137	-132.56		-124.257	239.275	-143.947	18.0651	16.277	-65.4422	2.58027	235.703	-81.7323	-20.9793	219.959	12.0086		-22.9483	47.8484	-73.6543	-28.0928	259.801	-231.977	-190.92	283.933	-231.83	17.9216	145.097	-160.546	-106.968	243.573	-155.103	29.3167	142.099
-60.3708	321.101	-341.292	-7.72355	193.514	-242.143	47.5025	223.709	-253.25		-91.25	206.388	-108.86	-37.213	164.063	-59.1955	2.84046	183.915	-125.306		-125.145	240.116	-142.874	17.0508	13.894	-58.1152	2.94907	236.301	-77.3385	-21.1672	218.889	12.9559		-20.1398	44.5356	-71.0644	-28.1958	259.835	-232.038	-190.874	283.937	-232.032	16.8514	145.634	-159.991	-106.961	243.623	-155.035	31.1947	142.158
-64.4586	324.175	-337.34	-8.44111	193.56	-241.63	40.5817	228.739	-256.8		-86.569	198.975	-107.26	-34.4122	156.675	-56.2509	-1.90933	172.855	-117.983		-126.189	241.173	-141.544	15.6103	11.9796	-49.9131	3.3198	236.903	-72.9214	-21.2561	217.285	13.7801		-17.6192	41.5523	-68.1517	-28.3635	259.876	-232.219	-190.874	283.937	-232.032	15.697	146.19	-159.499	-106.884	243.611	-154.777	32.8535	142.218
-68.1203	326.911	-333.461	-8.96973	193.593	-241.228	33.4779	233.632	-260.815		-81.5225	190.954	-105.512	-31.9555	149.159	-53.2708	-6.48553	159.576	-110.381		-127.419	242.464	-139.984	14.117	10.4439	-42.568	3.80969	237.549	-68.1889	-21.1148	214.875	14.2142		-16.2221	40.0454	-66.6907	-28.5102	259.896	-232.491	-190.874	283.937	-232.032	14.4818	146.668	-159.234	-106.707	243.562	-154.226	34.3244	142.336
-71.3697	329.363	-329.876	-9.31713	193.592	-240.97	26.09	238.235	-265.22		-76.2037	182.196	-102.494	-29.7925	141.521	-50.0832	-8.79398	144.637	-106.493		-128.756	243.898	-138.294	12.6578	9.07064	-35.9205	4.50557	238.205	-63.3815	-20.7624	211.795	14.3153		-14.9326	38.5714	-65.0397	-28.6574	259.908	-232.866	-190.874	283.937	-232.032	13.0048	146.925	-158.59	-106.497	243.538	-153.551	35.4549	142.429
-74.0656	331.292	-326.701	-9.59334	193.547	-240.574	18.6769	242.492	-269.795		-70.8677	172.331	-99.133	-27.6081	133.645	-46.9787	-9.5263	130.396	-105.06		-130.024	245.367	-136.821	11.304	7.87437	-29.9059	5.43157	238.829	-58.8302	-20.2608	208.063	14.2203		-13.7423	37.3146	-62.7102	-28.8067	259.91	-233.352	-189.745	283.818	-221.13	11.4216	147.039	-158.15	-106.322	243.461	-152.492	36.2677	142.541
-76.4184	332.924	-323.823	-9.73766	193.504	-240.228	11.5351	246.548	-274.566		-65.234	161.551	-92.8877	-25.5877	125.236	-43.6698	-10.0859	117.868	-104.176		-131.16	246.858	-134.774	10.4266	7.19881	-25.882	6.93429	238.406	-54.7595	-19.5265	203.594	13.8369		-12.9579	36.3728	-60.8321	-28.9574	259.918	-233.856	-188.266	283.438	-210.052	9.77974	147.139	-156.949	-106.134	243.343	-151.326	36.7221	142.621
-78.9236	334.455	-320.208	-9.90856	193.449	-239.818	4.71258	250.199	-279.234		-59.9073	150.188	-84.9905	-24.1177	116.511	-39.6485	-10.6092	107.798	-102.774		-132.138	248.225	-133.067	9.73393	6.23866	-22.6772	8.98674	236.73	-51.2033	-18.6169	198.417	13.2622		-148.403	256.18	-277.337	-29.033	259.932	-234.261	-186.435	282.785	-198.796	8.1328	147.197	-155.66	-106.009	243.264	-150.205	36.9622	142.69
-81.0883	335.718	-317.249	-9.81655	193.259	-238.741	-1.89488	253.428	-283.642		-54.703	138.252	-75.257	-22.7837	107.42	-36.6028	-11.471	99.9955	-100.374		-133.102	249.519	-131.275	8.98652	5.21094	-19.6548	11.5349	233.822	-48.0808	-17.6286	192.881	12.6167		-152.281	258.649	-276.3	-29.1027	259.968	-234.637	-183.663	281.346	-188.536	6.42866	147.229	-154.275	-105.844	243.148	-149.377	37.05	142.713
-83.0655	336.967	-314.824	-10.0738	191.364	-232.103	-8.27843	256.372	-287.661		-50.0184	126.141	-65.3231	-21.3946	98.0175	-34.2139	-12.6101	93.6143	-97.3975		-133.863	250.628	-129.768	8.32798	4.17193	-17.0896	14.3943	229.604	-45.9023	-16.5985	186.973	11.7043		-156.063	260.52	-275.225	-29.134	260.052	-234.9	-180.126	279.205	-179.07	4.76882	147.257	-152.957	-105.503	242.98	-148.487	37.0299	142.757
-85.0542	338.288	-312.357	-10.0792	190.857	-230.26	-14.2665	258.988	-289.358		-45.5783	114.069	-56.4696	-20.1821	88.4019	-31.7197	-13.7766	87.5013	-94.2932		-134.697	251.777	-128.079	7.70879	3.00429	-14.7997	17.6633	224.286	-43.8155	-15.5348	180.707	10.7764		-159.898	261.787	-273.813	-29.1234	260.142	-234.982	-176.853	276.429	-181.352	3.20503	147.338	-151.102	-104.951	242.718	-147.086	36.9318	142.899
-86.8171	339.707	-310.12	-10.0848	190.006	-227.193	-19.4529	260.944	-289.113		-41.6171	102.407	-49.5812	-19.1312	79.102	-29.0852	-14.5841	81.8748	-91.0297		-135.399	252.96	-126.633	7.09764	1.76437	-12.4104	20.916	218.89	-41.5413	-14.5716	174.252	9.63498		-163.763	263.226	-272.005	-29.0978	260.214	-235.059	-173.217	273.217	-184.572	1.56722	147.412	-149.274	-104.163	241.994	-145.118	36.8015	143.169
-88.1065	340.951	-309.016	-10.0301	188.332	-221.219	-23.9073	262.304	-286.862		-38.1	91.1276	-44.7774	-18.0094	70.4218	-26.9534	-15.4024	77.0788	-87.9663		-136.179	253.961	-124.859	6.68976	0.665741	-10.6489	24.0699	213.758	-38.865	-13.6874	167.678	8.36072		-167.938	264.518	-270.14	-29.0462	260.256	-235.218	-169.112	269.64	-188.774	-0.118406	147.404	-146.957	-103.037	240.362	-142.628	36.5647	143.541
-89.6403	342.311	-307.751	-11.0502	184.025	-206.955	-27.2926	263.122	-283.453		-35.3238	80.6974	-42.9828	-16.8524	61.9733	-24.2008	-16.1623	73.1658	-85.2228		-136.804	254.671	-123.279	-50.3302	110.05	-188.793	26.9369	208.84	-36.8004	-12.8638	160.788	6.66541		-172.176	265.82	-267.945	-28.9444	260.256	-235.512	-165.306	266.224	-192.66	-1.50641	147.357	-143.721	-100.348	237.751	-142.341	36.2294	144.005
-91.2787	343.697	-306.206	-67.8408	234.923	-301.638	-29.3876	263.458	-279.437		-32.7607	70.9078	-41.5022	-15.9105	54.2658	-20.6449	-16.7986	69.3023	-82.7595		-137.457	255.286	-121.458	-45.8981	109.173	-189.888	29.475	204.062	-34.9319	-12.0402	153.714	4.80976		-176.406	267.156	-265.529	-28.8047	260.191	-235.899	-161.36	262.884	-195.69	-2.58909	147.189	-138.77	-97.6099	233.766	-141.085	35.8597	144.438
-92.7903	344.997	-305.03	-70.8353	238.682	-305.716	-30.5069	263.473	-276.76		-30.449	61.8933	-40.4421	-14.9752	47.3223	-17.9789	-17.2746	65.5964	-80.6976		-137.89	255.525	-119.991	-41.4213	108.327	-190.955	31.4032	199.398	-33.7597	-11.3267	146.547	2.42997		-180.511	268.497	-263.264	-28.6454	260.113	-236.345	-157.544	259.647	-197.623	-3.5737	146.576	-133.341	-94.3483	227.743	-138.811	35.4631	144.743
-94.3709	346.291	-303.698	-74.4079	242.734	-310.123	-31.1401	263.425	-274.581		-28.5172	53.7394	-40.0979	-14.118	40.8861	-15.0643	-17.3856	62.3041	-78.9483		-138.285	255.509	-118.649	-36.8503	107.423	-191.895	32.8363	194.774	-33.2303	-10.7363	139.397	0.108019		-184.542	269.648	-261.151	-28.4047	259.995	-237.019	-153.638	256.565	-198.685	-4.30932	145.315	-127.416	-89.9667	219.678	-136.82	35.0194	144.893
-95.6478	347.375	-302.691	-78.7393	246.931	-314.683	-31.0087	262.864	-271.128		-26.6278	46.1673	-38.8379	-13.4018	34.8216	-11.874	-17.0004	58.345	-76.6112		-138.601	255.496	-117.576	-32.3478	106.426	-192.46	33.8938	189.953	-33.464	-10.3997	132.383	-1.88705		-188.386	270.753	-259.174	-28.0505	259.836	-237.928	-149.814	253.549	-198.998	-4.74773	143.423	-120.761	-84.1543	209.827	-135.22	34.649	144.976
-96.4677	348.356	-301.82	-83.6341	251.281	-318.911	-29.9734	261.632	-265.951		-24.6298	39.3053	-35.9417	-12.8549	29.6292	-9.37076	-16.2713	53.6438	-73.9517		-138.85	255.485	-116.73	-27.8386	105.386	-192.863	34.7012	185.014	-33.7096	-10.1583	125.737	-3.81478		-192.026	271.81	-257.232	-27.5702	259.659	-238.944	-146	250.648	-198.54	-5.17866	140.683	-113.896	-78.4619	197.06	-129.084	34.0912	144.847
-96.7351	348.991	-301.026	-88.9006	255.79	-323.333	-28.1021	259.638	-258.133		-22.8868	33.3295	-33.3483	-12.5832	24.9128	-6.32493	-15.3649	48.9196	-70.4453		-139	255.479	-116.22	-23.3963	104.325	-193	35.3781	180.038	-33.9501	-10.1864	119.443	-5.48495		-195.534	272.746	-255.316	-26.72	259.476	-239.96	-142.44	247.963	-197.837	-5.61716	136.546	-107.098	-71.6987	182.322	-122.223	33.8442	144.788
-96.7337	349.471	-299.725	-94.5673	260.264	-327.786	-25.321	256.673	-248.392		-21.0639	28.3522	-29.2591	-12.5201	21.0876	-3.33124	-14.251	44.1134	-66.2396		-138.966	255.485	-115.671	-18.9536	103.356	-192.742	36.0842	174.826	-34.2009	-10.3951	113.603	-6.66085		-198.932	273.623	-253.164	-25.5557	259.077	-240.77	-138.896	245.418	-197.662	-5.98027	131.203	-99.3212	-63.7147	166.864	-116.148	32.8832	144.185
-96.2799	349.631	-298.109	-100.542	264.595	-332.18	-21.41	252.735	-237.415		-19.1504	24.2426	-23.9846	-12.6194	18.315	-0.783198	-12.9045	38.8322	-61.005		-138.709	255.329	-115.153	-14.5446	102.317	-192.603	36.8208	169.344	-34.4621	-10.6855	108.326	-7.91138		-202.222	274.462	-250.724	-24.0003	258.029	-241.665	-135.663	242.973	-197.41	-6.28691	125.21	-90.9851	-55.6202	151.489	-107.004	32.4546	143.973
-95.6001	349.588	-295.59	-106.538	268.751	-336.54	-16.4774	248.248	-227.333		-17.5085	21.2366	-19.0152	-12.8504	16.4961	1.16891	-11.5895	33.5848	-55.7786		-138.132	254.815	-114.524	-10.1973	101.377	-192.351	37.4212	163.796	-34.3548	-11.0467	103.548	-9.4553		-205.399	275.261	-248.023	-22.0757	256.251	-241.586	-132.508	240.721	-197.234	-6.53678	118.699	-83.3784	-47.6788	136.477	-93.5262	31.6673	143.462
-94.5713	349.3	-292.028	-112.046	272.596	-341.439	-10.8695	243.195	-218.038		-16.316	19.1084	-15.369	-13.1075	15.3874	3.05633	-10.1944	28.554	-50.4688		-137.304	253.785	-113.741	-5.98857	100.558	-192.355	37.6306	157.982	-34.7615	-11.619	99.3144	-10.7105		-208.46	276.018	-245.087	-20.0603	253.69	-241.393	-129.506	238.725	-196.916	-6.64893	111.384	-76.8645	-39.578	123.417	-78.4249	30.7176	142.531
-93.059	348.751	-287.583	-117.087	275.915	-346.125	-5.47368	237.84	-209.842		-15.2834	17.6829	-11.7369	-13.1806	14.9358	3.53616	-8.83858	23.7821	-44.3983		-136.268	252.136	-112.871	-1.92282	99.9295	-191.937	37.5901	152.017	-35.8171	-12.178	95.5558	-12.3296		-211.403	276.732	-241.944	-18.2668	250.634	-240.872	-126.669	236.721	-196.659	-6.53628	103.544	-71.3638	-31.4077	112.855	-61.8535	26.0393	133.444
-90.9611	347.947	-282.447	-121.701	278.881	-350.586	-0.531308	232.598	-201.565		-14.7104	16.7434	-9.87277	-13.228	14.7477	3.89573	-7.69547	19.4709	-39.1954		-135.023	249.592	-111.931	1.93244	99.4122	-191.785	37.1481	145.976	-37.4447	-12.802	92.2909	-13.6439		-214.222	277.399	-238.621	-16.4822	247.495	-240.442	-124.035	234.925	-196.234	-6.14414	95.0564	-67.032	-27.4928	107.428	-52.0912	21.361	124.356
-88.1756	346.896	-276.81	-125.857	281.528	-354.96	3.81513	227.366	-193.281		-14.3718	16.0723	-8.92392	-13.267	14.606	4.23179	-6.96622	15.6709	-35.0841		-133.512	246.839	-110.705	5.52619	99.1577	-191.855	36.2368	140.171	-39.293	-13.4256	89.3847	-14.9496		-216.916	278.02	-235.142	-15.1038	244.709	-239.885	-121.43	233.315	-195.913	-5.43499	85.5619	-63.0914	-23.4362	102.479	-41.592	21.361	124.356
-84.6006	345.608	-270.862	-129.471	283.927	-358.923	7.55248	222.322	-185.192		-14.164	15.7211	-8.48486	-13.3066	14.4638	4.56851	-6.69136	12.5536	-30.9642		-131.692	243.683	-109.177	8.87682	99.1183	-192.073	35.1169	134.481	-42.0849	-13.984	86.6635	-16.1804		-219.48	278.592	-231.537	-14.1281	242.427	-240.145	-119.024	231.853	-195.451	-4.44388	75.2122	-58.0233	-19.3804	98.4075	-32.1658	21.361	124.356
-80.134	344.088	-264.793	-132.566	286	-362.51	10.435	217.785	-177.802		-13.9029	15.4192	-8.00517	-13.3133	14.3305	4.65773	-6.74523	10.0005	-27.3255		-129.135	240.658	-107.17	11.8405	99.2271	-192.202	33.9035	129.106	-44.3533	-14.4648	84.0455	-17.5017		-221.912	279.114	-227.831	-13.1512	240.787	-239.92	-116.672	230.313	-195.199	-3.24529	64.7961	-51.2515	-15.893	96.2366	-23.7673	21.361	124.356
-74.7569	342.322	-258.667	-134.926	287.804	-365.316	13.4918	213.369	-171.889		-13.6862	15.1619	-7.96355	-13.6308	14.1532	5.2837	-6.73121	7.37373	-21.6479		-125.99	238.292	-104.664	14.4278	99.4214	-192.718	32.5758	124.087	-46.4566	-14.8509	81.409	-18.1739		-224.207	279.583	-224.05	-12.3288	239.469	-239.902	-114.403	228.955	-195.023	-1.8991	55.1575	-43.0046	-285.905	233.486	-69.3283	1.8408	222.374
-68.7556	340.248	-252.2	-136.502	289.309	-367.314	15.0824	211.098	-168.778		-13.363	14.8168	-8.08377	-14.0082	13.6495	6.12479	-6.8301	5.18089	-15.5523		-122.476	236.848	-102.175	16.4779	99.6409	-193.333	31.1895	119.401	-48.2923	-15.1522	78.7771	-19.1423		-226.363	279.998	-220.223	-11.7132	238.257	-239.846	-112.233	227.581	-194.805	-0.441798	46.7001	-34.8104	-277.753	233.652	-78.678	4.57582	227.228
-62.3687	337.966	-245.537	-137.38	290.46	-368.605	19.4223	205.755	-162.794		-13.0148	14.5214	-9.05843	-14.4996	12.6717	7.24291	-6.87578	3.39618	-9.78786		-118.705	235.818	-100.222	18.0228	99.8127	-194.07	29.5954	114.987	-50.2621	-15.4598	76.0923	-19.4321		-228.375	280.357	-216.375	-10.9512	237.148	-239.495	-110.144	226.241	-194.547	0.904171	39.3357	-26.2121	-269.077	233.26	-87.6594	7.19825	231.638
-55.788	335.612	-238.747	-137.71	291.202	-369.335	21.2553	203.349	-160.485		-12.4117	13.9233	-9.64558	-15.0565	11.4635	8.50127	-6.79395	1.8742	-4.94872		-115.074	235.577	-98.7745	19.0497	99.9268	-194.737	27.7474	110.946	-51.9292	-15.5947	73.4261	-19.5525		-230.241	280.658	-212.533	-10.2141	236.023	-238.823	-108.217	224.92	-194.273	1.96547	33.1885	-18.1293	-260.24	232.273	-96.0836	9.65	235.621
-49.5129	333.146	-231.893	-137.748	291.718	-369.385	23.8127	200.34	-158.177		-11.5015	13.2843	-10.0421	-15.6937	10.1021	9.93912	-6.74663	0.495731	-0.242415		-112.395	235.723	-97.9929	19.6793	99.9978	-195.284	25.8784	107.185	-54.0923	-15.6649	70.625	-19.1385		-231.958	280.901	-208.723	-9.65245	234.893	-238.302	-106.386	223.658	-193.936	2.69666	28.121	-11.2723	-251.71	230.559	-103.959	11.8744	239.17
-43.9593	330.684	-224.877	-137.767	292.031	-369.194	27.4946	196.02	-151.57		-10.5182	12.7213	-10.3439	-16.0269	8.81668	10.8128	-10.0122	4.95833	-3.0151		-110.492	235.831	-97.7754	19.9653	100.067	-195.8	23.8454	103.811	-56.306	-15.7857	67.8033	-18.5205		-233.521	281.082	-204.974	-9.04342	233.792	-237.686	-104.632	222.386	-193.671	3.14595	23.9269	-5.7799	-243.263	227.827	-111.734	14.1372	242.319
-38.8503	328.578	-218.565	-137.584	292.236	-369.302	27.4946	196.02	-151.57		-9.4983	12.2643	-10.2405	-16.3056	7.86234	11.4791	-9.88209	4.88637	-3.98567		-109.278	235.902	-97.7874	20.0682	100.152	-196.062	21.6799	100.85	-58.5009	-15.8124	64.8878	-17.6253		-234.927	281.2	-201.311	-8.5374	232.759	-237.04	-102.973	221.208	-193.01	3.27274	20.5625	-0.363443	-234.799	224.796	-118.87	16.3182	245.038
-34.2822	326.783	-212.878	-137.043	292.387	-369.327	82.0954	137.714	-291.261		-8.57681	11.7028	-9.66124	-16.5052	7.35959	11.9386	-9.83295	4.72169	-4.39438		-108.002	235.969	-97.1557	20.0622	100.318	-196.072	19.6423	98.1405	-60.5511	-15.7035	61.7361	-17.0053		-236.174	281.254	-197.761	-8.2499	231.793	-236.512	-101.405	220.051	-192.156	3.21806	17.9861	3.07412	-226.14	221.715	-125.088	18.3967	247.423
-30.3255	324.972	-207.185	-136.064	292.537	-369.14	80.5892	145.772	-293.04		-7.92521	11.4334	-9.3611	-16.6685	7.04947	12.3238	-9.84424	4.4228	-4.48041		-106.163	236.062	-95.908	20.0331	100.658	-196.063	17.6582	95.6607	-62.5937	-15.6687	58.3691	-16.1053		-237.257	281.242	-194.35	-8.04227	231.011	-236.114	-99.8831	218.822	-191.47	3.14259	16.0366	5.15033	-217.552	218.648	-130.194	20.4688	249.368
-26.6389	322.706	-201.452	-134.556	292.541	-368.691	78.3434	153.532	-295.286		-7.6355	11.2012	-9.27057	-16.7447	6.89035	12.5198	-9.8588	4.1438	-4.55787		-103.234	236.792	-93.7839	19.9861	101.125	-196.042	15.7416	93.4872	-64.59	-15.5378	54.7844	-15.3783		-238.173	281.162	-191.106	-7.92069	230.345	-235.918	-98.3625	217.617	-190.718	3.08604	14.5358	6.14721	-208.905	215.859	-134.539	22.6836	250.961
-23.1887	320.584	-195.694	-132.414	292.451	-368.008	75.1073	161.21	-298.197		-7.4797	10.9357	-9.24844	-16.812	6.68862	12.714	-9.88583	3.96919	-4.58383		-99.1849	238.401	-90.7181	19.9285	101.67	-196.028	13.9441	91.5855	-66.1432	-15.362	50.8467	-14.6104		-238.918	281.012	-188.056	-7.86823	229.76	-235.816	-96.9302	216.428	-189.881	2.99057	13.1217	6.27172	-200.639	213.664	-138.039	24.9002	252.293
-20.3254	318.482	-189.821	-129.873	292.263	-366.785	70.8831	168.673	-301.346		-7.47018	10.621	-9.50741	-16.8773	6.48314	12.9113	-9.88577	3.83295	-4.88813		-93.7969	241.249	-86.4479	19.8477	102.347	-196.001	12.4012	89.9677	-67.4519	-15.1492	46.4977	-13.6552		-239.491	280.79	-185.225	-7.83998	229.224	-235.834	-95.5815	215.168	-189.169	2.88705	11.9215	5.66366	-192.863	211.62	-141.146	27.0887	253.375
-17.8059	316.358	-183.682	-126.899	291.873	-365.186	66.0693	176.069	-304.856		-7.44564	10.3548	-9.68279	-16.9194	6.24928	13.0942	-9.90281	3.73958	-5.04235		-87.7893	245.592	-81.3284	19.7538	103.07	-195.988	10.9707	88.5864	-68.394	-14.9436	41.7989	-12.196		-239.886	280.496	-182.641	-7.80814	228.752	-235.809	-94.2721	213.922	-188.495	2.81651	11.0983	5.47844	-185.493	209.955	-143.682	29.2406	254.202
-15.3687	314.386	-177.729	-123.507	291.262	-363.207	60.4946	183.275	-308.432		-7.4195	10.0843	-9.85767	-16.937	6.05186	13.2532	-9.9162	3.75338	-5.07004		-81.6186	251.006	-75.5793	19.5631	103.794	-195.969	9.63871	87.4026	-69.1295	-14.5783	36.9012	-10.6755		-240.1	280.126	-180.33	-7.79962	228.365	-235.751	-92.9045	212.693	-187.52	2.73922	10.5043	5.64861	-178.427	208.728	-145.874	31.3062	254.915
-12.8217	313.069	-172.147	-119.594	290.543	-360.857	54.2552	190.314	-312.097		-7.39994	9.7785	-10.0821	-16.9022	5.87937	13.3113	-9.92491	3.77267	-5.04126		-74.8525	256.74	-68.6989	19.2862	104.573	-195.805	8.29588	86.4294	-69.5799	-14.3107	31.8446	-8.34995		-240.131	279.68	-178.32	-7.83147	228.027	-235.523	-91.6244	211.446	-186.478	2.64092	10.1261	5.85426	-171.785	207.788	-147.335	33.0155	255.579
-10.0405	311.51	-167.035	-115.3	289.654	-358.143	47.5072	197.085	-315.41		-7.3759	9.47173	-10.2955	-16.8611	5.75174	13.3431	-9.92204	3.7965	-4.91475		-67.6253	261.722	-60.8644	18.8986	105.393	-195.472	6.91569	85.4181	-69.9494	-13.9552	27.1441	-5.78884		-239.974	279.155	-176.636	-7.88379	227.755	-235.198	-90.3926	210.209	-185.503	2.5057	10.0629	6.14503	-165.623	207.217	-147.848	34.3027	256.293
-6.98989	309.912	-162.178	-110.447	288.484	-355.12	40.3122	203.847	-318.923		-7.35239	9.23341	-10.4485	-16.8172	5.6372	13.359	-9.90023	3.82359	-4.64901		-60.4546	265.569	-52.6615	18.3943	106.157	-194.919	5.56573	84.2815	-70.0662	-13.6183	22.8106	-2.7932		-239.647	278.544	-175.303	-7.97111	227.585	-234.699	-89.212	209	-184.663	2.36335	10.0008	6.7715	-159.838	207.092	-147.665	35.1604	257.071
-3.82385	308.417	-158.008	-105.098	287.098	-352.095	32.6225	210.368	-322.052		-7.38014	9.21266	-10.5864	-16.76	5.60531	13.3153	-9.85945	3.85117	-4.2495		-52.8299	268.03	-43.7104	17.788	106.858	-194.186	4.37645	82.9817	-69.8862	-13.4628	19.0214	0.615204		-239.213	277.834	-174.301	-8.07376	227.526	-234.177	-87.9745	207.774	-183.738	2.21565	9.92878	7.53987	-154.709	207.234	-147.181	35.6383	257.873
-0.733034	306.916	-154.891	-99.1919	285.458	-348.926	24.5078	216.783	-324.671		-7.42877	9.26218	-10.7517	-16.7046	5.59116	13.2666	-9.80128	3.87888	-3.73286		-46.3774	269.368	-36.0613	17.1815	107.556	-193.237	3.34997	81.4378	-69.1444	-13.3949	15.567	4.29837		-238.618	277.055	-173.452	-8.16266	227.496	-233.705	-86.7987	206.657	-182.871	2.09894	9.87986	8.13465	-150.402	207.692	-146.8	35.7821	258.657
2.03156	305.458	-152.236	-92.9357	283.584	-346.036	15.8322	223.144	-327.241		-7.48591	9.4513	-10.8288	-16.7043	5.60536	13.3984	-9.72732	3.9064	-3.11571		-39.9604	269.883	-28.3734	16.6107	108.17	-192.298	2.58536	79.459	-67.925	-13.2599	12.7046	7.54818		-237.863	276.212	-172.64	-8.21665	227.491	-233.403	-85.6158	205.701	-182.112	2.02373	9.82813	8.84743	-146.87	208.605	-146.793	35.8154	259.444
4.74563	304.138	-150.381	-86.3664	281.461	-343.044	6.90162	229.496	-329.877		-7.56763	9.79132	-10.8447	-16.6612	5.63102	13.4844	-9.63917	3.93339	-2.41469		-33.2862	270.418	-20.3773	16.1551	108.681	-191.512	2.00248	77.1061	-66.1795	-13.297	10.1641	10.598		-237.146	275.259	-172.068	-8.25918	227.508	-233.218	-84.381	204.901	-181.362	2.00174	9.7787	9.56259	-143.931	209.81	-147.137	35.7537	260.104
7.09937	302.637	-148.419	-79.6341	279.292	-340.166	-2.47234	235.637	-332.665		-7.66214	10.1497	-10.8974	-16.505	5.69553	13.3728	-9.53843	3.95952	-1.64642		-25.7535	271.022	-11.3527	15.8349	109.106	-190.957	1.55419	74.1429	-64.3011	-13.5177	7.87125	13.4671		-236.225	274.288	-171.451	-8.26592	227.514	-233.177	-83.1958	204.33	-180.699	1.99118	9.76636	9.84519	-141.686	211.238	-147.67	35.6513	260.63
9.68392	300.916	-146.593	-72.7155	277.057	-337.217	-12.3869	241.694	-335.528		-7.73101	10.4186	-10.939	-16.3441	5.8358	13.2223	-9.42668	3.98444	-0.82755		-23.0174	271.241	-8.07463	15.6395	109.494	-190.563	1.24061	70.6667	-62.5981	-13.774	5.73388	15.9708		-235.2	273.372	-170.744	-8.26592	227.514	-233.177	-82.1884	203.9	-180.596	1.98949	9.77617	9.83924	-139.919	212.822	-148.456	35.4407	261.099
12.0006	299.032	-143.692	-65.6509	274.697	-334.275	-22.6417	247.631	-338.648		-7.80669	10.7952	-10.9301	-16.1134	5.99614	12.9143	-9.30553	4.00783	0.0252994		-18.4573	271.607	-2.61127	15.6024	109.72	-190.118	1.13306	66.5525	-61.2039	-14.1862	2.08261	18.0019		-234.043	272.519	-169.864	-8.26592	227.514	-233.177	-81.3346	203.577	-180.767	1.98645	9.79896	9.82977	-138.614	214.322	-149.141	35.194	261.468
14.8383	295.428	-140.086	-58.4521	272.297	-331.11	-33.048	253.443	-342.237		-7.88243	11.2586	-10.9185	-15.8383	6.14078	12.5703	-9.17658	4.02933	0.895493		-13.5485	272	3.26969	15.6565	109.858	-189.675	1.05193	62.1976	-59.7885	-19.1529	21.4624	7.63712		-232.858	271.687	-168.948	-8.24783	227.514	-233.179	-80.5791	203.308	-181.182	1.98314	9.82436	9.8196	-137.639	215.566	-149.758	34.9277	261.706
18.0272	289.556	-135.766	-50.8425	269.898	-328.044	-43.7046	259.021	-345.481		-7.92737	11.716	-10.9287	-15.5957	6.23902	12.4208	-9.04141	4.04863	1.7664		-8.11712	272.436	9.77686	15.7496	109.961	-189.029	1.07687	57.5687	-58.4492	-18.9879	21.6097	7.23047		-231.467	270.551	-168.024	-8.21548	227.535	-233.164	-79.7649	203.025	-182.028	1.97865	9.8642	9.80712	-136.925	216.627	-150.166	34.7118	261.913
21.7755	281.105	-131.597	-43.1694	267.283	-324.374	-54.6518	264.469	-348.037		-7.93245	12.2171	-10.8957	-15.4592	6.28986	12.463	-8.90163	4.06538	2.62138		-137.388	203.239	-176.744	15.8674	110.041	-188.254	1.09574	52.9371	-57.047	-18.7972	21.7419	6.75467		-230.027	269.281	-167.051	-8.16961	227.61	-233.144	-78.7562	202.684	-182.999	1.9726	9.91781	9.78852	-136.239	217.78	-150.305	34.5291	262.085
25.361	269.782	-127.057	-35.5418	264.688	-320.65	-65.6733	269.903	-349.947		-7.88569	12.7485	-10.8069	-15.1894	6.27587	12.2876	-8.75883	4.07925	3.44381		-136.809	203.169	-176.041	16.0194	110.086	-187.285	1.04691	48.4497	-55.1654	-18.6237	21.8276	6.32322		-228.446	267.826	-166.24	-8.11119	227.815	-233.062	-77.4441	202.275	-183.574	2.00344	9.9709	9.88782	-135.652	219.041	-150.079	34.3985	262.158
29.1466	255.572	-123.001	-28.0552	262.251	-317.092	-76.5892	275.104	-351.048		-7.76156	13.1378	-10.7138	-14.9903	6.20611	12.2446	-8.61461	4.0899	4.21706		-136.385	203.099	-175.538	16.2424	110.129	-186.343	0.837236	44.1686	-52.3232	-18.4269	21.8947	5.89603		-226.922	266.103	-165.683	-8.03246	228.054	-233.015	-75.804	201.629	-183.735	2.20186	10.0115	10.0811	-135.067	220.289	-149.603	34.2945	262.215
32.2829	239.96	-119.172	-20.8127	259.902	-313.563	-87.2251	279.831	-350.68		-7.56472	13.361	-10.6256	-14.8344	6.12086	12.1559	-8.47057	4.097	4.92449		-135.944	203.044	-174.983	16.5858	110.176	-185.144	0.713523	39.6464	-48.6801	-18.2216	21.9569	5.4501		-225.284	264.167	-165.237	-7.97159	228.342	-232.968	-73.8559	200.695	-183.845	2.42405	10.0465	10.3143	-134.506	221.49	-149.003	34.1129	262.271
34.777	223.694	-114.918	-13.9729	257.7	-310.607	-97.6928	284.24	-349.514		-7.30877	13.4433	-10.5367	-14.6923	6.07006	11.9255	-8.32829	4.1002	5.54947		-135.718	203.012	-174.66	17.0587	110.231	-184.076	0.653906	35.1884	-44.4139	-18.0301	22.0069	5.12864		-223.685	262.372	-164.612	-7.90822	228.633	-233.04	-71.8443	199.543	-183.438	2.68623	10.0831	9.93125	-133.904	222.656	-148.161	33.8231	262.325
36.9787	207.221	-109.596	-7.27034	255.902	-308.245	-107.756	288.367	-347.816		-7.00728	13.4102	-10.4417	-14.5563	6.02719	11.7005	-8.18938	4.09917	6.07537		-135.61	202.984	-174.266	17.7578	110.294	-183.105	0.62692	31.0526	-39.6609	-17.8219	22.0192	5.19405		-222.214	260.587	-164	-7.86285	228.88	-233.134	-69.719	198.301	-182.727	2.97705	10.0898	9.61642	-133.372	223.66	-147.089	33.3883	262.36
39.1582	191.326	-102.645	-0.998306	254.476	-306.318	-117.184	291.975	-344.475		-6.67384	13.2871	-10.3351	-14.5265	5.96868	11.829	-8.05544	4.09359	6.48556		-135.599	202.973	-173.967	18.7064	110.359	-182.444	1.31002	24.7444	-35.2821	-17.5577	22.019	5.22265		-220.805	258.874	-163.147	-7.85451	229.089	-233.384	-67.6799	196.933	-182.305	3.23309	10.0852	9.05993	-132.855	224.461	-145.997	32.9295	262.397
41.0939	177.267	-94.0145	4.6836	253.479	-305.155	-125.991	294.699	-339.748		-6.32201	13.0992	-10.2114	-14.3799	5.96067	11.8332	-7.92805	4.0831	6.7634		-135.599	202.961	-173.643	19.8516	110.393	-182.044	2.26796	18.8601	-31.506	-17.3122	22.0047	5.25757		-219.358	257.191	-162.157	-7.87781	229.317	-233.681	-65.928	195.799	-181.776	3.32263	10.0733	8.38924	-132.423	225.223	-144.95	32.4586	262.397
42.0963	163.429	-84.1923	9.98837	252.854	-304.521	-133.612	296.697	-333.923		-5.96538	12.8719	-10.0652	-14.2272	6.00483	11.8139	-7.80882	4.06738	6.89226		-135.65	202.956	-173.406	21.1194	110.401	-182.077	3.24784	13.6142	-28.7044	-17.0567	21.9537	5.34854		-218.027	255.641	-161.108	-7.91125	229.583	-234.008	-64.4959	194.935	-180.892	3.38834	10.0594	7.66771	-132.072	226.103	-143.81	32.0759	262.346
42.503	148.958	-73.7591	14.6048	252.646	-304.524	-139.825	298.033	-327.43		-5.61753	12.6306	-9.89098	-14.0588	6.05723	11.7632	-7.69935	4.04608	6.85551		-135.732	202.948	-173.142	22.4552	110.367	-182.228	4.18786	8.85169	-26.7735	-16.8012	21.8557	5.34729		-216.699	254.218	-160.019	-8.02564	229.833	-234.519	-63.277	194.198	-179.973	3.42739	10.0192	7.42826	-131.83	227.138	-142.644	31.81	262.272
42.6536	134.727	-65.1896	18.5784	252.762	-305.797	-144.148	298.764	-321.456		-5.29203	12.4007	-9.68329	-13.9342	6.08246	11.772	-7.60124	4.01994	6.65674		-135.787	202.962	-172.964	23.7092	110.345	-182.442	4.88632	4.16878	-25.121	-16.6127	21.6711	5.10977		-215.484	252.77	-159.069	-8.17125	230.061	-235.177	-62.4069	193.477	-178.989	3.44099	9.98521	7.08975	-131.729	228.148	-141.684	31.5861	262.19
41.8683	120.193	-57.4424	22.2377	253.128	-308.122	-146.997	298.962	-317.211		-5.00248	12.2074	-9.43663	-13.7845	6.13273	11.6118	-7.51584	3.99363	6.37278		-135.867	203.029	-172.701	24.8741	110.329	-182.688	4.71624	1.89357	-23.2268	-16.4957	21.4524	4.97108		-214.51	251.262	-158.41	-8.32592	230.22	-235.843	-61.8307	192.6	-177.801	3.45438	9.95952	6.80638	-131.759	229.073	-140.928	31.3369	262.061
39.9489	104.414	-51.218	25.337	253.62	-310.873	-148.44	299.053	-313.581		-4.76309	12.0391	-9.14402	-13.76	6.20224	11.5539	-7.44252	3.9717	6.06229		-135.96	203.22	-172.393	25.9051	110.35	-183.231	56.5433	196.051	-210.245	-16.3713	21.2338	4.7982		-213.652	249.92	-157.838	-8.50825	230.348	-236.446	-61.1931	191.34	-176.481	3.46371	9.94481	6.65403	-131.84	229.998	-140.239	31.0645	261.941
37.3389	89.365	-47.23	27.7352	254.323	-314.136	-149.054	298.905	-310.109		-4.58706	11.8057	-8.8181	-13.7208	6.22144	11.476	-7.37832	3.95724	5.7379		-136.087	203.726	-172.045	26.7955	110.394	-183.971	59.9011	196.917	-207.684	-16.2875	21.0256	4.64858		-212.887	248.549	-157.38	-8.69323	230.406	-237.03	-60.5256	189.661	-174.985	3.47979	9.92847	6.41938	-131.938	230.922	-139.6	30.7509	261.873
33.4339	76.7281	-43.9095	29.7228	255.294	-317.274	-148.68	298.141	-305.991		-4.47145	11.6051	-8.54975	29.9836	120.397	-199.367	-7.32183	3.9499	5.40955		-136.403	204.473	-171.902	27.4922	110.47	-184.772	63.1471	197.713	-205.667	-16.2195	20.8663	4.52113		-212.244	247.206	-156.828	-8.81531	230.502	-237.305	-59.8263	187.689	-173.183	3.48207	9.92629	6.29471	-132.004	231.789	-139.024	30.3585	261.82
31.3172	70.1225	-41.5559	31.1186	256.535	-319.499	-147.789	296.778	-299.611		-4.39881	11.4061	-8.33913	28.2937	124.485	-197.928	-7.2774	3.93781	5.14876		-137.053	205.437	-172.098	28.064	110.525	-185.651	66.2854	198.435	-203.277	-16.1586	20.8059	4.41559		-211.714	245.903	-156.16	-8.93713	230.621	-237.435	-59.0851	185.351	-171.256	3.48544	9.92444	6.11782	-132.052	232.599	-138.484	30.0169	261.778
28.4575	64.0065	-40.0383	31.6328	258.081	-321.655	-146.291	294.589	-290.842		-4.34759	11.2123	-8.12446	25.7279	128.677	-195.961	-7.22861	3.90644	4.82228		-137.947	206.593	-172.646	28.4436	110.565	-186.39	69.247	199.025	-201.296	-16.1101	20.7734	4.36366		-211.252	244.751	-155.201	-9.03505	230.734	-237.486	-58.2661	182.966	-169.124	51.4608	263.931	-255.919	-132.068	233.345	-137.98	29.6853	261.751
25.1106	58.6524	-39.2027	31.728	259.926	-323.796	-143.552	291.579	-282.039		-4.31535	11.045	-8.0027	22.4264	132.779	-193.912	-7.17923	3.87142	4.45603		-138.983	207.823	-173.376	28.6461	110.589	-186.821	71.965	199.535	-199.526	-16.0726	20.7468	4.31219		-210.963	243.555	-154.316	-9.10235	230.864	-237.537	-57.4527	180.576	-167.013	56.3519	262.128	-255.328	-132.042	233.974	-137.621	29.2682	261.729
21.3384	54.7627	-36.1488	31.3566	261.927	-326.19	-139.627	288.064	-273.371		-4.28785	10.9873	-7.96126	18.2876	136.757	-191.382	-7.13956	3.82814	4.1418		-140.146	208.86	-174.26	28.7231	110.6	-187.026	74.5378	199.975	-198.082	-16.0476	20.7312	4.26722		-210.92	242.574	-153.085	-9.19983	231.021	-237.58	-56.7776	178.155	-164.824	60.9771	259.722	-254.655	-131.994	234.436	-137.356	28.8115	261.67
18.7364	114.002	-256.325	30.3976	264.088	-328.858	-134.723	284.146	-265.096		-4.26057	10.9407	-7.91049	14.2699	140.658	-189.904	-7.12127	3.74868	3.82439		-141.121	209.826	-174.992	28.7633	110.609	-187.133	76.8229	200.384	-196.326	-16.0369	20.7101	4.20002		-211.031	241.875	-151.806	-9.33331	231.174	-237.642	-56.1282	175.603	-162.531	65.5344	257.01	-254.014	-131.932	234.955	-137.171	28.4136	261.596
18.6667	115.76	-259.019	28.8636	266.464	-332.744	-129.005	279.879	-257.706		-4.21819	10.9147	-7.75835	10.5889	144.428	-189.704	-7.11923	3.68073	3.47399		-141.826	210.611	-175.482	28.7611	110.622	-187.13	78.7819	200.719	-195.164	-16.0333	20.6811	4.12113		-211.21	241.493	-150.366	-9.48193	231.353	-237.679	-55.6112	173.038	-159.904	69.7433	254.073	-254	-131.855	235.918	-136.849	28.0694	261.487
18.2237	117.347	-261.981	26.7988	268.965	-336.71	-122.196	275.348	-251.028		-4.18021	10.8932	-7.62276	6.97308	147.897	-188.73	-7.13406	3.6106	3.21583		-142.424	211.331	-175.708	28.7588	110.647	-187.127	80.4639	201.08	-193.954	-16.0346	20.6551	4.01542		-211.408	241.295	-148.807	-9.6902	231.543	-237.773	-55.2207	170.438	-156.889	73.5054	250.701	-254.59	-131.759	237.107	-136.529	27.7905	261.344
17.3372	119.378	-265.977	24.03	271.607	-340.54	-115.163	270.689	-243.924		-4.14355	10.8643	-7.47746	4.10313	151.125	-187.74	-6.95148	3.13806	4.86167		-142.988	212.019	-175.749	28.7155	110.721	-187.305	81.8944	201.411	-192.567	-16.0252	20.6296	3.91228		-211.675	241.364	-146.919	-10.0211	231.738	-237.787	-55.0158	167.649	-153.589	77.0774	247.582	-255.417	-131.725	238.48	-135.959	27.6331	261.125
15.7948	122.012	-270.955	20.6417	274.383	-344.046	-108.201	265.941	-236.738		-4.10838	10.84	-7.30898	2.05465	154.018	-187.062	-6.53359	2.55557	6.45767		-143.69	212.77	-175.599	28.6359	110.809	-187.678	83.1032	201.682	-191.45	-15.9923	20.6072	3.78896		-211.888	241.511	-145.239	-10.4867	231.922	-237.871	-54.7893	164.708	-150.198	80.5072	244.63	-255.904	-131.666	239.956	-135.233	27.5612	260.853
13.4184	125.527	-277.429	16.5318	277.155	-346.928	-101.854	261.614	-229.901		-4.08858	10.8168	-7.16633	0.821602	156.488	-186.663	-6.35764	2.1437	8.08508		-144.718	213.691	-175.673	28.5287	110.928	-188.102	84.1951	201.889	-190.603	-15.9017	20.5927	3.59807		-212.088	241.649	-143.66	-11.0513	232.242	-238.005	-54.6635	161.841	-146.191	83.7181	241.942	-256.487	-131.613	241.228	-134.471	27.5155	260.529
10.0724	130.121	-285.867	11.8894	279.922	-348.858	-96.0498	257.833	-223.359		-4.07967	10.8049	-7.11249	0.143187	158.377	-186.173	-6.18281	1.74751	9.77231		-145.971	214.934	-175.945	28.3597	111.089	-188.67	85.257	202.084	-189.625	-15.797	20.5885	3.38385		-212.271	241.775	-142.219	-11.724	232.664	-238.193	-54.5536	158.812	-142.34	86.8896	239.493	-256.163	-131.151	242.039	-133.513	27.5038	260.144
5.82119	135.818	-296.128	6.66739	282.718	-350.014	-91.0852	254.556	-218.164		-4.08528	10.7923	-7.11377	0.235787	159.723	-186.703	-6.0202	1.36967	11.3701		-147.252	216.211	-176.379	28.0156	111.271	-189.146	86.3035	202.216	-188.81	-15.6963	20.5701	3.1881		-212.561	241.826	-141.273	-12.4495	233.243	-238.297	-54.4167	155.706	-138.194	89.8682	237.326	-255.635	-130.551	242.64	-132.23	27.5626	259.711
0.390105	142.485	-307.738	0.777855	285.669	-350.316	-86.4364	251.575	-213.661		-4.10106	10.7901	-7.1076	0.291188	160.572	-187.036	-6.705	1.10471	12.6053		-148.62	217.409	-177.109	27.6476	111.467	-189.357	87.3628	202.292	-188.307	-15.6223	20.5484	3.05444		-212.973	241.787	-140.938	-13.1038	233.923	-238.467	-54.2909	152.548	-133.872	92.7676	235.337	-254.825	-129.636	242.821	-131.268	27.7806	259.197
-5.86332	149.856	-320.757	-5.62287	288.748	-349.917	-81.6125	248.627	-209.684		-4.13948	10.7928	-7.17215	0.338766	161.019	-187.229	-7.06951	1.31382	12.0964		-149.76	218.585	-177.978	27.192	111.645	-189.203	88.528	202.411	-187.323	-15.5632	20.5109	2.95218		-213.375	241.741	-140.828	-13.6883	234.728	-238.502	-54.1834	149.402	-129.468	95.4952	233.277	-254.222	-128.565	242.881	-130.67	28.1884	258.607
-12.716	157.532	-333.854	-12.364	291.87	-349.09	-76.4095	245.577	-206.329		-21.9277	12.7622	-218.023	0.360533	161.14	-187.29	-7.22154	1.40581	11.5861		-150.788	219.473	-178.882	26.6806	111.792	-188.85	89.7402	202.454	-186.198	-15.5815	20.4536	3.02749		-213.901	241.84	-141.042	-14.2066	235.534	-238.634	-54.0941	146.055	-125.887	97.9028	231.215	-253.596	-127.45	242.85	-129.997	28.667	257.953
-19.9585	164.899	-345.8	-19.4295	294.871	-347.634	-71.3897	242.274	-202.9		-20.94	12.6546	-220.569	0.360533	161.14	-187.29	-8.12537	1.1836	13.0253		-151.78	220.086	-179.786	26.1448	111.874	-188.13	90.952	202.411	-184.977	-15.5766	20.398	3.09756		-214.464	242.131	-141.442	-14.6416	236.378	-238.74	-53.8528	142.866	-121.752	100.322	229.364	-252.714	-126.545	242.595	-128.827	29.1974	257.297
-27.4569	172.024	-356.421	-26.7315	297.81	-345.525	-66.2243	238.803	-199.162		-19.9358	12.5462	-222.617	0.227092	161.215	-186.379	-9.01704	0.97635	14.5819		-152.805	220.685	-180.749	25.739	111.918	-187.384	92.2987	202.368	-183.752	-15.5534	20.3229	3.16507		-214.997	242.627	-141.645	-15.0993	237.144	-238.936	-53.5436	139.534	-117.911	102.78	227.661	-251.54	-125.621	242.075	-126.839	29.7426	256.56
-34.8669	178.87	-365.087	-34.0136	300.577	-343.295	-61.2034	234.844	-194.522		-18.9214	12.4378	-224.196	0.145043	161.322	-185.151	-8.59223	1.3408	12.8935		-153.838	221.35	-181.596	25.3982	111.898	-186.722	93.6809	202.211	-182.348	-15.5002	20.2281	3.21951		-215.537	243.317	-141.777	-15.6548	237.949	-239.322	-53.0459	136.205	-114.504	104.891	225.874	-250.928	-123.341	240.202	-126.35	30.1848	255.852
-42.1669	185.47	-371.79	-41.5963	303.309	-340.977	-56.0043	229.718	-189.399		-17.9028	12.3303	-225.333	0.486056	161.401	-184.546	-8.75463	1.34431	12.9994		-155.372	222.04	-182.708	25.1812	111.881	-186.23	95.0675	201.981	-181.106	-15.4084	20.143	3.35039		-216.276	244.215	-141.964	-16.1454	238.695	-239.695	-52.3507	132.929	-111.035	106.99	224.351	-249.647	-122.079	236.831	-123.218	30.4509	255.196
-49.7475	192.474	-374.492	-48.873	305.887	-338.217	-50.6972	223.672	-183.43		-16.8862	12.2248	-226.057	0.852403	161.512	-183.596	-8.8831	1.32993	13.1621		-157.112	222.829	-183.772	25.0475	111.862	-185.886	96.5044	201.738	-180.093	-15.2595	20.054	3.38539		-217.204	245.129	-142.35	-16.648	239.362	-239.957	-51.5285	129.684	-107.704	108.936	223.264	-248.541	-117.36	233.113	-126.723	30.7029	254.489
-56.7814	198.965	-375.996	-55.9397	308.344	-335.033	-47.8967	220.683	-180.588		-15.8778	12.1222	-226.395	1.34371	161.623	-182.624	-8.24641	1.61363	11.384		-158.973	223.874	-184.746	25.0022	111.856	-185.766	97.9949	201.531	-179.041	-15.1358	19.8691	3.46596		-218.447	246.103	-142.879	-17.1528	239.903	-240.188	-50.6535	126.335	-104.836	110.519	222.396	-248.003	-110.424	228.529	-134.836	31.0024	253.666
-63.1949	204.721	-376.247	-62.614	310.54	-331.679	-39.2036	210.225	-175.44		-14.8836	12.0234	-226.376	2.13656	161.659	-182.297	-7.61159	1.88869	9.60719		-160.881	224.861	-185.654	25.0022	111.856	-185.766	99.4088	201.212	-177.879	-15.015	19.6415	3.59191		-219.887	247.283	-143.591	-17.7323	240.354	-240.408	-49.547	122.828	-101.787	111.873	221.806	-247.604	-107.051	225.44	-138.743	31.4142	252.766
-69.0646	209.742	-376.033	-69.0551	312.579	-327.545	-32.2856	198.585	-167.003		-13.91	11.9294	-226.027	3.07062	161.632	-182.114	-7.65308	1.8774	9.58939		-162.59	225.707	-186.482	25.004	111.856	-185.755	100.763	200.966	-176.785	-14.8884	19.3732	3.7946		-221.359	248.571	-144.205	-18.2331	240.67	-240.404	-48.3791	119.165	-98.6703	112.861	221.548	-247.396	-104.162	222.87	-142.567	32.0245	251.651
-74.3238	214.142	-375.303	-75.0959	314.356	-323.055	-25.496	187.966	-158.875		-12.9629	11.841	-225.376	3.61636	161.52	-181.013	-7.67911	1.88432	9.5784		-163.903	226.36	-187.184	25.0294	111.851	-185.602	102.074	200.633	-175.74	-14.7952	19.0782	3.93525		-222.985	249.912	-144.822	-18.8215	240.896	-240.47	-47.1191	115.304	-95.4218	113.4	221.482	-247.984	-96.2858	221.434	-156.38	32.9439	250.201
-78.3887	217.15	-376.683	-84.9583	316.998	-319.031	-21.2004	181.062	-154.923		-12.0485	11.7594	-224.451	4.2373	161.359	-180.083	-7.71767	1.89329	9.54825		-164.838	226.864	-187.742	25.0811	111.835	-185.292	103.308	200.281	-174.416	-14.7055	18.7832	4.25268		-224.529	251.344	-145.365	-19.4315	241.027	-240.458	-45.7266	111.205	-91.8238	113.679	221.348	-248.874	-90.2287	218.988	-165.619	34.2396	248.418
-81.8917	219.818	-377.59	-95.5568	319.707	-315.009	-21.2004	181.062	-154.923		-11.1731	11.6853	-223.281	4.84634	161.132	-179.027	-7.75404	1.89926	9.51916		-165.381	227.016	-188.153	25.1761	111.787	-184.739	104.541	199.913	-173.053	-14.588	18.5484	4.74565		-225.993	252.656	-146.079	-20.0234	241.108	-240.47	-44.163	106.808	-87.9603	113.754	221.147	-250.077	-331.764	193.374	-174.791	35.8656	246.102
-84.8664	222.164	-378.093	-106.795	322.197	-310.94	-20.7475	176.575	-146.879		-10.3427	11.6198	-221.893	5.43668	160.817	-178.253	-7.78234	1.89958	9.54221		-165.657	227.024	-188.4	25.4408	111.68	-183.715	105.735	199.524	-171.677	-14.4287	18.376	5.26694		-227.309	253.85	-146.795	-20.5159	241.208	-240.188	-42.5491	102.417	-84.0952	113.627	220.92	-251.353	-319.208	196.169	-172.438	37.9968	243.19
-87.2055	224.253	-378.24	-118.655	324.422	-307.471	-17.3246	173.842	-144.548		-9.56344	11.5638	-220.316	5.83455	160.528	-177.65	-7.81067	1.91308	9.54567		-165.907	227.023	-188.623	25.8808	111.492	-182.676	106.898	199.158	-170.487	-14.2879	18.167	5.84433		-228.413	254.798	-147.485	-21.0103	241.293	-239.777	-40.8705	98.2243	-80.15	113.53	220.746	-252.336	-307.661	198.899	-169.915	40.7315	239.674
-89.2781	226.126	-377.987	-131.095	326.436	-304.38	-5.8591	156.469	-329.632		-8.84154	11.5182	-218.576	6.20618	160.236	-177.313	-7.83281	1.91024	9.54358		-165.983	227.019	-188.641	26.5292	111.204	-181.775	108.004	198.836	-169.336	-14.1031	17.8618	6.45879		-229.141	255.469	-148.133	-21.5321	241.418	-239.108	-39.1602	94.2069	-76.468	113.449	220.601	-253.154	-295.047	201.484	-165.355	44.0138	235.524
-91.1417	227.87	-377.51	-140.436	327.254	-300.694	-8.55858	164.112	-328.902		-8.1831	11.484	-216.703	6.47728	159.959	-177.148	-7.82769	1.89955	9.58836		-165.996	227.018	-188.603	27.3075	110.869	-181.126	109.237	198.511	-168.429	-13.9015	17.3872	7.18189		-229.61	255.87	-148.555	-22.0883	241.58	-238.334	-37.3723	90.4063	-72.5818	113.404	220.613	-253.669	-288.366	203.718	-161.208	47.8027	230.658
-92.7828	229.508	-376.977	-149.379	327.72	-297.492	-11.8769	171.492	-328.487		-7.59429	11.4621	-214.723	6.63533	159.749	-177.133	-7.81492	1.88539	9.71826		-166.025	227.015	-188.519	28.3	110.503	-180.559	110.45	198.076	-167.701	-13.698	16.7191	7.90335		-229.782	256.12	-148.676	-22.8549	241.778	-237.196	-35.7245	86.7561	-69.1511	113.393	221.221	-253.773	-281.314	206.312	-157.579	52.2434	225.139
-94.2566	231.07	-376.178	-157.767	328.156	-294.867	-15.9155	178.76	-328.346		-7.08124	11.4535	-212.666	6.64396	159.629	-177.101	60.8534	159.929	-233.576		-166.082	226.962	-188.35	29.3265	110.161	-180.267	111.797	197.689	-166.918	-13.4554	15.8061	8.88886		-229.782	256.12	-148.676	-23.8795	241.98	-235.828	-34.1359	83.1721	-65.8156	113.401	222.389	-253.611	-274.065	209.062	-154.562	57.0602	218.898
-95.5843	232.509	-375.235	-165.213	328.53	-292.808	-20.5295	185.721	-328.692		-6.6501	11.4592	-210.559	6.65247	159.51	-177.071	56.0585	163.227	-241.316		-166.166	226.852	-188.1	30.3485	109.876	-179.903	113.181	197.218	-166	-13.2493	14.8204	10.059		-229.782	256.12	-148.676	-25.0864	242.117	-234.544	-32.5697	79.4487	-62.3287	113.222	224.066	-253.763	-266.798	211.997	-152.218	62.1277	212.112
-96.7097	233.882	-374.116	-171.482	328.854	-290.993	-25.4787	192.512	-329.353		-6.30703	11.48	-208.43	6.65247	159.51	-177.071	50.5553	166.59	-249.063		-166.25	226.638	-187.848	31.2119	109.644	-179.435	114.629	196.689	-165.282	-13.03	13.7759	11.4813		-229.782	256.12	-148.676	-26.3403	242.055	-233.978	-30.8704	75.2804	-58.3186	112.674	226.323	-254.514	-261.839	215.046	-152.537	67.173	204.953
-97.6562	235.211	-372.641	-176.373	329.128	-289.814	-31.0249	199.042	-329.888		-6.05815	11.5169	-206.307	6.65247	159.51	-177.071	44.4309	169.864	-256.441		-166.075	226.316	-187.287	32.1137	109.388	-178.948	115.958	196.182	-164.632	-12.7415	12.6711	13.2424		-229.705	256.067	-149.215	-27.4829	241.921	-233.632	-29.1209	70.8321	-54.0768	111.845	229.086	-255.707	-256.643	218.243	-153.375	72.0177	197.572
-98.519	236.503	-370.994	-179.952	329.294	-288.635	-37.5022	205.541	-330.781		-5.90963	11.5709	-204.218	6.65247	159.51	-177.071	37.69	173.06	-263.529		-165.527	225.709	-186.288	32.9107	109.034	-178.473	117.267	195.777	-164.154	-12.4284	11.56	15.2301		-229.359	255.827	-151.631	-28.3903	241.683	-233.823	-27.062	66.1947	-49.3671	110.5	231.925	-257.819	-251.749	221.457	-154.412	76.3079	190.148
-99.2988	237.692	-369.441	-182.351	329.28	-286.949	-44.7792	212.069	-332.439		-5.86761	11.6429	-202.191	6.65247	159.51	-177.071	30.4207	176.371	-269.731		-164.758	224.987	-185.207	33.6704	108.589	-178.22	118.423	195.383	-163.885	-12.1641	10.4427	17.2733		-228.747	255.403	-155.898	-28.9154	241.376	-234.451	-24.9037	61.1703	-44.3054	108.805	234.991	-260.535	-247.229	224.611	-155.837	80.2443	183.068
-99.9631	238.798	-367.952	-183.7	329.013	-284.374	-52.6637	218.736	-334.206		-5.93822	11.7339	-200.254	6.58775	159.52	-176.994	23.081	179.738	-275.121		-163.698	224.209	-183.759	34.3708	108.049	-177.734	119.543	194.972	-163.728	-11.7779	9.16962	19.3611		-226.585	254.227	-161.067	-29.2146	241.026	-235.358	-22.7196	55.9235	-38.9359	106.879	238.376	-263.578	-243.009	227.784	-157.533	83.667	176.1
-100.543	239.826	-366.46	-184.131	328.419	-280.529	-61.1542	225.205	-336.137		-6.12763	11.8447	-198.435	6.33838	159.529	-176.874	15.7462	183.084	-279.992		-162.137	223.407	-181.736	35.1109	107.396	-177.298	120.538	194.623	-163.315	-11.4546	7.79071	21.7594		-222.557	251.807	-167.495	-29.3121	240.818	-235.826	-20.622	50.981	-33.0088	104.825	241.405	-266.843	-238.989	231.139	-159.51	86.6594	169.405
-101.013	240.705	-365.209	-183.882	327.505	-275.29	-69.8083	231.636	-338.558		-6.44198	11.9764	-196.762	5.92134	159.633	-176.63	8.47069	186.364	-284.343		-160.662	222.685	-179.782	35.7192	106.731	-176.694	121.403	194.262	-162.793	-11.2462	6.42148	23.7163		-216.433	248.083	-173.982	-29.3842	240.621	-236.236	-18.5777	46.533	-27.0405	102.506	244.26	-270.419	-235.159	234.549	-161.605	89.0622	163.126
-101.395	241.47	-364.136	-183.229	326.41	-269.319	-78.9445	238.179	-341.05		-6.88741	12.1299	-195.263	5.37162	159.742	-176.579	1.20993	189.545	-288.152		-159.439	222.068	-178.162	36.2348	106.172	-176.147	122.153	193.898	-162.18	-11.1468	4.87503	25.9485		-208.581	244.295	-178.813	-29.429	240.442	-236.51	-17.8868	40.6559	-15.4013	100.096	246.819	-274.111	-231.752	238.004	-163.932	90.9456	157.466
-101.707	242.156	-363.131	-181.592	324.903	-262.841	-88.3084	244.739	-343.024		-7.47006	12.3061	-193.965	4.48364	159.878	-176.404	-5.932	192.531	-291.534		-158.304	221.553	-176.594	36.6118	105.7	-175.583	122.753	193.547	-161.667	-11.2891	3.13975	28.518		-200.664	240.566	-183.527	-29.4705	240.239	-236.784	-16.0422	37.5798	-8.72379	97.4183	249.013	-278.223	-228.718	242.175	-166.273	92.1714	152.359
-101.975	242.85	-362.053	-180.057	323.483	-256.623	-97.8884	251.124	-345.412		-8.19609	12.506	-192.898	3.60846	159.973	-176.727	-13.0253	195.386	-294.776		-157.401	220.9	-175.446	36.8945	105.258	-175.357	123.246	193.27	-161.227	-11.3959	0.216554	30.6927		-194.106	237.435	-189.105	-29.4732	240.068	-236.861	-12.506	37.9382	-9.18167	94.4918	250.798	-282.765	-225.978	247.122	-168.823	92.803	147.817
-102.146	243.485	-361.02	-178.759	322.258	-250.923	-107.435	257.028	-345.864		-9.07165	12.7306	-192.088	2.79907	160.047	-177.531	-19.8247	198.148	-296.131		-156.818	220.364	-174.645	37.1069	104.94	-175.119	123.642	192.997	-161.074	-15.3742	37.5011	-9.88336		-189.266	235.429	-194.792	-29.4665	239.791	-236.92	-7.70834	40.9956	-16.251	91.4559	252.076	-287.576	-223.759	252.88	-171.352	93.0495	143.927
-102.284	244.151	-359.878	-177.188	321.111	-247.129	-116.997	262.439	-344.174		-10.0876	12.9966	-191.604	1.98132	160.037	-178.399	-26.4745	200.865	-295.701		-156.279	219.858	-173.937	37.293	104.676	-174.967	123.997	192.778	-160.84	-14.6064	38.8592	-11.8485		-186.447	234.661	-201.279	-29.3317	239.379	-237.291	-1.93963	46.0138	-28.2758	88.2126	252.573	-292.975	-221.918	259.401	-173.844	93.1516	140.961
-102.429	244.749	-358.693	-175.39	320.138	-245.121	-126.02	267.083	-340.604		-11.1837	13.3413	-191.55	1.2262	160.023	-179.258	-32.8592	203.534	-293.499		-155.861	219.533	-173.329	37.4515	104.449	-174.897	124.274	192.611	-160.649	-13.901	39.6617	-13.3323		-185.512	234.051	-208.596	-29.1106	238.862	-237.686	5.68575	54.5078	-49.7184	85.0822	253.009	-298.137	-220.254	266.289	-176.259	93.3364	138.573
-102.483	245.338	-357.438	-174.204	319.646	-244.792	-133.605	271.019	-336.964		-12.2816	13.6664	-191.541	0.848086	159.965	-180.54	-39.0328	206.109	-289.757		-155.584	219.266	-172.725	37.61	104.217	-174.798	124.496	192.496	-160.461	-13.226	39.812	-14.4877		-184.805	233.486	-215.108	-28.8713	238.216	-238.138	12.5066	62.0442	-69.2991	81.7754	253.308	-303.307	-218.606	273.181	-178.489	93.4225	136.613
-102.491	245.845	-356.29	-172.88	319.225	-245.385	-139.676	274.383	-332.749		-13.2499	13.9566	-191.187	0.527732	159.929	-181.538	-44.8784	208.526	-284.643		-155.344	219.248	-172.139	37.7707	104.064	-174.579	124.643	192.427	-160.281	-12.7458	39.8998	-15.0792		-184.176	232.983	-220.907	-28.6193	237.376	-238.65	17.8396	67.4612	-83.9686	78.1665	252.714	-309.192	-216.858	279.985	-180.217	93.5079	135.099
-102.459	246.345	-355.225	-171.002	318.837	-247.559	-144.117	279.034	-341.472		-14.2247	14.3011	-190.858	0.0971308	159.914	-181.913	-50.6641	210.799	-279.488		-155.325	219.237	-171.657	37.8936	103.907	-174.427	124.715	192.401	-160.057	-12.519	39.9295	-15.1953		-183.595	232.517	-226.267	-28.3298	236.532	-239.117	21.8077	70.9441	-94.1375	74.1892	251.775	-311.983	-214.721	286.344	-181.568	93.484	133.821
-102.42	246.816	-354.317	-168.99	318.643	-250.09	-146.793	283.185	-351.549		-15.0579	14.5854	-190.332	-0.402438	159.897	-182.084	-56.2146	212.923	-274.5		-155.498	219.216	-171.13	37.98	103.79	-174.281	124.722	192.395	-160.028	-12.4241	39.9246	-15.0066		-182.948	232.133	-230.977	-28.1167	235.692	-239.303	24.5341	72.6784	-100.217	70.003	250.586	-314.446	-212.143	292.025	-182.744	93.3405	132.658
-102.318	247.264	-353.558	-166.672	318.452	-252.767	-147.855	286.652	-363.028		-15.7095	14.7906	-189.321	-1.02455	159.88	-181.904	-61.6911	214.925	-269.582		-155.732	219.186	-170.414	38.034	103.689	-174.142	124.722	192.395	-160.028	-12.3207	39.9186	-14.7837		-182.082	231.919	-235.174	-27.904	234.736	-239.475	26.1417	72.8495	-102.617	65.3767	248.583	-317.54	-209.259	296.919	-183.854	93.0604	132.006
-102.274	247.673	-352.864	-163.78	318.267	-255.999	-148.357	289.461	-374.414		-16.3215	14.9714	-188.553	-1.98067	159.843	-181.605	-67.5211	216.674	-276.869		-155.979	219.155	-169.66	38.0602	103.632	-174.027	124.722	192.395	-160.028	-12.1928	39.9098	-14.462		-181.19	232.294	-238.857	-27.6203	233.739	-239.559	26.7535	71.6427	-101.749	60.6282	245.807	-322.008	-206.103	300.625	-184.681	92.3402	131.475
-102.249	248.146	-352.255	-160.03	318.082	-260.276	-148.401	291.708	-385.931		-16.8826	15.1159	-188.071	-3.30751	159.777	-181.347	-73.1923	218.237	-285.227		-156.244	219.193	-168.847	38.0652	103.586	-174.021	124.722	192.395	-160.028	-11.958	39.7098	-14.0017		-180.373	232.727	-241.858	-27.3176	232.66	-239.56	26.4926	69.2434	-98.0232	-71.4955	266.52	-227.446	-202.812	303.066	-185.099	90.3741	130.594
-102.219	248.548	-351.693	-155.77	317.794	-264.804	-147.493	291.899	-388.6		-17.1999	15.151	-187.613	-4.68575	159.73	-180.848	-78.6067	219.577	-294.764		-156.508	219.589	-168.042	38.0641	103.584	-174.019	124.722	192.395	-160.028	-11.5599	39.0214	-13.2691		-179.657	233.24	-243.929	-27.0022	231.486	-239.504	25.482	65.8371	-91.851	-70.1834	264.35	-226.558	-199.411	304.379	-184.862	82.4362	127.312
-102.13	248.837	-351.13	-150.755	317.25	-269.346	-145.377	291.907	-391.922		-17.403	15.1698	-187.29	-5.82051	159.666	-180.611	-83.8678	220.764	-305.457		-156.828	220.16	-167.458	38.0631	103.584	-174.016	124.672	192.399	-159.869	-11.0683	37.8977	-12.3947		-179.158	233.794	-245.254	-26.689	230.308	-239.374	23.8448	61.6091	-83.6429	-68.8869	262.379	-225.418	-196.141	304.761	-183.939	79.9052	126.437
-101.985	249.059	-350.581	-144.628	316.331	-273.374	-141.871	291.565	-386.32		-17.5635	15.1492	-187.241	-6.76437	159.57	-180.527	-88.7982	221.803	-317.086		-157.243	220.75	-167.313	38.0621	103.584	-174.013	124.376	192.501	-159.316	-10.6988	36.1065	-11.0769		-178.992	234.268	-246.04	-26.406	229.216	-239.057	21.7039	56.7449	-73.8096	-67.5349	260.536	-224.357	-192.971	304.662	-182.652	75.7278	124.545
-101.744	249.269	-350.078	-137.395	314.676	-276.44	-136.882	291.057	-382.241		-17.5882	15.1278	-187.071	-7.4132	159.484	-180.255	-92.9609	222.773	-317.971		-157.634	221.35	-167.294	38.0196	103.576	-173.895	123.628	192.756	-158.325	-10.3442	33.7201	-9.58046		-178.952	234.235	-246.412	-26.1281	228.207	-238.617	19.1824	51.4298	-62.762	-66.2303	258.568	-224.054	-189.875	303.987	-181.416	68.5947	121.092
-101.393	249.384	-349.426	-129.082	312.15	-278.444	-130.32	290.429	-379.362		-17.5882	15.1278	-187.071	-7.7042	159.398	-179.785	-96.8802	223.645	-318.765		-158.021	221.889	-167.347	37.8653	103.552	-173.5	122.495	193.22	-157.145	-10.1652	31.0847	-7.84131		-178.952	234.235	-246.412	-25.8544	227.323	-238.136	16.4034	45.8492	-50.9108	-64.8887	256.822	-223.14	-186.738	302.279	-180.722	47.6811	113.664
-100.876	249.44	-348.708	-119.632	308.949	-279.48	-122.774	289.646	-375.532		-17.5882	15.1278	-187.071	-7.73666	159.09	-179.652	-100.417	224.668	-317.987		-158.383	222.112	-167.521	37.4743	103.503	-172.982	120.852	193.807	-155.765	-10.2495	28.3696	-5.86242		-178.952	234.235	-246.412	-25.6122	226.602	-237.627	13.4898	40.1886	-38.6668	-63.6005	255.141	-222.295	-183.523	299.72	-180.635	41.9058	112.954
-100.114	249.449	-347.723	-109.423	305.095	-279.934	-114.546	288.513	-372.876		-17.5882	15.1278	-187.071	-7.78476	158.57	-179.435	-103.471	225.764	-315.847		-158.693	222.35	-167.47	36.8197	103.479	-172.478	118.77	194.632	-154.424	-10.4115	25.5612	-3.84771		-178.952	234.235	-246.412	-25.3736	225.943	-236.98	10.5646	34.6332	-26.4407	-62.3957	253.443	-221.744	-180.224	296.272	-180.848	33.6539	107.598
-98.8934	249.326	-346.171	-98.9057	300.687	-279.764	-105.997	287.451	-380.516		-17.5882	15.1278	-187.071	-7.84261	157.916	-179.164	-106.218	226.971	-312.35		-158.95	222.807	-167.055	35.8402	103.636	-171.745	116.41	195.652	-153.14	-10.4799	23.3392	-2.15626		-178.952	234.235	-246.412	-25.1291	225.39	-236.23	7.75101	29.3686	-14.6434	-61.2272	251.701	-221.042	-176.936	292.259	-180.983	28.614	101.303
-96.9757	248.869	-343.957	-88.5189	296.118	-279.073	-96.9085	286.063	-385.951		-17.586	15.1155	-187.075	-7.90027	157.196	-178.872	-108.542	228.298	-307.456		-159.297	223.452	-166.322	34.5661	103.97	-171.05	114.002	196.715	-152.186	-10.5372	21.6957	-0.364172		-178.534	234.358	-245.98	-24.9011	224.919	-235.381	5.17192	24.5801	-3.68552	-60.128	250.145	-219.714	-173.77	288.13	-180.855	28.614	101.303
-94.1521	247.95	-340.852	-78.013	291.419	-277.451	-87.1599	284.232	-389.12		-17.5113	15.05	-186.818	-7.9622	156.256	-178.503	-110.537	229.81	-301.521		-159.775	224.514	-165.258	32.9763	104.423	-170.096	111.41	197.794	-150.864	-10.5018	20.4737	1.3766		-177.737	234.009	-245.311	-24.6591	224.552	-234.487	2.95039	20.4531	6.02208	-59.1909	248.603	-218.739	-170.923	284.36	-180.451	21.9681	95.4775
-90.3334	246.464	-336.536	-67.6065	286.474	-275.132	-76.819	281.961	-389.572		-17.3431	14.9681	-186.974	-8.15898	155.383	-177.224	-112.486	231.197	-295.69		-160.399	225.879	-164.037	31.0839	105.174	-168.396	108.751	199.005	-149.573	-10.3754	19.8009	2.86524		-176.62	233.256	-244.185	-24.4689	224.094	-233.455	1.20945	17.173	14.0687	-58.2787	247.098	-217.93	-168.546	280.913	-179.912	21.9681	95.4775
-85.3866	244.233	-330.683	-57.5353	281.471	-271.601	-66.0886	279.163	-387.337		-16.8983	14.712	-186.781	-8.06882	154.474	-175.633	-114.447	232.464	-289.825		-161.074	227.383	-163.026	29.0646	106.17	-166.066	106.085	200.12	-148.121	-10.3001	19.6534	4.16698		-175.08	231.977	-242.631	-24.388	223.626	-231.863	0.0282404	14.861	20.1345	-57.3962	245.634	-217.195	-166.428	277.889	-179.387	18.5343	88.7124
-79.5291	241.28	-323.351	-47.8996	276.643	-267.551	-54.8702	275.887	-382.03		-16.2009	14.3672	-186.314	-7.9847	153.576	-172.936	-116.319	233.581	-284.299		-161.779	228.826	-161.776	26.85	107.481	-163.163	103.452	201.145	-146.81	-10.2641	19.5811	5.34077		-173.139	230.322	-240.57	-24.351	222.227	-229.68	-0.679824	13.3988	24.2797	-56.5279	244.355	-216.241	-164.536	274.563	-179.056	-211.754	250.594
-73.1487	237.711	-314.564	-38.6252	271.959	-263.001	-43.2156	272.213	-375.694		-15.5071	13.9934	-185.878	-7.69007	152.76	-169.829	-118.184	234.579	-278.903		-162.532	230.177	-160.989	24.6482	108.751	-159.491	100.765	202.266	-145.362	-10.37	19.4882	6.42061		-171.456	227.973	-238.872	-24.6038	220.635	-226.946	-1.01066	12.6209	26.7436	-55.7125	243.144	-215.807	-162.691	270.832	-178.685	-211.161	252.437
-66.7091	233.747	-304.764	-30.1241	267.543	-258.401	-31.6075	268.269	-368.619		-14.8858	13.6704	-185.707	-7.09025	151.985	-166.373	-119.971	235.379	-273.887		-163.284	231.14	-160.447	22.569	109.877	-155.534	98.0975	203.446	-144.362	-10.5474	19.4018	7.205		-169.681	225.668	-237.03	-25.2654	218.963	-223.104	-1.07386	12.1177	27.9207	-54.8381	242.068	-215.43	-160.681	266.907	-177.809	-210.626	254.265
-60.1873	229.48	-294.042	-22.3775	263.39	-253.273	-20.1191	263.908	-360.541		-14.3253	13.3442	-185	-6.5234	151.179	-162.592	-121.578	236.036	-269.641		-164.084	231.892	-159.753	20.8513	110.703	-151.967	94.9449	204.681	-141.892	-10.749	19.3231	7.81981		-167.906	223.311	-235.373	-25.8507	216.586	-218.856	-1.04527	12.0242	28.2936	-53.9751	241.27	-215.023	-158.623	262.678	-176.62	-210.096	256.016
-53.579	224.978	-282.924	-15.1707	259.558	-248.276	-8.48363	259.161	-350.658		-13.9988	13.167	-184.485	-6.42017	150.489	-157.756	-122.993	236.575	-266.203		-164.954	232.481	-158.774	19.3928	111.242	-148.661	91.0711	205.962	-138.862	-10.9901	19.2296	8.55425		-166.328	221.005	-234.053	-26.3091	213.788	-214.941	-1.02979	11.9127	28.4268	-53.1358	240.723	-214.664	-156.656	258.073	-175.291	-209.53	257.762
-46.6366	219.959	-271.311	-8.56587	255.907	-242.806	3.25177	253.959	-340.227		-13.9119	13.081	-184.324	-6.57971	149.831	-151.823	-124.224	236.998	-263.521		-165.764	233.17	-157.932	18.2976	111.262	-145.736	86.9279	207.205	-136.448	-11.226	19.2178	9.26812		-164.857	218.745	-233.046	-26.3678	210.166	-211	-1.00943	11.7215	28.4357	-52.2945	240.422	-214.086	-154.716	253.497	-173.474	-208.892	259.392
-39.2068	214.431	-259.733	-2.65801	252.52	-237.16	14.6218	248.204	-328.954		-13.742	13.0171	-183.926	-6.97034	148.579	-146.09	-125.279	237.311	-261.542		-166.568	234.006	-156.479	17.5152	111.151	-143.627	82.4033	208.55	-134	-11.4203	19.4083	9.83146		-163.363	216.548	-232.064	-26.1173	205.748	-206.759	-0.970531	11.1919	28.4113	-51.496	240.279	-213.542	-152.83	249.315	-171.416	-208.013	260.937
-31.6016	208.594	-248.464	2.50737	249.455	-231.222	25.7356	241.903	-316.754		-13.5571	12.9564	-183.52	-7.73599	146.929	-140.273	-126.169	237.516	-260.213		-167.321	234.794	-154.82	16.945	111.07	-142.09	77.4198	210.219	-131.527	-11.7202	19.7843	10.4638		-162.235	214.382	-231.465	-24.9665	200.197	-202.126	93.6646	185.52	-249.761	-50.7425	240.146	-213.182	-151.118	245.476	-168.92	-206.887	262.354
-24.1625	202.825	-237.946	7.00609	246.763	-225.162	36.3763	235.344	-304.105		-13.3853	12.9309	-183.357	-8.27092	144.535	-135.654	-126.901	237.62	-259.483		-167.92	235.451	-153.308	16.6009	111.036	-139.768	72.7167	211.821	-130.058	-12.1525	20.1877	11.3084		-161.188	212.28	-231.012	-23.4978	194.46	-196.534	95.7543	184.116	-250.667	-50.0982	239.918	-213.241	-149.332	242.323	-166.177	-205.521	263.688
-17.2059	197.373	-228.518	10.8573	244.354	-219.023	46.1742	228.593	-292.204		-13.2299	12.9364	-183.381	-8.52909	141.13	-132.417	-127.484	237.624	-259.299		-168.326	235.951	-152.078	16.426	111.043	-136.326	68.4678	213.18	-128.992	-12.5433	20.6067	12.0278		-160.152	210.291	-230.54	-22.0507	188.541	-191.134	97.5042	183.179	-251.799	-49.4293	239.744	-213.159	-147.563	239.93	-163.217	-204.032	264.948
-11.1381	192.525	-220.295	14.103	242.181	-213.021	55.1272	221.522	-279.834		-13.0782	12.9443	-183.362	-8.58488	136.674	-130.462	-127.927	237.534	-259.609		-168.65	236.182	-151.086	16.5737	111.116	-131.737	64.3878	214.33	-127.202	-13.0145	20.9145	12.9831		-159.263	208.209	-230.231	-20.9636	183.707	-186.41	99.0212	182.64	-253.414	-48.7832	239.289	-214.235	-145.922	238.366	-160.322	-202.474	266.305
-5.85462	188.248	-212.916	17.0134	240.203	-207.173	63.3499	214.35	-267.016		-12.9726	13.0246	-183.336	-8.8679	131.884	-126.871	-128.239	237.354	-260.36		-168.831	236.166	-150.541	16.9175	111.176	-125.639	60.6256	215.066	-125.096	-13.4417	21.0519	13.8574		-158.395	206.397	-229.872	-19.9044	179.112	-182.62	100.097	182.472	-255.118	-48.0372	238.783	-215.362	-144.614	237.345	-157.85	-200.854	267.568
-1.35874	184.465	-206.22	19.5374	238.506	-201.923	70.7246	207.047	-254.264		-12.8989	13.1725	-183.431	-9.0177	127.079	-123.428	-128.428	237.087	-261.5		-168.985	236.153	-150.08	17.7623	110.277	-118.348	57.338	215.159	-122.749	-13.8076	20.9884	14.7633		-157.318	204.712	-229.285	-19.3679	175.131	-180.152	100.814	182.294	-257.008	-47.1946	238.256	-216.673	-143.651	236.77	-156.245	-198.935	268.887
2.83773	180.98	-200.088	21.5614	237.129	-197.639	77.1413	199.735	-241.854		-12.8543	13.3369	-183.498	-9.20849	122.102	-119.197	-128.504	236.738	-262.977		-169.11	236.143	-149.705	18.9522	108.366	-111.385	54.3342	214.968	-120.839	-14.1025	20.8737	15.6239		-156.415	203.191	-228.82	-19.1989	172.183	-179.322	101.365	182.13	-258.745	-46.1746	237.801	-217.626	-143.139	236.313	-155.167	-196.722	270.271
6.60365	177.807	-194.788	23.0956	236.07	-194.051	82.8259	192.76	-229.724		-12.7302	13.4424	-182.961	-9.52004	117.084	-113.741	-128.475	236.311	-264.738		-169.115	236.086	-149.157	20.3253	105.358	-105.139	51.3932	214.82	-118.33	-14.4832	20.7107	16.9604		-155.572	201.722	-228.513	-19.0474	169.123	-178.397	101.763	181.978	-260.339	-45.119	237.325	-218.521	-142.88	235.932	-154.513	-194.044	271.552
9.89238	175.21	-190.688	24.2596	235.286	-191.392	87.6176	186.148	-219.15		-12.3219	13.4647	-181.23	-9.6946	112.365	-108.357	-128.35	235.81	-266.731		-168.855	235.912	-148.319	21.7027	101.369	-99.5128	48.6491	214.729	-115.47	-14.7826	20.569	18.2189		-154.693	200.445	-228.518	-18.7363	166.259	-177.176	101.957	181.872	-261.441	-43.8784	236.95	-218.993	-142.788	235.66	-154.208	-190.874	272.668
12.379	173.155	-187.288	25.1222	234.666	-189.235	91.3439	180.229	-210.543		-11.4867	13.6417	-179.779	-9.49744	107.58	-103.951	-128.137	235.238	-268.903		-168.225	235.535	-147.11	22.9913	96.4617	-95.3678	46.1886	214.667	-112.665	-15.0459	20.4272	19.5857		-153.753	199.203	-228.986	-18.1359	163.495	-176.043	102.083	181.804	-262.152	-42.4475	236.597	-219.017	-142.771	235.424	-153.829	-187.054	273.75
14.7466	171.62	-185.465	26.1353	233.843	-187.106	94.0669	174.944	-203.33		-9.95916	14.0589	-177.692	-9.18885	102.184	-98.9151	-127.846	234.601	-271.203		-167.104	234.863	-145.624	23.8932	91.6346	-92.3613	43.9311	214.658	-109.363	-15.2176	20.3116	20.8292		-152.848	197.895	-230.235	-17.1017	160.188	-173.139	102.188	181.899	-262.602	-41.0197	236.068	-218.726	-142.759	235.136	-153.378	-182.752	274.723
15.8433	170.906	-184.718	27.9301	232.608	-183.194	95.99	170.292	-197.088		-7.94626	14.879	-174.065	-8.68921	96.4373	-93.6824	-127.486	233.902	-273.577		-165.474	233.797	-143.669	24.4835	86.8619	-89.5098	41.857	214.675	-105.436	-15.2939	20.2206	21.9838		-151.725	196.509	-232.074	-16.2434	156.04	-170.013	102.249	182.415	-262.689	-39.644	235.306	-218.504	-142.759	234.584	-152.927	-177.947	275.533
21.3979	168.791	-184.678	30.3258	230.657	-177.774	97.0302	166.195	-192.019		-6.04332	15.8961	-170.893	-7.94535	90.3076	-88.5531	-127.064	233.145	-275.974		-163.418	232.295	-141.292	24.7731	82.4005	-86.8296	40.319	214.211	-101.989	-15.1722	19.9103	23.2239		-150.33	195.216	-234.183	-15.5873	154.131	-168.396	102.085	183.369	-263.019	-38.3239	234.346	-218.382	-142.838	233.549	-152.475	-172.721	276.272
26.3739	166.541	-183.064	34.5747	228.202	-173.635	97.5022	162.84	-187.73		-4.22898	17.037	-168.027	-7.05095	83.3823	-83.0734	-126.59	232.335	-278.341		-161	230.347	-138.594	24.8496	77.9219	-84.593	39.058	213.007	-98.6697	-14.997	19.4751	24.4015		-148.706	193.828	-236.461	-14.8469	151.865	-166.494	101.658	184.765	-263.981	-37.1712	233.221	-217.892	-142.948	232.065	-152.17	-167.089	276.912
29.7102	165.345	-183.332	38.4868	224.435	-165.896	97.7297	159.849	-184.382		-2.84977	18.045	-164.918	-6.07964	75.7522	-77.1748	-126.073	231.474	-280.625		-158.25	227.97	-135.638	24.7086	73.4476	-81.6194	38.0166	211.007	-95.3393	-14.7666	18.845	25.8314		-146.796	192.253	-238.763	-14.2504	149.117	-162.899	100.905	186.777	-265.41	-36.2341	231.999	-217.334	-143.044	230.379	-151.846	-161.108	277.46
35.4663	163.314	-182.731	41.7831	218.993	-154.61	97.7908	158.443	-182.521		-2.11244	18.7476	-162.193	-5.09199	67.6605	-70.9303	-125.521	230.569	-282.775		-155.16	225.197	-132.454	24.3866	68.7382	-78.1536	37.118	208.137	-92.1291	-14.494	17.9302	27.3223		-144.655	190.704	-240.696	-14.6902	147.012	-162.341	99.783	189.117	-267.422	-35.2767	230.75	-216.842	-143.164	228.594	-151.53	-154.844	277.869
35.4663	163.314	-182.731	43.9964	211.134	-142.324	97.759	157.252	-181.466		-1.83644	19.0145	-160.856	-4.14859	59.3506	-64.4127	-124.929	229.632	-284.799		-151.719	222.064	-129.065	23.8017	63.8415	-74.568	36.5157	204.413	-89.4249	-14.1529	16.671	28.7271		-142.234	189.029	-242.494	-22.8184	247.205	-303.505	98.2871	191.52	-270.082	-34.2576	229.463	-215.952	-143.213	227.012	-151.046	-148.392	278.124
35.2983	162.573	-179.079	45.4064	200.745	-130.402	97.791	156.135	-180.753		-1.53296	19.237	-159.451	-3.31003	51.0657	-57.6947	-124.262	228.719	-286.869		-147.914	218.612	-125.494	23.1869	58.3646	-70.7825	36.1085	200.234	-87.0777	-13.8435	15.294	29.6249		-139.72	186.901	-244.47	-19.9957	245.569	-302.744	96.5697	194.091	-272.78	-33.1781	228.053	-214.856	-143.108	225.909	-150.416	-141.695	278.271
154.372	107.587	-230.639	44.7705	186.897	-115.659	97.9244	154.921	-180.521		-1.11403	19.5076	-157.529	-2.63689	43.0492	-50.8492	-123.562	227.877	-288.908		-143.733	214.876	-121.765	22.2928	52.8248	-66.4135	35.8671	195.755	-84.7982	-13.4695	13.539	30.9382		-136.853	184.673	-246.105	-17.192	244.047	-301.797	94.6206	196.66	-275.495	-32.0395	226.458	-213.872	-142.902	225.214	-149.449	-134.676	278.252
150.913	113.929	-224.356	41.4449	164.508	-93.918	-48.8955	103.807	-266.055		-0.309759	19.6182	-154.167	-2.18976	35.5443	-43.949	-122.871	227.12	-290.851		-139.164	210.896	-117.899	21.2715	46.8655	-61.9762	35.844	191.291	-82.1443	-13.1195	11.6186	31.9379		-133.824	182.241	-247.571	-14.4234	242.494	-300.739	92.5418	199.186	-278.294	-30.9188	224.581	-213.286	-142.639	224.788	-148.618	-127.405	278.053
147.599	119.33	-218.168	36.8657	139.579	-73.7196	-54.162	112.634	-267.657		0.450921	19.7784	-150.926	-2.02923	28.7944	-37.0669	-122.165	226.473	-292.829		-134.193	206.708	-113.921	20.1321	40.9694	-57.252	36.1456	186.857	-79.4512	-12.7311	9.68899	33.1824		-130.491	179.433	-249.177	-11.6935	240.883	-299.646	90.2644	201.73	-281.379	-29.9033	222.691	-212.517	-142.382	224.455	-147.788	-119.852	277.669
144.294	124.138	-210.479	31.0653	114.056	-55.1588	-60.5931	122.745	-266.531		1.18929	19.9793	-147.73	-2.21588	23.0428	-30.2757	-121.54	225.918	-294.577		-128.809	202.351	-109.853	18.918	35.1648	-52.6159	36.6046	182.59	-76.6845	-12.351	7.7198	34.5751		-126.788	176.296	-250.455	-9.03894	239.478	-298.409	87.7647	204.432	-284.266	-28.9039	220.943	-211.635	-142.18	224.116	-147.147	-111.763	277.087
141.413	128.149	-204.124	26.3845	92.553	-45.9225	-67.1803	132.505	-265.233		1.45977	19.6436	-140.767	-2.74875	18.5096	-23.7651	-120.903	225.399	-295.727		-122.998	197.863	-105.719	17.6148	29.8802	-48.0561	37.2134	178.605	-73.4659	-12.0055	5.84352	36.2701		-122.719	172.996	-251.28	-6.48891	238.09	-297.088	85.0012	207.233	-287.078	-27.9509	219.343	-210.666	-142.004	223.821	-146.318	-103.103	276.225
138.783	131.339	-198.98	22.0392	77.5163	-34.1252	-73.9472	141.988	-264.047		0.718158	18.5464	-129.274	-3.57229	15.1634	-17.6925	-120.226	224.847	-296.576		-116.75	193.281	-101.541	16.2625	24.8309	-43.8388	37.915	175.044	-70.0719	-11.847	4.97986	36.9046		-118.65	169.256	-252.236	-4.16903	236.665	-296.147	82.1239	210.21	-289.517	-27.1181	217.925	-209.495	-141.985	223.588	-145.222	-94.0659	275.176
136.44	133.936	-194.909	19.5645	69.1361	-32.9122	-80.8411	151.091	-262.77		-0.937449	17.0847	-115.229	-4.99224	12.5287	-11.1943	-119.548	224.384	-296.845		-110.05	188.642	-97.3425	14.891	20.4755	-39.6802	38.6549	171.681	-67.0525	-11.6589	4.15456	37.7861		-114.524	165.211	-253.16	-1.96759	235.38	-294.954	79.0391	213.161	-291.796	-26.3366	216.664	-207.956	-141.954	223.098	-144.405	-84.9554	274.027
134.531	135.98	-191.876	18.1904	63.8128	-36.7522	-87.6082	159.871	-261.816		-2.63121	15.5821	-100.853	-6.35091	10.6754	-5.78783	-118.918	223.986	-296.318		-102.887	183.986	-93.1469	13.3596	16.6627	-35.6113	39.4499	168.49	-64.3183	-11.5099	3.24996	38.5357		-110.284	161.002	-253.77	-0.0317874	234.312	-293.572	75.7744	216.247	-293.859	-25.6023	215.268	-206.468	-141.914	222.584	-143.412	-75.7663	272.789
133.234	137.371	-191.95	20.82	65.5465	-56.1427	-94.125	168.213	-260.765		-4.25788	14.0686	-86.5863	-7.49554	9.32949	-1.61189	-118.253	223.594	-295.283		-95.2491	179.349	-88.9772	11.7652	13.2969	-31.4395	40.2141	165.155	-61.5899	-11.4197	2.50952	39.4954		-106.03	156.773	-254.13	1.60483	233.28	-292.03	72.4209	219.341	-295.894	-25.0942	213.593	-205.566	-141.867	222.439	-142.731	-66.723	271.519
132.067	138.447	-192.194	-56.4082	210.391	-283.534	-100.357	176.063	-259.758		-5.40469	12.9393	-76.0061	-8.4368	8.14282	1.68239	-117.732	223.29	-294.144		-87.1226	174.77	-84.8564	10.0582	10.2192	-27.1696	40.927	161.683	-59.4206	-19.4536	186.398	-211.345		-101.732	152.615	-254.756	2.93932	232.412	-290.48	69.1148	222.262	-298.098	-24.7155	211.604	-204.939	-141.884	222.178	-142.169	-57.8931	270.186
131.152	139.356	-192.434	-63.4748	214.093	-283.03	-106.331	183.568	-259.008		-5.88185	12.3789	-70.9264	-9.13494	7.02385	4.19994	-117.337	223.101	-292.634		-78.4956	170.287	-80.8075	8.44541	7.47387	-22.843	41.6026	157.918	-57.73	-15.868	185.585	-210.672		-97.4244	148.554	-255.282	4.01255	231.725	-288.6	65.6587	225.179	-300.616	-24.4382	209.401	-204.625	-141.763	221.613	-142.273	-49.22	268.749
130.281	140.247	-192.603	-70.5888	217.594	-282.381	-112.112	190.652	-258.78		-5.97189	12.1603	-69.7061	-9.2035	6.25234	4.97712	-117.015	222.91	-291.188		-69.3556	165.936	-76.8537	6.84104	5.10147	-18.7314	42.2949	153.766	-56.5145	-12.4815	184.759	-209.935		-93.0173	144.732	-255.764	4.75564	231.321	-286.837	62.1835	228.213	-303.163	-24.2597	207.165	-204.582	-141.812	221.223	-141.428	-40.6381	267.231
129.149	141.278	-192.763	-77.5514	220.906	-282.088	-117.534	197.313	-258.585		-6.2534	11.8502	-68.8679	-9.21942	5.70592	5.5736	-116.757	222.728	-290.048		-59.6903	161.756	-73.0181	5.39876	2.91944	-15.2479	42.905	149.355	-55.6423	-9.24203	183.944	-209.283		-88.8	141.009	-256.334	5.25942	231.055	-285.419	58.8086	231.261	-305.229	-24.0995	205.036	-204.569	-153.881	65.5998	-144.732	-32.0523	265.624
127.939	142.404	-192.892	-84.4912	224.087	-281.99	-122.217	203.261	-258.38		-6.90131	11.4635	-68.1484	-9.27301	5.3078	6.17065	-116.557	222.648	-289.125		-49.4872	157.785	-69.3237	3.94187	1.0698	-12.6733	43.5185	144.744	-54.9987	-6.12236	183.261	-208.832		-84.8714	137.537	-257.3	5.56324	230.933	-284.444	55.4233	234.274	-307.241	-23.9428	202.774	-204.586	-153.426	69.1311	-144.667	-23.3419	263.897
126.557	143.563	-193.173	-91.2704	227.273	-282.166	-126.271	208.546	-257.904		-7.69508	11.0577	-67.2589	-9.28876	5.07978	6.56223	-116.37	222.579	-288.244		-38.7338	154.061	-65.7935	139.852	54.02	-306.863	43.9805	139.958	-54.0656	-3.12073	182.473	-208.668		-81.2159	134.269	-258.063	5.73263	230.916	-283.759	51.9103	237.409	-309.001	-23.718	200.659	-204.393	-152.945	73.0573	-144.481	-14.6653	262.066
125.228	144.522	-193.457	-98.0435	230.457	-282.649	-129.274	213.15	-256.951		-8.58965	10.7223	-66.6984	-9.31001	4.99052	6.84546	-116.206	222.505	-287.519		-27.4178	150.621	-62.4508	142.431	54.802	-301.342	44.5402	135.027	-53.3348	-0.244688	181.728	-208.45		-77.7806	131.321	-258.886	5.82163	230.964	-283.4	48.5087	240.508	-310.525	-23.4456	198.784	-203.018	-152.543	77.4163	-144.171	-5.9982	260.141
124.063	145.336	-193.978	-104.605	233.706	-284.088	-131.276	217.078	-255.501		-9.50497	10.3711	-65.3198	-9.34368	5.03879	7.1051	-116.073	222.426	-286.971		-15.5267	147.503	-59.3186	144.973	55.652	-295.915	45.008	130.048	-52.4734	2.36225	180.996	-208.15		-74.564	128.463	-259.739	5.82163	230.964	-283.4	44.9127	243.493	-312.188	-23.2028	197.206	-200.648	-152.345	81.9921	-143.877	2.73104	258.188
123.087	145.874	-194.723	-111.11	236.995	-286.275	-132.505	220.464	-253.947		-10.2455	10.0392	-63.3678	-9.38541	5.03073	7.30413	-115.962	222.33	-286.353		-3.10374	144.748	-56.4514	147.34	56.4287	-290.618	45.5025	124.939	-51.7105	4.8032	180.373	-207.747		-71.5825	125.976	-260.809	5.82163	230.964	-283.4	41.2116	246.494	-314.146	-23.073	195.729	-197.688	-152.408	86.5042	-143.574	11.3335	256.19
122.261	146.201	-195.416	-117.434	240.272	-288.855	-133.273	223.396	-252.467		-10.7433	9.71276	-60.6856	-9.42007	5.01095	7.57136	-115.905	222.23	-285.759		9.52988	142.409	-54.0619	149.566	57.2146	-285.535	45.9453	119.968	-50.9317	7.06234	179.715	-207.369		-68.8334	123.6	-261.989	5.76498	230.99	-283.231	37.4698	249.48	-316.081	-22.9844	194.416	-193.778	-152.643	91.0427	-143.451	19.4535	254.168
121.773	146.448	-196.829	-123.556	243.523	-291.684	-133.473	225.96	-251.146		-11.1322	9.46637	-58.4385	-9.44014	4.99145	7.85668	-115.939	222.195	-284.914		21.7192	140.556	-52.5517	151.487	58.0299	-280.819	46.4201	115.013	-50.2607	9.033	179.121	-206.901		-66.3354	121.423	-263.406	5.62838	231.052	-282.825	33.7061	252.524	-318.268	-23.0036	193.006	-189.762	-153.077	95.4615	-143.535	27.2133	252.129
121.325	146.574	-198.142	-129.441	246.674	-294.768	-133.629	227.956	-250.005		-11.3984	9.25033	-56.262	-9.45413	4.97405	8.11722	-116.053	222.208	-284.009		32.4756	139.274	-52.512	153.082	58.7651	-276.169	46.7286	110.469	-49.439	10.8783	178.531	-206.447		-63.9451	119.374	-265.033	5.3891	231.166	-282.235	29.9014	255.577	-320.023	-23.1076	191.134	-186.93	-153.694	99.7489	-143.897	34.5257	250.051
120.964	146.385	-199.37	-135.018	249.796	-297.958	-133.529	229.455	-249.038		-11.5308	9.16296	-55.2016	-9.47601	4.95215	8.43865	-116.195	222.267	-282.967		40.7807	138.609	-54.4619	154.351	59.4038	-271.255	46.9774	106.305	-48.9056	12.581	178.056	-205.871		-61.7363	117.641	-266.621	5.01587	231.421	-281.373	26.1339	258.659	-321.953	-23.1737	188.502	-184.306	-154.454	104.026	-144.807	41.5283	247.744
120.671	145.174	-200.93	-140.478	252.687	-300.939	-133.052	230.482	-247.739		-11.5998	9.14456	-54.6787	-9.50938	4.97257	8.90042	-116.334	222.4	-281.821		46.5164	138.427	-57.8532	155.248	60.0263	-266.611	47.1236	102.533	-48.3563	14.0627	177.575	-205.4		-59.7614	116.111	-268.141	4.47584	231.886	-280.548	22.3901	261.649	-323.763	-22.4734	185.114	-179.814	-155.448	108.113	-146.031	48.2515	245.338
119.949	141.786	-202.812	-145.807	255.585	-303.836	-132.082	231.153	-245.914		-11.6044	9.16691	-54.6713	-9.53261	5.09313	9.24449	-116.451	222.545	-280.707		49.7808	138.524	-61.44	155.834	60.6277	-261.969	47.2618	99.1011	-47.9922	15.3388	177.21	-204.776		-58.1464	115.007	-269.416	3.82409	232.43	-279.878	18.5891	264.662	-325.487	-21.6317	180.828	-174.515	-156.677	111.962	-147.327	55.0677	242.601
118.548	135.257	-200.64	-151.026	258.423	-306.593	-130.693	231.461	-243.795		-11.6069	9.17837	-54.6678	-9.56519	5.27667	9.58889	-116.524	222.65	-279.91		51.1386	138.229	-64.7488	156.18	61.1338	-257.11	47.3422	96.0661	-47.7946	16.4396	176.841	-204.053		-56.9375	114.267	-270.577	3.08755	233.057	-279.46	14.8415	267.519	-326.918	-20.7723	175.663	-169.421	-158.045	115.543	-148.699	61.9518	239.553
116.909	127.046	-194.499	-155.903	261.166	-309.271	-128.801	231.527	-241.135		-11.609	9.15792	-54.6914	-9.59538	5.6152	9.82696	-116.569	222.758	-279.145		51.4576	137.003	-67.3193	156.43	61.5831	-252.506	47.4019	92.9842	-47.6765	17.2273	176.515	-203.472		-56.175	113.852	-271.344	2.26932	233.73	-279.259	11.0187	270.309	-328.722	-19.6368	169.103	-165.901	-159.493	118.911	-150.236	69.0152	236.24
114.677	118.602	-182.229	-160.578	263.688	-311.803	-126.299	231.431	-238.245		-11.4307	9.06744	-53.9297	-9.63207	5.95024	10.1153	-116.594	222.873	-278.386		51.6395	134.485	-68.6405	156.505	61.9956	-248.169	47.3823	89.8673	-47.5228	17.8684	176.313	-202.718		-55.8415	113.688	-271.97	1.39976	234.369	-279.052	7.16215	273.099	-329.955	-18.0335	160.846	-161.226	-161.1	122.007	-151.576	75.879	232.786
111.869	109.954	-166.016	-164.899	266.216	-314.164	-123.322	231.085	-235.33		-11.0228	8.88611	-52.171	-9.65662	6.24334	10.2582	-116.627	222.96	-277.797		51.7359	130.689	-69.183	156.565	62.3511	-243.718	47.2294	86.6772	-47.3335	18.314	176.18	-201.886		-55.7759	113.704	-272.347	0.590053	234.876	-278.863	3.21945	275.879	-330.947	-16.608	151.164	-150.681	-162.82	124.881	-152.829	82.4327	229.196
108.94	102.278	-145.774	-168.813	268.664	-316.706	-120.121	230.394	-232.716		-10.4403	8.66253	-49.6271	-9.67431	6.44598	10.3878	-116.715	223.28	-274.36		51.8414	126.407	-69.8237	156.587	62.5826	-239.341	46.9636	83.338	-47.1767	18.6475	176.088	-201.034		-55.7807	113.708	-272.593	-0.216922	235.341	-278.711	-0.688068	278.548	-331.97	-14.7335	140.791	-139.315	-164.73	127.615	-154.17	88.563	225.754
105.871	96.9456	-124.252	-172.18	270.994	-319.941	-116.629	229.45	-230.32		-9.68284	8.4254	-46.65	-9.69377	6.58737	10.4722	-116.803	223.374	-273.705		51.9248	122.542	-70.515	156.608	62.8062	-235.228	46.5881	79.8695	-47.1557	18.9099	176.125	-200.192		-55.7809	113.708	-272.606	-1.01146	235.747	-278.486	-4.61408	281.132	-332.563	-12.1655	129.862	-123.88	-166.982	130.545	-155.319	94.0377	222.614
102.341	92.5354	-102.373	-174.848	273.239	-323.539	-113.001	228.361	-228.27		-8.6717	8.13951	-42.5188	-9.6554	6.58858	10.5124	-116.881	223.453	-273.161		50.9902	119.652	-72.0796	156.544	63.0018	-231.284	46.1468	76.5042	-47.233	19.141	176.233	-199.214		-55.7809	113.708	-272.606	-1.76799	236.094	-278.191	-8.63579	283.615	-333.246	-9.24289	119.19	-117.902	-169.579	133.472	-156.295	98.5155	219.987
98.9721	87.8973	-81.966	-176.916	275.411	-327.297	-109.361	226.96	-226.232		-7.64519	7.88152	-38.3872	-9.59132	6.60175	10.3943	-116.994	223.735	-270.002		50.7744	118.056	-72.6362	156.474	63.1808	-227.574	45.596	73.2652	-47.2945	19.2897	176.309	-198.527		-55.7809	113.708	-272.606	-2.44743	236.343	-278.151	-12.5588	285.952	-333.674	-6.17543	109.362	-111.002	-172.393	136.464	-156.983	102.038	217.891
94.8108	84.4066	-61.8693	-178.27	277.412	-331.15	-105.654	225.357	-224.673		-6.7192	7.67916	-34.6738	-9.50633	6.61933	10.2357	-117.081	223.785	-269.68		50.3729	117.373	-73.2018	156.352	63.2676	-224.061	45.0445	70.461	-47.7808	19.3914	176.369	-197.99		-55.7809	113.708	-272.606	-3.16214	236.523	-278.006	-16.4439	287.971	-334.118	-3.06477	100.416	-96.5726	-175.15	139.584	-157.281	104.63	216.304
90.3832	82.5496	-44.3432	-179.011	279.108	-334.392	-101.667	222.853	-221.065		-5.90741	7.55435	-31.4281	-9.42133	6.63691	10.0771	-117.149	223.817	-269.552		49.547	117.216	-74.0875	156.186	63.311	-220.632	44.4073	68.2284	-48.4329	19.452	176.41	-197.623		-55.7744	113.96	-272.544	-3.84783	236.656	-277.748	-20.2734	289.806	-334.095	0.0507319	91.9824	-81.3714	-177.765	142.619	-157.309	106.243	215.265
86.6368	82.2305	-31.4665	-179.345	280.532	-336.529	-96.3827	219.181	-216.697		-5.23637	7.43949	-28.456	-9.33609	6.65463	9.9165	-117.193	223.853	-269.417		47.0554	117.355	-76.641	155.914	63.3131	-217.314	43.721	66.6316	-49.2632	19.4462	176.423	-197.302		-56.0387	114.463	-272.641	-4.47955	236.748	-277.424	-24.0749	291.43	-333.779	2.55432	84.1165	-66.9871	-180.063	145.372	-157.127	107.039	214.61
83.6879	84.0697	-23.7522	-179.557	281.682	-337.718	-93.9118	217.486	-214.767		-4.74121	7.39758	-26.2513	-9.32228	6.65757	9.88925	-117.234	223.904	-269.294		-1.44303	105.293	-269.504	155.586	63.2516	-214.128	42.905	65.4825	-50.0227	19.3615	176.415	-197.047		-56.5553	115.212	-272.882	-5.0357	236.825	-276.984	-27.798	292.714	-333.26	4.36915	76.5564	-52.8168	-181.758	147.817	-156.556	107.357	214.122
80.9777	88.3311	-20.8217	-179.264	282.513	-338.625	-91.1793	215.315	-212.112		-4.42504	7.3928	-24.7581	-9.31979	6.54173	9.91045	-117.285	223.944	-269.211		0.466857	105.126	-267.889	155.174	63.1176	-211.271	42.1273	64.8465	-51.1829	19.217	176.401	-196.698		-57.3584	116.338	-273.034	-5.49868	236.896	-276.553	-31.4358	293.767	-332.48	5.48603	69.8874	-42.4737	-182.895	149.979	-156.044	107.486	213.873
79.2587	94.6189	-20.0906	-178.515	283.13	-339.666	-87.9208	212.112	-207.124		-4.22916	7.43014	-23.7981	-9.32438	6.23767	9.94948	-117.364	224.209	-266.379		2.30727	105.007	-266.318	154.674	62.9719	-208.645	41.2812	64.4675	-52.2828	19.0525	176.373	-196.289		-58.651	117.816	-273.055	-5.88944	236.985	-275.99	-34.927	294.72	-331.292	5.94743	64.0733	-36.6016	-183.609	151.729	-155.86	107.339	213.878
77.9531	103.108	-20.187	-176.915	283.607	-341.476	-82.9738	208.67	-204.487		-4.08205	7.45066	-23.0868	-9.34047	5.66694	10.0724	-117.384	224.044	-268.898		4.11793	104.943	-264.752	154.108	62.8069	-206.268	40.3157	64.1867	-53.2806	18.8062	176.346	-195.648		-60.2929	119.378	-272.902	-6.15793	237.059	-275.515	-38.3297	295.465	-329.976	5.7978	58.5152	-32.2708	-183.905	153.102	-155.659	106.594	214.181
76.226	113.779	-19.5603	-174.278	283.987	-344.326	150.768	73.182	-221.337		-3.96587	7.50553	-22.4926	-9.36279	5.01152	10.2276	-117.407	224.102	-268.661		5.7413	104.965	-263.324	153.43	62.6244	-204.064	39.2929	63.9137	-54.4069	18.5634	176.327	-195.021		-62.1622	120.98	-272.371	-6.37325	237.087	-275.061	-41.6524	296.056	-328.761	5.50155	53.1623	-28.1461	-183.824	154.04	-155.635	105.105	215.016
73.7812	126.207	-17.0596	-170.476	284.268	-347.474	150.349	77.8369	-220.169		-3.91991	7.56647	-22.2232	-9.36432	4.60172	10.2973	-117.414	224.155	-268.355		7.22418	105.113	-261.841	152.739	62.4633	-202.124	38.2309	63.7389	-55.8742	18.2824	176.309	-194.368		-64.1891	122.677	-271.445	-6.54282	237.09	-274.686	-44.8339	296.694	-326.845	5.24488	48.2884	-24.8969	-183.642	154.777	-155.946	102.695	216.337
71.116	140.726	-11.941	-165.942	284.551	-350.282	149.354	83.8177	-220.328		-3.8891	7.65419	-21.9833	-9.35942	4.11433	10.3539	-117.378	223.978	-270.791		8.54672	105.341	-260.183	152.043	62.2937	-200.141	37.1131	63.5511	-57.1178	17.9757	176.298	-193.772		-66.352	124.316	-270.501	-6.72802	237.024	-274.307	-47.8805	297.238	-324.836	5.04518	43.0695	-19.7988	-183.257	155.207	-156.232	99.2389	217.982
67.4965	154.87	-8.58982	-160.666	284.731	-352.497	147.624	91.1783	-221.81		-3.84821	7.79004	-21.6433	-9.38357	3.59943	10.519	-117.333	223.793	-273.241		9.63996	105.59	-258.48	151.439	62.1445	-198.469	35.7807	63.3218	-58.1913	17.6046	176.299	-193.042		-68.4498	125.841	-269.501	-6.85158	236.848	-274.075	-50.9342	297.8	-322.522	4.89257	37.6147	-13.2177	-182.454	155.412	-156.206	94.6422	219.898
63.5681	166.459	-5.90761	-155.014	284.687	-353.918	145.374	99.3845	-223.075		-3.79882	7.91059	-21.273	-9.39853	3.38805	10.5949	-117.313	223.807	-273.105		10.4816	105.99	-256.632	150.919	62.0046	-196.95	34.519	63.0499	-59.279	17.2973	176.306	-192.547		-70.6463	127.302	-268.676	-6.96367	236.538	-273.854	-53.8892	298.381	-320.07	4.77384	32.4917	-7.42544	-181.156	155.453	-155.865	89.0932	222.103
59.3785	175.099	-4.01657	-149.052	284.288	-354.185	142.44	108.108	-225.042		-3.73823	8.04319	-20.8388	67.3669	106.064	-167.656	-117.301	223.811	-273.03		11.0961	106.429	-254.804	150.588	61.8801	-195.688	33.2539	62.729	-60.1237	16.9849	176.327	-192.116		-72.6759	128.778	-267.93	-7.04022	236.19	-273.541	-56.7481	298.948	-317.434	4.68472	27.8573	-2.41304	-179.377	155.365	-155.219	82.8282	224.475
55.0371	180.764	-3.53363	-142.756	283.626	-353.943	139.159	116.62	-226.909		-3.68786	8.23095	-20.3835	66.8642	108.859	-171.652	-117.301	223.799	-273.033		11.5408	106.824	-253.031	150.345	61.751	-194.433	32.0139	62.3284	-60.7891	16.7531	176.359	-191.833		-74.6503	130.26	-267.278	-7.07808	235.743	-273.258	-59.4789	299.416	-314.901	4.50453	23.5583	1.79201	-177.004	155.024	-154.107	76.0295	226.996
49.9577	182.738	-5.85888	-136.111	282.794	-353.074	135.395	124.837	-229.008		-3.60874	8.42172	-19.7906	65.9604	111.873	-175.276	-117.301	223.795	-273.035		11.8252	107.159	-251.344	150.279	61.6531	-193.45	30.7345	61.8163	-61.4403	16.5516	176.39	-191.528		-76.6663	131.622	-266.77	-7.07302	235.226	-272.671	-62.2119	299.832	-312.125	4.12483	19.6516	4.62826	-174.216	154.478	-152.96	68.6866	229.644
47.8608	182.949	-6.74436	-129.262	281.749	-351.806	131.333	132.776	-231.065		-3.51853	8.54864	-19.1317	64.7928	115.22	-179.048	-117.298	223.764	-273.047		12.0836	107.484	-249.727	150.272	61.5626	-192.542	29.6627	61.1776	-62.0087	16.3566	176.443	-191.321		-78.6597	132.965	-266.389	-7.03168	234.659	-272.036	-64.7594	300.015	-309.388	3.75483	16.4128	6.37671	-171.251	153.876	-152.641	60.9783	232.511
45.6209	183.174	-7.6229	-122.094	280.703	-350.016	127.162	140.354	-233.142		-3.44076	8.68996	-18.5037	62.9455	118.568	-181.906	-117.281	223.852	-270.496		12.2037	107.676	-248.538	150.377	61.493	-191.659	28.4895	60.3756	-62.4733	16.1238	176.496	-191.031		-80.6471	134.283	-266.202	-6.90113	234.162	-271.094	-67.272	300.17	-306.439	3.36105	13.7445	7.29002	-168.246	153.02	-152.367	52.8288	235.531
43.2022	183.413	-8.57461	-114.78	279.702	-348.125	122.625	147.542	-235.33		-3.37494	8.81499	-17.9282	60.8612	122.131	-185.085	-117.055	223.601	-270.237		12.2885	107.767	-247.386	150.512	61.4372	-190.972	27.2865	59.2811	-62.5776	15.7844	176.535	-190.579		-82.6315	135.546	-266.176	-6.7478	233.559	-270.355	-69.655	300.211	-303.382	2.97537	11.549	7.34421	-165.171	151.963	-151.972	44.3103	238.608
40.1714	183.708	-9.80458	-107.435	278.632	-345.703	117.762	154.391	-237.649		-3.31603	8.93877	-17.361	58.6495	125.746	-188.44	-116.585	223.229	-267.632		12.2794	107.793	-246.367	150.72	61.3725	-190.274	26.0459	58.0514	-62.5922	15.2788	176.562	-189.916		-84.6576	136.771	-266.302	-6.58659	232.947	-269.576	-71.8606	300.05	-300.291	2.69797	10.0536	6.93546	-162.041	150.771	-151.489	35.4752	241.656
-55.4177	222.754	-412.012	-99.9236	277.389	-343.376	112.693	160.876	-239.993		-3.29673	9.07584	-16.8594	56.0959	129.638	-192.486	-115.806	222.652	-265.009		12.2908	107.79	-245.656	150.958	61.3048	-189.501	24.8511	56.6124	-62.0592	14.5994	176.565	-189.164		-86.7614	137.997	-266.457	-6.3911	232.318	-268.96	-73.9303	299.743	-297.275	2.65265	9.19882	6.59212	-158.893	149.351	-150.838	26.3888	244.644
-55.5712	230.293	-408.592	-92.2887	276.063	-340.697	107.335	166.951	-242.216		-3.31492	9.43229	-16.3964	53.0194	133.678	-196.343	-114.699	221.941	-262.193		12.2171	107.758	-245.127	151.221	61.2275	-188.644	23.683	55.0241	-61.2214	13.7745	176.54	-188.395		-88.4633	139.004	-266.674	-6.17937	231.733	-268.276	-75.9245	299.412	-294.373	2.61176	8.73712	6.30205	-155.247	147.155	-148.83	17.1979	247.545
-55.7508	237.131	-405.728	-84.6931	274.532	-337.478	101.736	172.779	-244.38		-3.36766	9.97077	-15.8522	49.633	137.875	-200.787	-113.123	220.868	-261.487		12.1478	107.694	-244.637	151.489	61.1511	-187.813	22.7033	53.3038	-60.0787	12.8189	176.518	-187.589		-89.73	139.766	-266.752	-6.02094	231.133	-267.782	-77.7421	298.849	-291.685	2.59714	8.46847	6.1632	-151.695	144.921	-147.214	8.21867	250.261
-55.9536	243.256	-403.084	-77.0529	272.868	-333.907	96.217	178.254	-245.985		-3.43364	10.5638	-15.3014	45.6398	142.343	-205.478	-111.142	219.843	-257.891		12.0876	107.636	-244.199	151.851	61.061	-186.914	21.9373	51.5129	-58.9413	11.7544	176.506	-186.844		-90.675	140.276	-266.428	-5.83645	230.693	-267.145	-79.4707	298.169	-289.096	2.60754	8.36883	6.19013	-147.43	142.162	-146.75	-0.60788	252.807
-56.2491	248.808	-400.403	-69.3712	271.107	-330.374	90.8181	183.24	-246.774		-3.4915	11.1055	-14.791	41.1859	147.046	-210.851	-108.826	218.57	-256.298		12.056	107.591	-243.866	152.22	60.9712	-186.135	21.3045	49.4176	-57.3544	10.6482	176.554	-186.243		-91.2254	140.479	-266.014	-5.63786	230.326	-266.594	-81.1459	297.628	-286.444	2.63828	8.07433	6.26974	-143.033	139.27	-145.688	-9.41659	255.444
-56.7516	253.953	-397.522	-61.6489	269.272	-326.539	85.6203	187.804	-246.991		-3.52231	11.6219	-14.3063	36.4516	151.865	-216.24	-106.102	217.136	-253.975		12.0165	107.545	-243.522	152.642	60.8514	-185.411	20.7453	47.1322	-55.7038	9.56064	176.68	-185.795		-91.2412	140.485	-265.133	-5.45998	230.086	-266.188	-82.6602	296.988	-284.02	-2.92189	193.365	-249.09	-138.045	136.966	-145.801	-18.3705	258.222
-57.1946	258.782	-394.553	-53.9551	267.279	-322.713	80.4263	192.225	-246.69		-3.53957	11.9056	-13.8534	31.3226	156.665	-222.042	-102.9	215.584	-250.941		12.0519	107.46	-243.14	153.14	60.7096	-184.694	20.1272	44.5146	-53.8501	8.50836	176.919	-185.411		-91.2609	140.492	-264.039	-5.2454	229.897	-266.072	-84.0042	296.255	-281.656	0.590658	193.276	-249.875	-134.245	135.366	-146.046	-27.6042	261.056
-57.6589	263.264	-391.646	-46.1957	265.24	-319.119	74.9897	196.53	-246.021		-3.53289	11.9802	-13.3006	26.2036	161.555	-228.57	-99.2801	213.789	-247.623		12.0722	107.35	-242.666	153.679	60.5431	-184.154	19.3459	41.8718	-51.6546	7.44057	177.213	-185.076		-91.2813	140.499	-262.905	-5.05262	229.769	-266.06	-85.2586	295.479	-279.263	3.83343	193.331	-250.862	-130.321	134.152	-146.66	-37.1146	264.116
-58.0955	267.232	-388.959	-38.396	263.069	-315.156	69.2329	200.812	-245.095		-3.51782	11.9676	-12.7157	21.1705	166.367	-235.758	-95.3018	211.724	-243.908		12.093	107.188	-242.213	154.262	60.3866	-183.552	18.4175	39.2173	-48.975	6.39012	177.557	-184.69		-91.2999	140.505	-261.874	-4.83339	229.596	-266.355	-86.2558	294.633	-277.102	6.96636	193.468	-251.248	-126.609	133.672	-147.668	-46.8367	267.333
-58.3692	270.603	-386.531	-30.7068	260.757	-311.485	63.2738	205.098	-244.359		-3.50682	11.9446	-12.0676	15.9784	171.143	-242.652	-90.88	209.451	-239.61		12.116	107.026	-241.833	154.941	60.2163	-183.033	17.4244	36.5202	-45.979	5.21196	178.03	-183.989		-91.3253	140.514	-260.458	-4.5891	229.442	-266.638	-87.0314	293.724	-274.639	9.86382	193.458	-252.534	-123.258	133.412	-149.577	-56.7796	270.544
-58.5379	273.537	-384.443	-22.9868	258.307	-307.846	57.3755	209.016	-242.767		-3.51503	11.9013	-11.4897	10.743	175.685	-249.501	-86.1207	207.048	-234.845		12.1377	106.76	-241.49	155.664	60.0775	-182.683	16.4121	33.9511	-42.8118	3.80361	178.548	-183.328		-91.3457	140.521	-259.326	-4.28142	229.312	-266.788	-87.6092	292.632	-272.333	12.6061	193.397	-254.093	-122.189	133.193	-149.953	-66.74	273.748
-58.8071	276.073	-382.357	-14.9094	255.652	-304.008	52.2199	212.132	-240.924		-3.53374	11.8655	-10.9984	5.70202	180.155	-256.41	-81.0775	204.337	-229.944		12.0919	106.472	-241.238	156.412	59.9751	-182.362	15.3938	31.6995	-39.4859	2.23288	179.049	-182.514		-90.8411	139.675	-257.973	-3.93962	229.172	-266.676	-87.9854	291.516	-269.641	15.1013	193.328	-255.608	-120.326	133.1	-151.555	-76.6054	277.058
-59.0675	278.359	-380.405	-6.62734	252.628	-300.591	48.1657	214.242	-238.732		-3.55396	11.8311	-10.6688	0.410527	184.493	-261.95	-75.848	201.515	-224.538		12.0656	106.166	-241.102	157.224	59.9082	-182.069	14.5195	29.376	-35.9501	0.47887	179.713	-181.697		-88.4327	136.964	-255.07	-3.51479	228.925	-266.402	-88.1735	290.276	-267.306	17.3369	193.303	-257.552	-118.122	132.813	-153.444	-86.3098	280.23
-59.3064	280.406	-378.456	1.68549	249.366	-297.517	45.1444	215.423	-236.06		-3.56397	11.7732	-10.0898	-4.86144	188.542	-266.67	-70.4123	198.612	-219.366		12.0565	105.903	-241.054	157.991	59.8231	-181.982	13.5429	27.0686	-32.2506	-1.56852	180.536	-180.636		-84.5587	132.341	-251.629	-3.04453	228.587	-265.708	-88.3194	288.98	-264.76	19.0512	193.505	-260.422	-116.926	132.277	-153.152	-95.8859	283.292
-59.597	282.212	-376.687	10.2251	245.935	-294.155	43.0058	215.818	-233.022		-3.54982	11.672	-9.49159	-9.70633	192.306	-271.533	-64.9321	195.609	-213.979		12.1663	105.558	-240.885	158.707	59.7466	-181.899	12.2526	24.8297	-28.1522	-3.67418	181.406	-179.845		-79.5796	125.831	-247.69	-2.46195	228.049	-264.723	-88.4086	287.562	-262.719	20.343	194.262	-263.063	-73.5711	256.342	-267.698	-105.239	286.27
-59.7956	283.661	-375.237	18.6814	242.346	-291.386	41.5185	215.8	-230.389		-3.51875	11.528	-8.7945	-14.3519	195.812	-276	-59.4248	192.43	-208.675		12.3093	105.179	-240.74	159.4	59.66	-181.899	10.9073	22.4503	-24.1061	-5.8314	182.474	-178.701		-73.7731	117.861	-243.49	-1.68888	227.263	-263.819	-88.444	286.293	-260.493	21.1728	195.474	-266.297	-75.7636	261.502	-264.449	-114.333	289.098
-60.0429	284.836	-373.975	26.693	238.772	-289.953	40.2904	215.612	-227.978		-3.48334	11.3154	-8.08838	-18.9608	199.056	-279.972	-53.9427	189.264	-203.399		12.4682	104.805	-240.62	160.032	59.576	-181.912	9.50313	18.5647	-20.5085	-7.94446	183.904	-177.42		-67.7928	109.271	-237.692	-0.71807	226.317	-262.925	-88.4767	284.985	-258.771	21.6037	197.221	-270.091	-77.3489	265.665	-261.343	-122.914	291.639
-60.3205	285.91	-372.713	34.4407	235.361	-288.907	39.1339	215.401	-225.71		-3.44675	11.0934	-7.46057	-23.2221	202.124	-283.572	-48.5623	186.078	-198.435		12.6252	104.408	-240.485	160.635	59.5007	-181.882	8.0445	14.6176	-17.2338	-9.94809	185.723	-176.046		-63.4018	101.431	-231.457	0.523401	225.21	-262.106	-88.3621	283.716	-256.812	21.7118	199.564	-273.785	-78.2963	268.641	-258.645	-131.19	294.022
-60.689	286.935	-371.554	41.9122	232.306	-288.69	38.2323	215.17	-224.009		-3.41906	10.8273	-7.09839	-27.2225	204.903	-287.049	-43.3548	182.962	-193.217		12.8189	103.941	-240.314	161.226	59.466	-181.77	6.59303	10.6479	-14.1075	-11.6875	187.923	-174.861		-60.3677	94.6257	-224.248	1.86684	224.029	-261.198	-88.1446	282.39	-255.072	21.7668	202.285	-277.234	-78.889	270.548	-256.464	-139.319	296.273
-61.0861	287.833	-370.484	48.8838	229.483	-289.62	37.8039	214.188	-221.519		-3.41508	10.538	-6.84844	-31.1514	207.459	-289.572	-38.2362	179.979	-188.237		13.0083	103.518	-240.175	161.744	59.465	-181.621	5.59426	6.90525	-11.6516	-13.4336	190.453	-173.3		-58.3708	89.0403	-216.616	3.18189	222.804	-260.459	-87.8175	280.944	-253.354	21.8107	205.284	-280.497	-79.275	271.454	-254.857	-147.182	298.447
-61.5622	288.53	-369.458	55.2587	226.876	-290.996	37.1038	212.279	-216.652		-3.43151	10.2645	-6.6392	-34.9421	209.795	-291.32	-33.4131	177.259	-183.496		13.2478	103.222	-239.968	162.223	59.4929	-181.403	4.76775	3.33434	-9.55629	-15.2619	193.497	-171.316		-57.1448	84.5076	-207.629	4.32718	221.611	-259.587	-87.4059	279.499	-251.738	21.8515	208.609	-283.443	-79.279	271.601	-253.462	-154.774	300.485
-62.155	289.093	-368.519	61.3993	224.584	-292.572	36.8032	211.542	-214.858		-3.43378	10.0576	-6.44672	-38.3287	211.881	-292.792	-28.7546	174.685	-178.866		13.5729	102.925	-239.664	162.678	59.5287	-181.174	4.1832	1.47146	-7.58339	-17.5544	197.098	-168.846		-56.5537	81.2327	-199.007	5.2934	220.532	-258.629	-86.8835	278.078	-250.057	21.8708	212.24	-285.879	-79.0038	271.277	-251.973	-162.294	302.322
-62.9525	289.418	-367.678	66.8525	222.671	-294.953	36.6799	210.365	-212.401		-3.42956	9.84809	-6.26781	-41.4434	213.68	-294.328	-24.3459	172.371	-174.66		13.8988	102.66	-239.368	162.993	59.5537	-180.96	-91.3272	293.553	-101.796	-20.0649	201.187	-165.808		-56.2377	78.7344	-191.099	6.00943	219.672	-257.671	-86.4137	276.624	-248.265	21.8879	215.992	-288.241	-78.29	270.791	-249.907	-169.723	304.075
-63.9597	289.623	-366.9	71.5662	220.959	-297.678	36.7225	208.208	-207.662		-3.42376	9.69853	-6.15242	-44.457	215.325	-295.252	-20.2011	170.295	-170.761		14.1881	102.478	-239.103	163.237	59.5666	-180.717	-91.204	293.433	-101.32	-22.6885	205.974	-162.491		-55.9058	76.9907	-183.548	6.60452	218.959	-257.004	-85.9542	275.317	-246.551	21.8888	219.927	-290.383	-77.0361	269.74	-247.646	-176.9	305.815
-65.0703	289.768	-366.06	75.6196	219.784	-301.125	35.6214	205.787	-200.578		-3.40399	9.61315	-5.98385	-47.1876	216.832	-296.351	-16.4246	168.386	-167.132		14.3365	102.287	-238.779	163.427	59.5839	-180.539	-91.06	293.174	-100.849	-25.0839	211.563	-159.606		-55.5144	75.7927	-175.924	7.11575	218.464	-256.471	-85.5662	274.139	-244.986	21.6652	224.1	-292.295	-75.3343	268.128	-245.297	-183.969	307.41
-66.1763	289.857	-365.255	79.1136	219.141	-304.939	172.123	71.4668	-221.89		-3.39061	9.52764	-5.74076	-49.8869	218.296	-297.172	-12.8911	166.63	-163.748		14.3886	102.075	-238.445	163.521	59.5935	-180.331	-90.9082	292.7	-100.584	-27.0983	217.696	-157.412		-55.1453	74.895	-168.708	7.57039	218.166	-256.139	-85.1929	272.891	-243.418	21.2781	228.389	-293.98	-73.4323	265.972	-243.005	-190.731	308.858
-67.2462	289.867	-364.403	81.6337	218.913	-308.706	171.62	78.7914	-219.347		-3.38944	9.44905	-5.54866	-52.6989	219.563	-297.646	-9.77769	165.083	-160.958		14.3425	101.926	-238.193	163.551	59.6336	-180.232	-90.7626	292.146	-100.311	-28.4608	224.26	-155.332		-54.6975	73.9433	-161.9	8.03169	217.876	-255.976	-84.8822	271.663	-242.04	20.5944	232.82	-295.774	-71.3825	263.347	-241.069	-197.056	310.19
-68.2598	289.857	-363.635	83.3724	218.938	-311.746	170.422	86.6197	-217.726		-3.38959	9.38013	-5.35646	-55.4631	220.752	-297.843	-6.98932	163.625	-158.019		14.2918	101.805	-237.915	163.58	59.6823	-180.136	-90.5859	291.431	-100.289	-29.4018	231.23	-152.845		-54.2367	73.0944	-155.316	8.56539	217.589	-255.853	-84.5812	270.524	-240.75	19.7071	237.39	-297.421	-69.5479	260.359	-239.67	-202.951	311.304
-69.1554	289.799	-363.075	84.5323	219.139	-314.272	168.687	94.2294	-217.151		-3.38812	9.30227	-5.19601	-58.0166	221.854	-298.256	-4.66138	162.387	-155.516		14.2406	101.697	-237.633	163.575	59.7621	-180.129	-90.3642	290.626	-100.362	-30.0651	238.381	-149.887		-53.7511	71.9968	-149.25	9.2291	217.293	-255.425	-84.272	269.41	-239.501	18.416	241.431	-299.511	-68.1189	257.528	-238.477	-208.347	312.154
-69.9676	289.614	-362.756	85.1723	219.28	-315.71	166.64	101.571	-216.875		-3.39882	9.19339	-5.12947	-60.7495	223.01	-297.908	-2.61292	161.424	-153.459		14.21	101.638	-237.464	163.568	59.8742	-180.12	-90.0551	289.722	-100.497	-30.5891	245.522	-145.734		-53.0907	70.7099	-143.633	10.1371	216.774	-254.94	-83.9346	268.308	-238.288	17.2898	245.088	-301.246	-67.1212	255.063	-237.461	-213.166	312.708
-70.6678	289.232	-362.749	85.1955	219.604	-317.062	163.951	108.724	-218.201		-3.39373	9.07414	-5.24482	-63.0118	223.89	-298.114	-0.875958	160.629	-151.624		14.1898	101.617	-237.348	163.553	60.0527	-180.109	-89.6541	288.744	-100.697	-30.856	252.228	-140.533		-52.0502	69.1582	-138.158	11.2557	215.965	-254.273	-83.6107	267.303	-237.126	15.8353	248.086	-303.727	-66.528	253.053	-236.644	-217.642	313.073
-71.1453	288.695	-363.076	84.7959	220.174	-318.656	160.882	115.698	-220.187		-3.37543	8.86165	-5.38758	-65.2198	224.834	-298.122	0.56959	159.879	-149.947		14.1311	101.603	-237.251	163.532	60.2407	-180.094	-89.2337	287.746	-100.908	-30.8628	257.766	-134.623		-50.7305	67.387	-132.795	12.6666	215.049	-253.361	-83.3051	266.396	-236.024	14.4421	249.986	-306.242	-66.3144	251.562	-236.081	-221.982	313.271
-71.4123	287.994	-363.569	83.9636	221.22	-320.633	157.517	122.307	-223.05		-3.35906	8.65945	-5.52622	-67.2941	225.677	-298.364	1.85417	159.277	-148.471		13.9513	101.611	-237.285	163.442	60.4819	-179.945	-88.7981	286.787	-101.174	-30.6625	262.052	-128.501		-49.0054	65.3662	-127.575	14.1806	213.896	-252.446	-83.0091	265.531	-235.207	13.2538	250.978	-308.453	-66.285	250.586	-235.773	-225.977	313.378
-71.503	287.148	-364.082	82.6263	222.921	-323.526	153.727	128.828	-226.543		-3.35814	8.48752	-5.70048	-69.2843	226.465	-298.391	3.25333	158.533	-147.236		13.5592	101.648	-237.466	163.279	60.7397	-179.681	-88.4014	285.978	-101.468	-30.0264	265.165	-121.785		-46.8928	63.1953	-122.164	15.6548	212.495	-251.749	-82.6941	264.696	-234.308	12.0558	251.418	-310.814	-66.3967	250.028	-235.62	-229.744	313.293
-71.5071	286.164	-364.687	80.4	225.291	-326.69	149.51	135.054	-230.663		-3.34139	8.35213	-5.75645	-71.0924	227.057	-298.678	4.72065	157.779	-146.053		12.9895	101.73	-237.762	163.034	61.0224	-179.202	-88.0644	285.202	-101.751	-28.9485	267.117	-115.397		-44.678	60.8908	-116.631	17.1184	211.027	-250.709	-82.3631	263.9	-233.371	10.3663	251.067	-313.976	-66.5272	249.706	-235.602	-233.221	313.126
-71.4776	285.031	-365.257	77.2141	228.189	-329.181	145.03	141.094	-234.921		-3.30941	8.2557	-5.70171	-73.0726	227.783	-298.71	6.26489	156.883	-144.939		12.0432	101.891	-238.402	162.637	61.3179	-178.614	-87.842	284.633	-101.987	-27.462	268.407	-108.916		-42.5168	58.358	-111.279	18.5621	209.724	-249.42	-82.0502	263.216	-232.504	8.65075	250.365	-316.501	-66.7264	249.537	-235.689	-236.174	312.918
-71.278	283.571	-366.256	72.8545	231.588	-330.76	140.263	146.836	-239.5		-3.2736	8.25706	-5.54814	-74.7391	228.407	-299.202	7.99184	155.941	-143.867		10.8984	102.104	-239.213	162.166	61.6054	-178.086	-87.6336	284.071	-102.219	-25.6361	269.661	-102.743		-40.3002	55.7519	-105.961	19.8327	208.397	-248.099	-81.7306	262.449	-231.582	7.09027	250.492	-317.79	-67.1689	249.458	-235.957	-238.485	312.621
-70.4522	281.61	-367.347	67.5232	235.439	-331.859	135.142	152.44	-244.135		-3.22226	8.26422	-5.34483	-76.4495	229.031	-299.346	9.72948	155.011	-143.011		9.63542	102.354	-240.129	161.63	61.9014	-177.554	-87.4658	283.496	-102.383	-23.5235	270.873	-96.8955		-37.9859	53.1238	-100.311	20.9939	207.215	-246.43	-81.4239	261.72	-230.62	5.50939	251.478	-318.173	-67.8158	249.456	-236.344	-240.228	312.064
-68.6636	279.039	-368.233	61.2968	239.509	-331.935	129.381	158.079	-249.779		-3.14447	8.27176	-5.06577	-78.29	229.731	-299.166	11.3999	154.193	-141.908		8.2798	102.659	-241.053	160.993	62.1932	-176.898	-87.3084	282.919	-102.523	-21.3289	272.06	-91.2315		-35.6558	50.3877	-94.7361	22.1773	206.087	-244.562	-81.2118	260.993	-229.848	4.26236	253.512	-316.799	-68.6204	249.635	-237.027	-241.34	311.391
-65.6672	275.624	-368.753	54.3775	243.829	-331.554	123.289	163.641	-255.633		-3.06714	8.28647	-4.85933	-79.9911	230.365	-299.187	12.965	153.34	-140.778		6.81844	103.066	-242.121	160.22	62.5085	-176.428	-87.1985	282.481	-102.628	-18.9945	273.29	-85.4204		-33.2165	47.624	-89.426	23.2575	205.221	-242.656	-81.0786	260.337	-229.06	3.43804	256.532	-313.836	-69.5353	249.907	-237.991	-241.944	310.582
-61.1393	271.494	-369.267	46.9471	248.265	-331.099	117.24	168.782	-261.484		-2.99811	8.30065	-4.79791	-81.6975	230.977	-298.918	14.4196	152.623	-140.018		5.36567	103.538	-243.177	159.414	62.887	-176.026	-87.0736	282.04	-102.82	-16.5218	274.483	-79.8674		-30.655	44.9016	-84.0386	24.209	204.532	-240.852	-80.9984	259.701	-228.354	2.93519	260.375	-309.834	-70.5437	250.239	-239.217	-242.248	309.537
-55.0564	266.558	-369.003	39.1723	252.729	-330.443	111.093	173.555	-267.005		-2.93757	8.30435	-4.91928	-83.3805	231.592	-298.25	15.6898	152.014	-139.299		3.88138	104.05	-244.294	158.473	63.2718	-175.491	-86.9494	281.683	-103.028	-13.9316	274.878	-74.3346		-27.9858	42.1365	-78.7442	24.9419	204.058	-239.343	-80.9627	259.154	-227.713	2.27721	264.201	-305.849	-71.5143	250.573	-240.445	-242.292	308.34
-48.3309	260.764	-366.955	31.0064	257.212	-329.483	104.697	178.103	-272.337		-2.8875	8.33332	-5.16746	-84.9581	232.075	-297.812	16.8134	151.437	-138.668		2.52396	104.551	-245.302	157.482	63.601	-174.856	-86.8413	281.428	-103.218	-11.2668	274.355	-68.5939		-25.3624	39.2478	-73.5616	25.5713	203.766	-237.995	-80.9153	258.67	-227.008	1.35094	267.797	-302.126	-72.4299	250.881	-241.564	-241.996	307.1
-41.1048	254.634	-364.803	22.2985	261.657	-328.124	98.2683	182.274	-276.674		-2.85232	8.59421	-5.19488	-86.31	232.403	-297.588	17.7333	150.958	-138.21		1.28294	104.994	-246.326	156.544	63.9675	-174.573	-86.6836	281.072	-103.441	-8.51071	272.663	-63.3645		-22.867	36.5263	-68.6344	26.0313	203.752	-236.946	-80.8361	258.243	-226.194	0.166041	271.17	-298.658	-73.2713	251.003	-242.496	-241.197	305.647
-33.7621	248.578	-362.737	13.1631	266.119	-326.587	91.5601	186.343	-280.837		-2.82295	9.21257	-4.90621	-87.6705	232.656	-297.213	18.5124	150.6	-137.842		0.0604934	105.341	-247.361	155.732	64.349	-174.474	-86.4441	280.539	-103.733	-5.85785	269.819	-58.4869		-20.3654	33.7217	-63.8671	26.3	203.81	-236.335	-80.75	257.804	-225.58	-1.26781	274.326	-295.438	-74.0793	251.002	-243.247	-239.835	304.002
-26.7483	242.512	-360.382	3.75368	270.498	-324.328	84.4987	190.231	-284.315		-2.80811	10.0095	-4.42668	-89.0295	232.778	-296.913	19.1869	150.289	-137.276		-1.09967	105.584	-248.358	155.016	64.6364	-174.484	-85.9426	279.926	-104.328	-3.4807	265.765	-53.8238		-17.8558	30.8116	-59.1882	26.4533	203.836	-236.05	-80.6285	257.372	-225.073	-2.94092	277.269	-292.457	-74.8278	250.871	-243.897	-237.797	302.213
-20.4902	236.813	-358.046	-5.8808	274.769	-321.733	77.6902	193.701	-286.148		-2.83638	10.8679	-4.07875	-90.2911	232.792	-296.683	19.7877	150.041	-136.656		-2.21217	105.771	-249.316	154.475	64.9521	-174.621	-85.3538	279.124	-104.969	-1.36153	261.127	-50.319		-15.4449	28.0059	-54.9039	26.5669	203.862	-235.782	-80.4976	257.003	-224.67	-4.84364	280.007	-289.708	-75.4916	250.547	-244.505	-235.265	300.321
-14.5566	231.725	-357.024	-15.7411	278.827	-318.519	71.3728	196.522	-285.52		-2.87835	11.7712	-3.67113	-91.3402	232.814	-296.341	20.3759	149.848	-136.154		-3.47182	105.977	-250.402	154.076	65.3315	-175.081	-84.5968	278.215	-105.631	0.479895	256.075	-48.1284		-13.0353	25.3868	-51.3728	26.6098	203.862	-235.775	-80.4109	256.673	-224.474	-6.96628	282.545	-287.184	-76.14	250.027	-244.987	-232.351	298.257
-9.30565	227.022	-356.062	-25.5808	282.758	-315.404	66.1428	198.644	-282.929		-2.88824	12.4904	-3.28169	-92.3825	232.864	-295.836	20.846	149.698	-135.771		-4.7969	106.185	-251.551	153.751	65.7046	-175.498	-83.8934	277.423	-106.227	2.14885	250.761	-46.8618		-10.4378	22.8081	-48.03	26.6287	203.854	-235.838	-80.3579	256.393	-224.446	-9.29917	284.889	-284.876	-76.8515	249.38	-245.18	-229.02	296.037
-4.55355	222.668	-355.279	-35.3271	286.47	-311.919	62.3714	199.9	-279.212		-2.88294	12.8577	-3.07525	-93.1525	232.917	-295.383	21.1635	149.575	-135.461		-6.08708	106.373	-252.675	153.486	65.9892	-175.787	-83.0778	276.738	-107.106	3.57004	245.298	-46.3601		-7.79712	20.4134	-44.9148	26.6641	203.928	-235.841	-80.3084	256.2	-224.373	-11.8326	287.044	-282.778	-77.6117	248.583	-245.051	-225.213	293.672
-0.205687	218.702	-354.399	-45.0315	289.967	-308.166	59.702	201.068	-273.613		-2.84606	13.0607	-2.84706	-93.6096	232.973	-294.99	21.3873	149.503	-135.332		-7.31869	106.552	-253.787	153.259	66.276	-176.141	-82.4334	276.033	-107.666	4.8006	239.637	-46.6418		-5.31954	18.5364	-42.4382	26.7143	204.108	-235.866	-80.2335	256.063	-224.288	-14.557	289.018	-280.882	-78.4334	247.705	-244.702	-221.03	291.165
3.69245	215.132	-353.896	-54.4814	293.304	-304.247	57.867	202.867	-267.355		-2.76228	13.2124	-2.31049	-93.9521	233.032	-294.605	21.4961	149.481	-135.318		-8.44843	106.711	-254.816	153.004	66.5523	-176.564	-81.8291	275.435	-108.139	5.81407	233.852	-46.8033		-2.92488	17.0631	-40.1574	26.7805	204.394	-235.905	-80.0963	255.95	-224.14	-17.4626	290.814	-279.18	-79.3282	246.887	-244.26	-216.286	288.526
7.28724	212.027	-353.47	-63.6853	296.345	-300.495	56.7798	205.203	-261.483		-2.60476	13.2987	-1.66944	-94.2394	233.044	-294.274	21.5079	149.486	-135.283		-9.3779	106.822	-255.742	152.688	66.8302	-177.106	-81.3358	274.881	-108.633	6.77905	227.85	-46.9288		-0.775543	16.0265	-37.9978	26.884	204.747	-236.071	-79.6122	255.785	-224.109	-20.5397	292.44	-277.664	-80.2954	246.208	-243.677	-210.945	285.76
10.6754	209.26	-352.856	-72.3889	299.075	-296.299	56.2179	208.19	-255.086		-2.42188	13.3419	-1.13668	-94.3267	233.002	-294.162	21.5146	149.49	-135.231		-10.05	106.907	-256.452	152.311	67.1372	-177.791	-80.7773	274.312	-109.225	7.38016	221.593	-46.4524		0.898692	15.4055	-36.262	26.9192	205.39	-236.179	-78.8659	255.553	-224.352	-23.7787	293.902	-276.328	-81.2842	245.656	-243.171	-205.034	282.914
13.8071	206.767	-351.992	-80.6382	301.381	-292.012	55.8152	211.539	-245.753		-2.18327	13.4132	-0.806566	-94.3747	232.933	-294.091	21.5318	149.502	-135.099		-10.48	106.951	-256.989	151.915	67.5274	-178.533	-80.4019	273.842	-109.323	7.84573	214.771	-45.5558		2.26274	15.1337	-34.6031	26.7735	206.112	-236.649	-77.8177	255.315	-224.67	-27.1699	295.204	-275.163	-82.401	245.262	-242.774	-198.366	279.785
16.6105	204.565	-350.918	-88.2496	303.278	-287.773	55.4375	217.008	-234.004		-1.93214	13.5092	-0.88331	-94.4108	232.774	-294.011	21.555	149.519	-134.92		-10.6404	106.94	-257.374	151.502	67.9716	-179.312	-80.1329	273.526	-109.275	8.32208	207.378	-44.4885		3.47132	14.9979	-33.0334	26.4873	206.803	-237.533	-76.5585	255.031	-225.275	-30.7036	296.353	-274.162	-83.5783	245.054	-242.343	-191.038	276.385
19.4095	202.668	-350.191	-95.2742	304.806	-283.73	54.9078	222.456	-219.522		-1.77614	13.5537	-0.818399	-94.4421	232.549	-293.923	21.5938	149.554	-134.624		-10.6783	106.907	-257.65	151.115	68.4373	-180.111	-79.8587	273.289	-109.349	8.60945	199.489	-43.7086		4.42631	14.9265	-31.4204	26.0593	207.471	-238.827	-75.2192	254.745	-226.107	-34.3702	297.355	-273.317	-84.7936	244.91	-241.503	-183.268	272.75
21.9626	200.964	-349.349	-101.543	305.983	-279.944	53.8017	228.226	-201.444		-1.62461	13.6116	-0.853915	-94.4814	232.225	-293.769	21.6268	149.621	-134.376		-10.6483	106.726	-257.83	150.777	68.8994	-180.848	-79.6563	273.166	-109.139	8.65569	191.179	-43.1726		5.15159	14.8339	-30.0326	25.5032	208.273	-240.214	-74.1458	254.5	-227.135	-38.1599	298.216	-272.621	-86.0772	244.83	-240.648	-174.853	268.977
24.1706	199.416	-348.616	-107.362	306.857	-276.199	52.1081	233.646	-182.387		-1.46255	13.7037	-1.21027	-94.5338	231.833	-293.575	21.6062	149.828	-134.109		-10.6108	106.354	-258.031	150.515	69.3711	-181.434	-79.5022	273.095	-108.822	8.55845	182.42	-43.6287		5.79122	14.724	-28.7524	24.8817	209.103	-241.726	-73.3193	254.348	-227.947	-42.0632	298.941	-272.066	-87.3844	244.852	-239.334	-166.037	264.935
26.0966	198.011	-346.944	-112.596	307.529	-272.451	49.9206	238.54	-164.185		-1.3626	13.7976	-1.84797	-94.6681	231.421	-293.119	21.5555	150.086	-133.893		-10.5743	105.881	-258.224	150.279	69.8047	-181.972	-79.2846	273.054	-108.734	8.33671	173.582	-44.8908		6.26431	14.6154	-27.8048	24.3156	210.143	-243.166	-72.7981	254.217	-228.687	-46.0702	299.536	-271.645	-88.5862	244.919	-237.76	-157.156	260.851
27.9376	196.778	-347.053	-117.389	308.018	-268.879	47.4734	240.615	-146.741		-80.6601	84.0277	-289.353	-94.8412	231.034	-292.532	21.4444	150.359	-133.703		-10.5503	105.36	-258.323	150.035	70.2037	-182.59	-79.0177	272.992	-108.766	7.77505	164.905	-46.801		6.64911	14.4564	-26.8546	23.7402	211.576	-244.493	-72.5265	254.133	-229.156	-50.1714	300.008	-271.35	-89.7525	244.946	-235.958	-148.199	256.788
29.3077	195.697	-346.579	-121.957	308.361	-265.145	47.0744	239.414	-136.499		-80.7674	84.6913	-289.278	-95.0561	230.628	-291.774	21.2881	150.621	-133.641		-10.5221	104.758	-258.426	149.775	70.5529	-183.194	-78.7838	272.928	-108.705	7.10856	156.428	-48.9725		6.90251	14.3175	-26.3679	23.1625	213.484	-245.636	-72.4134	254.083	-229.479	-54.3571	300.362	-271.173	-90.8962	244.992	-234.139	-138.944	252.549
30.4776	194.817	-346.598	-126.286	308.606	-260.981	46.5002	239.059	-131.116		-80.8988	85.3732	-289.289	-95.2596	230.324	-291.001	21.0733	150.873	-133.566		-10.1765	104.145	-258.25	149.485	70.8904	-183.778	-78.4337	272.796	-108.895	6.37005	148.26	-51.1391		7.21085	14.1744	-25.7615	22.5619	215.935	-246.639	-72.3939	254.078	-229.536	-58.6176	300.604	-271.107	-92.032	245.007	-232.041	-129.95	248.259
31.7879	194.02	-347.561	-129.914	308.755	-257.126	46.2669	237.671	-126.64		-81.052	86.0693	-289.383	-95.5031	230.078	-290.063	20.9083	150.993	-133.513		-9.63549	103.547	-257.893	149.15	71.2045	-184.429	-78.0779	272.624	-109.106	5.69345	140.468	-53.0013		7.5451	14.0261	-25.0536	21.9967	218.817	-247.498	-72.3938	254.083	-229.537	-62.9432	300.739	-271.145	-93.1585	244.968	-230.036	-121.393	244.305
33.3963	192.938	-350.93	-132.664	308.807	-254.106	46.8776	235.319	-123.695		-81.2249	86.7753	-289.555	-95.7144	229.786	-289.191	20.7324	151.086	-133.444		-8.89095	102.97	-257.336	148.684	71.5015	-185.366	-77.7083	272.433	-109.262	4.93435	133.068	-54.98		7.81755	13.8839	-24.3032	21.2423	223.666	-248.261	-72.3933	254.103	-229.541	-67.3242	300.774	-271.278	-94.2937	245.049	-227.988	-113.239	240.512
35.2187	191.253	-354.354	-134.594	308.836	-251.929	51.2066	229.441	-131.109		-81.4154	87.4872	-289.8	-95.9002	229.508	-288.318	20.5251	151.193	-133.227		-7.95136	102.39	-256.611	148.15	71.9029	-186.242	-77.3665	272.271	-109.314	4.30143	126.012	-56.7386		8.04081	13.791	-23.6751	20.6297	228.761	-248.714	-72.3978	254.218	-229.557	-71.751	300.715	-271.499	-95.3331	245.368	-225.853	-105.542	236.768
37.4501	188.989	-359.075	-135.614	308.795	-250.545	-37.5631	206.866	-381.701		-81.6213	88.2008	-290.114	-96.0801	229.256	-287.486	20.2212	151.446	-132.759		-6.89043	101.813	-255.778	147.416	72.3937	-187.467	-77.018	272.122	-109.21	3.71745	119.44	-58.1152		8.30393	13.7148	-22.8449	20.3705	234.268	-248.445	-72.4125	254.432	-229.583	-76.2139	300.567	-271.801	-96.2912	245.822	-223.775	-98.1245	233.25
39.9119	186.302	-364.75	-135.882	308.669	-250.124	-31.7359	209.236	-379.724		-81.8405	88.9119	-290.492	-96.2616	229.002	-286.692	19.7112	151.786	-131.912		-5.90781	101.351	-254.971	146.61	72.963	-188.624	-76.7856	272.026	-109.017	3.22577	113.258	-59.2115		8.50838	13.6462	-21.9448	20.2197	239.029	-248.079	-72.4802	254.691	-229.655	-80.7033	300.337	-272.176	-97.185	246.309	-221.633	-90.7302	229.837
42.3216	183.062	-370.469	-135.835	308.185	-249.52	-24.7034	210.642	-376.019		-82.0708	89.6163	-290.931	-96.4035	228.688	-286.054	18.9973	152.273	-130.686		-4.92357	101.034	-254.095	145.585	73.5642	-189.963	-76.5704	271.936	-108.852	2.77357	107.609	-60.2938		8.64034	13.607	-21.1941	20.1562	243.049	-247.75	-72.6643	255.014	-229.899	-85.2093	300.029	-272.617	-97.9768	246.876	-219.285	-83.4738	226.163
44.7651	179.419	-376.446	-135.489	307.295	-247.973	-16.2516	211.183	-370.827		-82.3101	90.31	-291.426	-96.4984	228.408	-285.593	18.1289	152.856	-129.145		-4.00859	100.797	-253.257	144.437	74.2232	-191.134	-76.403	271.845	-108.617	2.28501	102.414	-60.9385		8.75711	13.5795	-20.5644	20.3908	244.729	-247.29	-73.0274	255.484	-230.289	-89.7225	299.651	-273.115	-98.7189	247.344	-216.682	-76.4048	222.486
47.224	175.447	-382.801	-134.464	305.955	-245.973	-6.13476	210.969	-364.93		-82.5562	90.9888	-291.972	-96.575	228.131	-285.281	17.1996	153.469	-127.435		-3.14524	100.618	-252.446	143.186	74.8163	-192.287	-76.2287	271.746	-108.331	1.69909	97.6925	-61.2896		8.84399	13.5763	-20.0408	21.6911	242.014	-246.029	-73.5522	255.913	-230.667	-94.233	299.207	-273.664	-99.4791	247.539	-213.858	-69.6315	218.81
49.8571	170.878	-389.448	-132.566	304.24	-243.601	4.91863	210.081	-358.674		-82.8069	91.6485	-292.566	-96.6107	227.896	-285.116	16.3254	153.956	-125.842		-2.42951	100.509	-251.619	142.028	75.3985	-192.852	-76.063	271.638	-108.166	1.02506	93.3681	-61.7534		8.87467	13.5514	-19.716	22.7593	238.33	-245.197	-74.4314	256.42	-230.876	-98.7313	298.704	-274.255	-100.352	247.54	-210.533	-63.4662	215.319
52.3974	165.675	-396.519	-129.693	301.989	-240.308	16.4798	208.524	-352.367		-83.0602	92.2849	-293.202	-96.6437	227.655	-284.995	15.5943	154.332	-124.302		-1.98511	100.409	-250.868	140.803	75.8436	-193.284	-75.861	271.493	-108.067	0.278919	89.3426	-62.4107		8.88054	13.545	-19.605	23.7932	234.669	-244.09	-75.5265	257.072	-230.815	-103.208	298.148	-274.881	-101.23	247.777	-206.758	-57.9268	212.008
54.789	160.265	-404.466	-125.725	299.323	-236.782	28.1682	206.228	-346.384		-83.3138	92.8939	-293.876	-96.6618	227.492	-284.928	14.9594	154.549	-122.899		-1.78353	100.31	-250.145	139.704	76.195	-193.244	-75.6493	271.363	-107.949	-0.416689	85.6444	-63.0403		8.88683	13.5344	-19.4876	23.5531	234.741	-243.585	-76.7288	257.73	-230.482	-107.652	297.544	-275.535	-102.388	248.106	-202.267	-52.6613	208.818
56.4921	154.75	-411.455	-120.79	296.201	-232.477	40.349	202.914	-339.74		-83.5657	93.4714	-294.585	-96.6894	227.333	-284.857	14.3675	154.655	-121.314		-1.75278	100.205	-249.39	138.729	76.436	-192.981	-75.4449	271.247	-107.851	-0.935168	82.2434	-63.4815		8.89391	13.5114	-19.333	24.2863	232.002	-242.777	-78.0332	258.319	-229.798	-112.056	296.898	-276.209	-103.754	248.827	-197.334	-47.7105	205.733
57.5184	149.966	-417.076	-114.79	292.542	-227.057	52.3938	198.741	-332.797		-83.8136	94.0132	-295.323	-96.7236	227.179	-284.781	13.7157	154.7	-119.662		-1.87931	100.111	-248.725	137.864	76.5447	-192.395	-75.256	271.119	-107.784	-1.24589	79.042	-63.8939		8.8995	13.4665	-19.21	23.721	233.575	-242.743	-79.3647	258.959	-228.981	-116.408	296.217	-276.896	-105.278	249.913	-191.637	-42.8419	202.947
57.8921	146.334	-421.354	-107.703	288.02	-221.079	64.5347	193.869	-325.455		-84.0554	94.5151	-296.086	-96.7558	227.02	-284.705	12.8955	154.716	-117.632		-1.98703	100.105	-248.132	137.006	76.5281	-191.904	-75.0026	270.93	-107.746	-1.37767	76.0332	-63.8736		8.90921	13.4262	-19.0979	22.6045	236.723	-242.791	-80.5769	259.468	-228.148	-120.7	295.505	-277.587	-107.024	251.36	-185.123	-38.0255	200.271
57.7783	143.957	-424.624	-99.5347	282.844	-214.719	76.4358	188.936	-318.932		-84.289	94.9731	-296.87	-96.7819	226.895	-284.652	11.8981	154.726	-115.404		-2.10472	100.24	-247.488	136.221	76.493	-191.503	-74.6198	270.724	-107.736	-1.34121	73.2313	-63.5964		8.91215	13.3824	-19.0342	19.4195	246.054	-244.295	-81.806	259.846	-227.265	-124.921	294.769	-278.275	-109.205	252.971	-177.814	-33.3649	197.658
57.1066	142.821	-425.667	-90.1892	277.034	-208.68	87.7264	184.053	-312.866		-84.5122	95.3828	-297.671	-96.8763	226.789	-284.523	10.8124	154.735	-113.05		-2.21226	100.572	-246.87	135.427	76.4039	-191.16	-74.1612	270.468	-107.546	-1.23381	70.5018	-63.1672		8.91006	13.3377	-18.9878	-189.568	238.903	-237.118	-83.051	260.199	-226.216	-129.063	294.015	-278.954	-111.428	254.783	-170.218	-29.0085	195.404
55.8849	143.207	-426.484	-79.6735	270.625	-203.984	97.9787	179.541	-307.257		-84.7229	95.7402	-298.483	-97.0194	226.734	-284.367	9.64075	154.724	-110.847		-2.34554	101.089	-246.135	134.599	76.3076	-190.908	-73.6405	270.091	-107.308	-1.12366	67.7397	-62.6418		8.91151	13.2819	-18.9645	-185.95	236.754	-237.527	-84.2611	260.492	-225.188	-133.114	293.249	-279.614	-113.953	256.719	-161.911	-25.0627	193.508
53.8927	144.616	-427.2	-68.3935	263.895	-200.884	107.287	175.506	-302.146		-84.9189	96.0412	-299.303	-97.2093	226.717	-284.18	8.41498	154.683	-108.626		-2.55077	101.687	-245.207	133.824	76.215	-190.605	-73.028	269.511	-107.026	-1.04564	64.8075	-61.9675		8.90591	13.2266	-18.9389	-182.466	234.936	-237.194	-85.4468	260.72	-224.047	-137.067	292.476	-280.249	-116.687	259.005	-153.175	-21.6214	191.889
50.9188	146.845	-428.559	-56.8074	257.086	-198.809	115.317	172.653	-298.718		-85.0981	96.2815	-300.127	-97.4866	226.716	-283.945	7.29996	154.574	-106.73		-2.78629	102.316	-244.285	133.096	76.1314	-190.103	-72.4777	268.995	-106.667	-0.963689	61.6105	-61.2153		8.8949	13.1526	-18.9036	-179.118	233.066	-237.1	-86.5944	260.951	-222.762	-140.91	291.702	-280.851	-119.446	261.731	-144.099	-18.6335	190.538
-71.5671	250.37	-406.485	-44.5867	250.229	-198.228	121.908	170.693	-296.675		-85.2583	96.457	-300.949	-97.8508	226.718	-283.699	6.40802	154.247	-105.153		-3.04373	102.9	-243.466	132.417	76.0412	-189.359	-72.0978	268.565	-106.076	-0.855899	58.2101	-60.462		8.88148	13.0624	-18.8653	-175.985	231.313	-236.767	-87.5699	261.177	-221.442	-144.635	290.934	-281.412	-122.112	264.411	-134.913	-16.1557	189.526
-78.8616	256.963	-400.121	-32.0325	243.282	-198.906	126.939	169.452	-295.583		-85.3974	96.5636	-301.766	-98.3261	226.731	-283.353	5.10692	153.62	-102.48		-3.44201	103.496	-242.702	131.739	75.9393	-188.289	-71.8028	268.25	-105.422	-0.673477	54.5123	-59.5318		8.85794	12.9725	-18.799	-172.977	229.675	-236.627	-88.388	261.396	-220.162	-148.231	290.176	-281.925	-124.635	266.81	-125.827	-14.2324	188.875
-85.8136	263.386	-393.914	-19.5019	236.474	-199.78	130.498	169.013	-296.354		-85.5132	96.5971	-302.573	-98.8553	226.747	-282.969	3.53643	152.537	-99.1163		-4.19418	104.139	-242.412	131.133	75.7928	-186.928	-71.6102	268.08	-104.781	-0.335712	50.4584	-58.6935		8.77794	12.8742	-18.7616	-169.776	228.114	-232.689	-88.9609	261.575	-219.072	-151.689	289.436	-282.382	-126.687	268.671	-116.8	-12.8047	188.488
-92.7687	269.621	-387.52	-7.11106	229.49	-201.235	132.41	169.249	-298.247		-85.6035	96.5534	-303.366	-99.3313	226.752	-282.634	1.96596	151.064	-95.5466		-5.18313	104.992	-242.146	130.501	75.6313	-185.669	-71.5311	268.14	-104.198	0.0189129	46.0825	-57.505		8.68012	12.7738	-18.7187	-166.757	226.455	-229.521	-89.3647	261.712	-218.227	-155	288.718	-282.776	-128.36	269.799	-108.333	-11.7048	188.274
-99.5703	275.775	-381.378	6.04615	222.078	-203.2	133.209	169.595	-300.119		-85.6663	96.4282	-304.14	-99.8066	226.767	-282.256	0.304412	148.809	-91.4571		-6.56316	105.996	-242.123	129.79	75.4109	-184.337	-71.4885	268.234	-103.64	0.425852	41.3256	-55.7837		8.56368	12.6526	-18.5091	-163.859	225.011	-226.657	-89.5621	261.785	-217.705	-158.153	288.029	-283.099	-129.579	270.131	-100.674	-10.9628	188.127
-105.951	281.516	-375.178	19.0447	214.495	-205.588	133.499	169.877	-300.985		-85.6993	96.2175	-304.891	-100.217	226.785	-281.858	-2.08996	145.988	-86.5145		-8.29294	107.136	-242.192	129.03	75.0805	-182.907	-71.4531	268.302	-103.24	0.787434	36.1635	-53.1688		8.43773	12.4903	-18.144	-161.105	223.573	-224.257	-89.6461	261.802	-217.496	-161.139	287.374	-283.344	-130.187	269.943	-93.9243	-10.494	187.982
-111.923	286.584	-369.02	31.3753	206.743	-207.624	133.163	170.853	-302.922		-85.7005	95.9171	-305.614	-100.528	226.789	-281.546	-4.17764	142.548	-82.7024		-10.2588	108.385	-242.427	128.18	74.6695	-181.755	-71.4315	268.341	-103.009	0.750707	30.5862	-49.2693		8.29789	12.2271	-17.8278	-158.621	222.185	-222.436	-89.6484	261.75	-217.507	-163.948	286.76	-283.503	-130.325	269.484	-87.8446	-10.1128	187.814
-118.307	291.938	-359.044	42.3285	198.754	-210.095	131.56	172.706	-306.866		-85.6676	95.5229	-306.306	-100.761	226.78	-281.281	-6.04802	138.796	-79.8574		-12.1023	109.637	-242.565	127.234	74.1978	-180.67	-71.4122	268.378	-102.793	0.477517	24.9329	-44.0851		8.21093	11.9704	-17.2512	-156.591	220.935	-224.573	-89.6449	261.647	-217.505	-166.571	286.191	-283.568	-130.097	268.756	-82.75	-9.66192	187.586
-123.643	296.416	-349.949	51.2519	190.884	-210.828	128.858	175.73	-312.661		-85.5986	95.0306	-306.962	-101.086	226.795	-280.908	-7.80635	134.625	-77.4123		-13.7902	110.76	-242.879	125.948	73.4937	-179.072	-71.4033	268.428	-102.488	0.0945882	19.3274	-38.4719		8.16579	11.6914	-16.3397	-154.809	219.853	-226.427	-89.6005	261.509	-217.275	-168.997	285.675	-283.531	-129.554	267.932	-78.5386	-9.17009	187.334
-128.173	300.103	-341.8	57.4	183.794	-210.143	124.837	179.768	-320.356		-85.4912	94.4361	-307.577	-101.349	226.796	-280.601	-9.53857	130.458	-75.4242		-15.2736	111.735	-242.875	124.286	72.6267	-176.89	-71.4267	268.521	-102.173	-0.433864	14.1474	-33.0278		8.10508	11.4454	-15.4436	-153.245	218.799	-228.083	-89.5359	261.363	-216.93	-171.218	285.217	-283.386	-128.863	267.151	-75.3241	-8.53873	187.099
-132.483	303.431	-333.92	60.9633	177.266	-209.55	119.24	184.768	-329.438		-85.3434	93.7353	-308.147	-101.692	226.805	-280.2	-11.0739	126.353	-74.3308		-16.7639	112.625	-242.861	122.539	71.7367	-175.026	-71.5527	268.802	-101.681	-1.31642	9.7004	-27.8794		7.96107	11.2476	-14.8017	-151.844	217.875	-229.458	-89.4149	261.137	-216.499	-173.224	284.823	-283.125	-128.214	266.475	-73.0873	-7.39413	186.72
-137.897	307.853	-326.784	62.5047	171.39	-209.339	112.388	189.972	-338.075		-85.1529	92.924	-308.668	-101.956	226.792	-279.889	-12.5581	122.094	-73.1967		-18.2702	113.6	-242.797	120.839	70.8651	-173.498	-71.7161	269.206	-101.142	-2.02369	5.95344	-23.591		7.71521	11.0933	-14.2677	-150.506	217.058	-230.325	-89.2652	260.805	-216.017	-175.004	284.498	-282.74	-127.731	265.838	-71.85	-5.96814	186.134
-141.776	310.462	-324.678	62.9624	166.085	-208.818	104.639	195.362	-345.582		-84.932	92.0513	-309.117	-102.187	226.741	-279.607	-13.8418	117.594	-71.7421		-20.055	114.686	-242.714	119.048	69.821	-172.239	-71.9192	269.691	-100.5	-2.82852	2.85591	-20.0569		7.26615	10.874	-14.093	-149.24	216.257	-231.01	-89.022	260.453	-215.409	-176.55	284.248	-282.223	-127.409	265.404	-71.4427	-4.2653	185.132
-145.915	312.925	-321.82	62.9969	161.201	-208.617	95.8	200.811	-352.449		-84.7364	91.3179	-309.433	-102.327	226.65	-279.421	-15.0937	112.948	-70.0226		-22.0463	115.934	-242.605	117.119	68.6396	-171.501	-72.1126	270.207	-99.7333	-3.67144	0.620884	-17.2333		6.69733	10.6259	-14.3743	-148.021	215.5	-231.555	-88.7298	260.055	-215.009	-177.851	284.08	-281.567	-127.172	265.118	-71.5188	-2.43239	183.553
-150.354	315.274	-317.966	62.6412	156.356	-207.724	86.1006	206.308	-358.642		-84.5775	90.7491	-309.636	-102.449	226.54	-279.249	-16.2696	108.188	-68.136		-24.3049	117.37	-242.339	115.261	66.9397	-172.312	-72.2813	270.727	-98.9842	113.673	157.28	-174.614		5.90898	10.3756	-15.0033	-146.863	214.787	-231.757	-88.3629	259.562	-214.738	-178.889	284.044	-280.767	-127.005	264.783	-71.8731	-0.655929	181.043
-155.792	319.343	-313.718	62.1579	151.479	-204.014	75.7705	211.815	-364.456		-84.451	90.3657	-309.677	-102.48	226.39	-279.167	-16.9311	103.133	-66.2755		-26.6713	119.12	-242.253	112.918	64.7384	-172.684	-72.3548	271.067	-98.3554	118.621	156.28	-169.959		4.97591	10.049	-15.6666	-145.792	214.139	-231.614	-87.973	259.083	-214.444	-179.64	284.226	-279.924	-126.754	264.504	-72.581	0.65906	177.46
-160.797	323.056	-312.039	61.4859	146.609	-196.996	65.0062	217.375	-369.594		-84.3957	90.1911	-309.575	-102.51	226.242	-279.082	-17.405	98.4377	-64.5202		-28.9768	120.749	-242.154	108.87	61.4974	-168.969	-72.3977	271.281	-97.7903	123.396	155.321	-165.608		3.91707	9.69396	-16.286	-144.907	213.594	-231.615	-87.5113	258.662	-214.072	-180.161	284.399	-279.368	-126.417	264.369	-73.5209	1.20082	172.311
-166.644	327.329	-309.138	60.5752	141.651	-186.948	53.7841	222.774	-373.651		-84.4158	90.1966	-309.325	-102.547	226.13	-278.968	-17.8378	93.6627	-62.8158		-31.1276	122.312	-241.947	103.88	58.3671	-165.631	-72.3867	271.417	-97.3126	128.059	154.423	-161.601		2.85452	9.37191	-16.9226	-144.134	213.11	-231.372	-87.0762	258.182	-213.833	-180.47	284.782	-278.951	-126.017	264.309	-74.7934	1.04381	165.663
-172.822	331.535	-300.216	59.4092	136.476	-174.225	42.1412	227.796	-376.485		-84.4176	90.201	-309.213	-102.592	226.029	-278.823	-18.2603	88.9916	-61.1349		-33.2645	123.714	-241.364	98.8159	55.5625	-162.937	-72.3775	271.505	-97.0672	132.57	153.512	-157.978		1.59003	9.02633	-17.7568	-143.374	212.606	-231.092	-86.6366	257.668	-213.615	-180.647	285.147	-278.859	-125.731	264.266	-76.1439	0.317391	157.163
-179.267	336.078	-295.551	57.8973	130.999	-159.533	29.9751	232.642	-378.401		-84.4225	90.2032	-309.037	-102.633	225.917	-278.679	-18.5616	84.407	-59.6077		-35.2874	124.977	-240.419	93.1639	53.1097	-158.93	-72.3573	271.553	-96.7816	137.179	152.542	-155.071		0.557697	8.6946	-18.354	-142.804	212.272	-230.648	-86.195	257.208	-213.458	-180.729	285.446	-278.988	-125.457	264.273	-77.4514	-0.770159	146.741
-185.029	339.254	-285.393	55.9504	125.344	-144.846	17.2082	237.462	-379.647		-84.4677	90.2047	-308.859	-102.675	225.794	-278.536	-18.7729	80.0667	-57.9963		-37.0971	126.047	-238.929	87.7736	51.1758	-154.285	-72.3214	271.597	-96.5269	141.613	151.706	-152.822		-0.236019	8.43096	-18.7445	-142.285	212.023	-230.355	-85.7275	256.709	-213.485	-180.759	285.595	-279.126	-125.182	263.703	-79.0083	-1.91754	134.662
-190.189	341.652	-284.113	54.4669	119.853	-131.679	3.78998	242.238	-380.371		-84.5277	90.2063	-308.622	-102.637	225.65	-278.469	-19.0791	75.8321	-58.3837		-38.7226	127.035	-236.68	83.863	50.2392	-152.293	-72.2849	271.63	-96.3325	146.059	150.763	-151.365		-0.682478	8.30079	-19.053	-141.824	211.847	-229.677	-85.269	256.203	-213.639	-180.759	285.595	-279.126	-124.85	262.575	-80.9213	-2.67169	120.869
-194.846	344.326	-282.671	54.0164	115.236	-120.19	-9.78767	246.823	-380.674		-59.6806	245.335	-109.4	-102.513	225.461	-278.509	-19.2929	72.1229	-59.3543		-40.09	128.004	-233.794	80.8374	49.3872	-148.988	-72.2765	271.668	-96.0898	150.351	149.966	-150.732		-1.08411	8.17809	-19.3606	-141.497	211.728	-229.041	-84.8143	255.706	-213.761	-180.729	285.446	-278.988	-124.458	260.903	-82.8576	-3.07062	106.197
-198.504	346.83	-280.013	53.3831	112.654	-114.293	-23.5716	251.277	-380.684		-59.9081	245.568	-108.265	-102.334	225.212	-278.614	-19.1302	68.5867	-58.6556		-41.233	129.047	-230.761	77.9943	48.5039	-144.195	-72.2733	271.759	-95.5003	154.364	149.258	-151.555		-1.12912	8.1445	-19.2088	-141.288	211.683	-228.375	-84.4011	255.261	-213.77	-180.701	285.374	-278.857	-123.776	258.372	-85.284	-3.22915	98.6113
-201.102	348.702	-279.68	51.3529	103.243	-100.141	-37.2955	255.381	-380.051		-60.1404	245.883	-106.985	-102.153	224.98	-278.73	-18.8694	65.2981	-57.9081		-42.2105	130.119	-227.456	75.7101	47.8817	-139.134	-72.2762	271.866	-94.7597	157.945	148.685	-153.917		-1.13863	8.08252	-19.0244	-141.109	211.642	-227.83	-83.9966	254.861	-213.642	-180.612	285.048	-278.455	-122.865	255.037	-88.1999	-3.2114	90.8373
-202.577	349.69	-279.147	51.4385	99.7935	-94.7911	-50.7233	259.044	-378.885		-60.3475	246.165	-105.829	-101.986	224.749	-278.77	-18.5715	62.2308	-57.2308		-43.1139	131.125	-223.487	73.546	47.3085	-134.542	-72.2985	271.917	-93.8186	161.206	148.329	-157.458		-158.996	224.416	-268.164	-140.964	211.621	-227.208	-83.6004	254.453	-213.494	-180.521	284.535	-278.369	-121.617	251.43	-90.6474	-3.20458	82.6456
-202.921	349.797	-278.346	51.0259	95.0069	-86.8314	-64.0729	262.419	-376.932		-60.5776	246.452	-104.487	-101.895	224.526	-278.736	-18.0873	59.3165	-54.7022		-44.0514	132.265	-219.348	71.4941	46.7832	-130.432	-72.3534	271.974	-92.752	164.069	148.239	-161.884		-157.299	222.451	-272.525	-140.844	211.539	-226.931	-82.9577	254.026	-213.667	-180.458	284.426	-278.18	-120.099	247.861	-92.2248	-3.07757	75.5536
-202.3	348.777	-278.346	46.0441	81.6715	-69.9599	-77.4858	265.528	-374.186		-60.7523	246.684	-103.325	-101.842	224.316	-278.658	-17.4649	56.507	-51.547		-45.053	133.414	-214.923	69.3965	46.3309	-126.347	-72.398	271.974	-91.614	166.437	148.218	-167.111		-155.985	220.745	-276.639	-140.695	211.503	-226.53	-82.1189	253.528	-214.193	-180.412	284.1	-278.197	-118.228	244.095	-93.266	-154.722	124.923
-201.225	347.064	-278.346	46.0441	81.6715	-69.9599	-90.6343	268.348	-370.837		-60.8919	246.869	-102.331	-101.827	224.157	-278.457	-16.9465	53.9758	-49.8179		-46.1357	134.469	-210.1	67.3708	46.0387	-122.544	-72.4345	271.86	-90.6412	168.447	148.306	-172.196		-155.032	219.258	-281.311	-140.519	211.477	-226.193	-80.9893	252.967	-214.995	-180.412	284.1	-278.197	-116.275	240.374	-93.8819	-154.058	131.646
-110.318	274.29	-378.904	92.552	63.3537	-235.042	-103.605	271.075	-366.834		-61.0134	246.951	-101.602	-101.778	223.975	-278.259	-16.2787	51.6758	-47.961		-47.2662	135.465	-205.004	65.4806	45.8013	-119.215	-72.4772	271.619	-89.7006	170.117	148.445	-176.95		-154.491	218.046	-285.388	-140.341	211.465	-225.706	-79.5903	252.272	-215.974	-180.34	283.767	-278.495	-114.23	236.656	-94.1936	-153.782	138.292
-103.626	270.736	-381.996	92.054	67.4918	-235.921	-116.655	273.661	-361.865		-61.0872	247.007	-101.1	-101.615	223.784	-278.189	-15.428	49.6365	-45.6891		-48.2228	136.647	-199.438	63.5778	45.5611	-115.741	-72.4818	271.385	-88.9429	171.449	148.577	-181.439		-154.122	217.235	-289.504	-140.168	211.454	-225.314	-77.9394	251.58	-217.402	83.7475	263.53	-240.094	-112.316	232.917	-94.1487	-153.713	144.483
-96.3915	266.132	-382.986	91.4632	73.1097	-235.503	-129.333	276.028	-356.266		-61.113	247.057	-100.683	-101.402	223.596	-278.076	-14.4317	47.7025	-42.608		-49.1525	137.641	-193.744	61.7922	45.337	-112.337	-72.4527	271.127	-88.2984	172.486	148.701	-185.604		-153.809	216.82	-293.2	-140.001	211.503	-224.886	-76.3977	250.934	-218.884	84.498	261.033	-237.386	-110.163	228.738	-94.5532	-153.592	150.264
-88.7663	260.942	-381.519	90.7535	79.5048	-233.799	-141.552	278.13	-350.23		-61.123	247.101	-100.335	-101.219	223.389	-277.916	-13.4506	45.702	-39.3691		-49.8536	138.468	-187.692	60.058	45.0991	-109.693	-72.4139	270.909	-87.7296	173.259	148.809	-188.847		-153.524	216.555	-296.599	-139.863	211.543	-224.605	-75.0905	250.474	-220.125	85.0698	258.085	-235.287	-108.011	224.441	-94.4996	-153.51	155.514
-81.5996	256.23	-379.362	90.0694	86.4083	-230.55	-153.293	279.95	-342.944		-61.1158	247.145	-99.997	-100.959	223.155	-277.929	-12.4944	43.802	-36.8529		-50.2913	139.495	-181.24	58.3654	44.7268	-107.051	-72.3031	270.717	-87.4604	173.819	148.981	-191.245		-153.284	216.332	-299.462	-139.75	211.607	-224.285	-74.127	250.141	-221.204	85.5964	254.696	-233.404	-105.668	219.883	-93.6098	-153.422	160.312
-74.9646	252.189	-376.384	89.5167	93.6409	-225.811	-164.625	281.236	-334.449		-61.0809	247.174	-99.8097	-100.686	222.926	-277.99	-11.5698	41.7931	-33.8332		-50.6595	140.88	-174.507	56.7041	44.3603	-104.359	-72.174	270.622	-87.2793	173.892	149.272	-193.651		-153.024	216.091	-302.549	-139.654	211.673	-224.047	-73.5202	249.959	-222.162	86.0559	251.369	-231.775	-103.009	214.923	-92.0078	-153.233	164.712
-68.8466	248.775	-372.411	89.0544	100.164	-221.045	-174.689	282.099	-325.222		-61.0414	247.201	-99.6016	-100.499	222.723	-277.949	-10.7221	39.6151	-30.967		-51.2603	141.905	-167.338	55.1433	44.0338	-102.064	-71.976	270.512	-87.2775	173.371	149.846	-196.3		-152.776	215.861	-305.507	-139.564	211.742	-223.807	-73.2554	249.882	-222.632	86.4956	248.036	-230.282	-100.063	209.522	-90.0789	-152.954	168.695
-63.2878	245.968	-367.656	88.8134	105.892	-216.83	-183.336	282.475	-316.03		-61.0103	247.197	-99.4548	-100.341	222.509	-277.967	-9.81364	37.2701	-28.7043		-52.0235	142.747	-158.74	53.578	43.7345	-100.158	-71.7488	270.311	-87.2939	172.291	150.821	-199.261		-152.666	215.639	-308.106	-139.443	211.786	-223.541	-73.2061	249.86	-222.773	86.8041	244.642	-229.057	-96.9162	203.749	-87.847	-152.643	172.358
-58.0534	243.626	-362.771	88.8485	110.485	-213.296	-190.651	282.553	-306.787		-60.9626	247.112	-99.3161	-100.197	222.288	-277.988	-8.97246	34.9507	-26.8749		-52.9196	144.058	-149.467	52.04	43.3242	-98.0337	-71.5228	270.017	-87.3606	170.666	152.252	-203.566		-152.82	215.391	-310.494	-139.306	211.817	-223.315	-73.1517	249.835	-222.928	87.0406	241.245	-228.143	-93.5211	197.502	-85.7149	-152.228	175.6
-53.1376	241.533	-357.389	89.0038	114.274	-210.644	-196.014	282.475	-299.516		-60.9065	246.984	-99.1995	-100.139	222.097	-277.925	-8.20141	32.362	-24.65		-53.7134	146.22	-140.171	50.4838	42.7829	-95.7125	-71.3573	269.462	-87.2764	168.291	154.088	-209.116		-153.224	215.356	-312.9	-139.174	211.84	-223.125	-73.0709	249.806	-223.108	87.2038	238.009	-227.016	-89.8827	190.542	-83.4333	-151.632	178.538
-48.5804	239.53	-351.537	89.2981	117.31	-208.504	-199.38	282.364	-293.781		-60.8152	246.827	-98.9686	-100.127	221.922	-277.814	-7.73469	29.6996	-22.2913		-53.907	149.581	-131.28	48.8449	41.7616	-92.8744	-71.1573	268.478	-87.2374	165.38	156.363	-215.125		-153.954	215.473	-314.849	-139.047	211.865	-222.948	-72.9688	249.768	-223.347	87.3292	234.826	-225.807	-86.1292	183.276	-81.1499	-150.926	181.115
-44.0888	237.524	-344.954	89.6138	119.676	-206.588	-201.492	281.918	-288.549		-60.6871	246.543	-98.7829	-100.119	221.751	-277.769	-7.47784	26.8646	-19.5326		-53.1494	154.938	-123.399	47.1234	40.2097	-89.5298	-70.9167	267.141	-86.823	161.933	159.012	-221.446		-155.021	215.942	-316.362	-138.928	211.892	-222.794	-72.8252	249.721	-223.641	87.4433	231.857	-224.208	-82.188	175.479	-78.7968	-150.078	183.296
-39.6616	235.36	-337.739	89.8906	121.573	-205.022	-202.693	280.981	-282.99		-60.3436	246.012	-98.503	-100.136	221.59	-277.711	-7.45152	24.012	-16.8628		-51.17	162.547	-116.944	45.2302	38.2031	-85.4866	-70.5211	265.709	-85.688	157.845	161.977	-228.226		-156.298	216.564	-317.827	-138.828	211.914	-222.738	-72.7114	249.695	-224.042	87.5659	229.019	-222.399	-78.3643	167.105	-76.0596	-149.01	184.909
-35.4479	233.196	-329.848	90.16	123.252	-203.549	-202.712	279.359	-276.656		-59.421	245.156	-98.0071	-100.145	221.477	-277.673	-7.63275	21.1096	-13.2441		-47.9848	171.815	-111.055	43.3245	35.9071	-81.0234	-69.863	263.941	-84.019	153.23	165.088	-235.291		-157.74	217.488	-319.159	-138.721	211.939	-222.65	-72.6062	249.734	-224.455	87.6832	226.319	-220.538	-74.6324	158.028	-72.4413	-147.719	186.055
-31.4373	231.067	-321.165	90.4068	124.67	-202.278	-202.15	276.822	-267.838		-57.9625	243.68	-98.7382	-100.153	221.365	-277.637	-7.9411	18.281	-9.3542		-43.7184	181.986	-104.666	41.3961	33.3564	-76.4929	-68.7921	262.083	-82.3105	147.996	168.47	-241.941		-159.24	218.445	-320.15	-138.625	211.96	-222.605	-72.4807	249.815	-224.907	87.7915	223.628	-218.885	-71.1077	148.687	-68.3042	-146.272	186.724
-27.7058	229.066	-311.825	90.5557	126.046	-201.218	-201.07	273.348	-257.11		-55.8155	241.693	-99.4731	-100.162	221.246	-277.597	-8.1303	15.5371	-6.14269		-38.6657	192.393	-97.2717	39.428	30.8825	-71.9948	-67.176	260.333	-80.8181	142.229	172.088	-248.271		-160.775	219.658	-321.109	-138.48	211.961	-222.698	-72.3531	249.921	-225.379	87.8763	221.122	-217.356	-67.587	138.912	-64.1512	-144.697	187.009
-24.3861	227.296	-302.18	90.6381	127.547	-200.27	-198.884	269.278	-246.665		-53.0594	239.291	-99.6494	-100.171	221.149	-277.564	-8.31175	13.1185	-3.48517		-33.326	202.473	-89.0455	37.4114	28.4855	-67.5253	-65.4981	258.6	-78.7481	135.897	175.891	-254.349		-162.477	220.748	-322.242	-138.345	211.957	-222.773	-72.2832	250.07	-225.799	87.9957	218.752	-215.559	-63.8143	129.04	-58.9596	-143.045	187.067
-21.4205	225.699	-292.501	90.7159	128.908	-199.386	-195.282	264.904	-236.718		-50.1467	236.542	-100.866	-100.204	221.064	-277.517	-8.53901	10.9993	-0.891549		-28.4029	211.768	-80.8373	35.2788	26.0504	-62.9299	-63.4469	256.168	-77.1116	129.088	179.865	-259.876		-164.269	222.012	-323.407	-138.213	211.932	-222.883	-72.2012	250.253	-226.056	88.0054	216.542	-214.067	-57.4615	119.876	-55.2111	-141.355	187.037
-18.6309	224.24	-282.881	90.6132	130.1	-198.514	-190.459	260.326	-228.803		-47.7134	233.697	-102.759	-100.234	220.962	-277.533	-8.65729	9.26284	0.608973		-24.6085	219.762	-73.916	33.056	23.5489	-58.2048	-61.2293	253.603	-75.4557	121.707	184.084	-264.405		-166.168	223.352	-324.641	-138.088	211.896	-223.027	-72.16	250.431	-226.201	87.8469	214.403	-212.559	-54.9497	115.081	-53.0016	-139.718	186.822
-16.0923	222.909	-273.325	90.3886	131.03	-197.562	-184.648	255.849	-223.082		-45.717	231.362	-103.206	-100.311	220.858	-277.555	-8.71396	7.95475	1.49136		-22.0504	225.662	-68.8981	30.5793	21.0076	-53.4547	-58.4969	250.441	-74.2465	114.014	188.398	-269.164		-168.231	224.878	-325.966	-137.942	211.822	-223.209	-72.181	250.628	-226.305	87.447	212.409	-211.397	-51.7289	110.501	-51.4377	-138.077	186.475
-13.8791	221.646	-264.231	89.9582	131.63	-196.541	-177.686	251.54	-219.531		-44.3945	229.464	-103.642	-100.391	220.734	-277.749	-8.79779	6.96766	2.01364		-20.6768	229.645	-65.6323	27.9645	18.5429	-48.6923	-55.8432	246.65	-72.2677	105.933	192.888	-273.778		-170.436	226.382	-327.184	-137.826	211.746	-223.353	-72.2392	250.827	-226.343	86.865	210.367	-210.026	-47.231	106.29	-49.4969	-136.339	186.024
-12.216	220.677	-255.945	89.428	131.896	-195.662	-170.478	247.428	-216.571		-43.6757	228.03	-104.892	-100.498	220.6	-277.94	-8.87627	6.25442	2.40494		-20.2563	231.946	-64.077	25.1076	16.158	-44.2508	-52.6473	242.277	-71.0217	97.6266	197.377	-278.237		-172.704	228.063	-328.015	-137.711	211.666	-223.508	-72.2955	251.004	-226.347	86.0226	208.305	-209.702	-38.9485	103.318	-52.035	-134.65	185.501
-11.0757	220.096	-248.11	88.6026	131.928	-194.407	-163.181	243.357	-214.748		-43.1899	227.034	-105.046	-100.565	220.451	-278.222	-8.92586	5.76527	2.65682		-20.2974	232.846	-63.5679	22.1832	14.0376	-40.3974	-49.1027	237.854	-70.1725	89.1057	201.807	-282.928		-174.978	229.789	-328.608	-137.558	211.582	-223.705	-72.3357	251.138	-226.406	85.0805	206.177	-209.784	22.7894	119.512	-230.061	-133.169	184.959
-10.2747	219.795	-241.012	87.2723	131.714	-191.459	-155.936	239.589	-212.273		-42.7109	226.297	-104.851	-100.717	220.315	-278.366	-8.99063	5.44936	2.90091		-20.2914	232.842	-63.3034	19.3399	12.2381	-36.7787	-45.1463	233.075	-69.9601	80.4929	206.315	-287.89		-177.366	231.639	-328.85	-137.255	211.475	-224.037	-72.3576	251.239	-226.481	84.0052	204.138	-210.102	17.37	126.014	-234.069	-131.88	184.467
-9.50552	219.597	-234.86	86.713	131.641	-190.377	-148.675	235.942	-210.009		-42.1077	225.336	-105.167	-100.852	220.175	-278.523	-9.05561	5.14849	3.12371		-20.2809	232.835	-62.8663	16.5909	10.6531	-32.9837	-41.2802	228.318	-69.6559	71.7374	210.869	-292.658		-179.905	233.485	-328.477	-136.796	211.339	-224.434	-72.3372	251.291	-226.589	82.9821	202.133	-210.633	11.3616	132.493	-238.125	-130.909	184.047
-8.72603	219.353	-229.49	86.0954	131.532	-189.094	-141.633	232.321	-207.942		-41.2155	224.173	-105.553	-100.995	220.079	-278.533	-9.11295	4.92394	3.33133		-20.299	232.832	-62.7617	14.0472	9.24457	-29.7159	-37.1763	223.39	-70.0509	63.051	215.27	-297.469		-182.412	235.41	-327.752	-136.205	211.138	-224.919	-72.272	251.332	-226.716	82.0832	200.443	-211.435	4.63001	139.24	-243.446	-130.233	183.619
-7.78346	219.025	-224.9	85.0787	131.269	-186.706	-134.283	228.716	-206.358		-40.2097	222.772	-106.113	-101.139	219.989	-278.532	-9.35341	5.16025	1.35964		-20.299	232.832	-62.7617	11.8871	8.12617	-26.3636	-33.1217	218.332	-71.0953	54.4609	219.702	-302.076		-185.019	237.407	-326.814	-135.386	210.895	-225.293	-72.1866	251.386	-226.856	81.307	198.883	-212.076	-2.55508	146.363	-247.659	-129.787	183.129
-6.78226	218.683	-221.275	83.419	130.868	-182.039	-127.191	225.227	-204.568		-38.9438	221.151	-106.419	-101.295	219.899	-278.466	-9.75279	5.43739	-1.49004		-74.9872	231.572	-216.766	10.047	7.16647	-23.9319	-29.4034	213.073	-72.5617	45.888	224.081	-306.196		-187.852	239.472	-325.35	-134.446	210.574	-225.574	-72.1106	251.497	-226.96	80.7026	197.623	-212.31	-9.74184	153.178	-252.54	-129.498	182.624
-5.77865	218.328	-218.301	-7.5824	141.838	-273.663	-120.266	221.801	-203.594		-37.4295	219.486	-106.222	-101.35	219.769	-278.557	-10.2786	5.65181	-4.85516		-74.5383	231.713	-215.301	8.29906	5.95986	-21.3374	-26.0205	207.505	-74.4989	37.5223	228.28	-310.234		-190.415	241.568	-323.621	-133.55	210.242	-225.71	-72.0117	251.595	-227.058	80.384	196.559	-212.575	-16.6701	159.653	-257.965	-129.346	182.17
-4.84135	218.004	-216.004	0.669189	143.897	-270.618	-113.52	218	-199.761		-35.8552	217.925	-105.642	-101.382	219.656	-278.626	-10.9339	5.94344	-8.90648		-73.9992	231.758	-214.046	6.81978	4.83027	-19.4971	-23.2039	201.676	-76.2366	29.5377	232.273	-314.054		-192.93	243.707	-321.705	-132.782	209.921	-225.599	-71.9207	251.69	-227.072	80.1715	195.79	-212.581	-23.2205	165.691	-263.423	-129.33	181.673
-3.88396	217.735	-214.021	9.29857	145.492	-267.883	-105.668	214.186	-195.742		-34.2847	216.286	-104.794	-101.4	219.544	-278.675	-11.7211	6.38501	-13.7552		-73.5067	231.768	-213.086	5.50426	3.82065	-17.7458	-20.8574	195.772	-77.9302	21.6878	236.151	-317.5		-195.591	245.777	-319.666	-132.02	209.64	-225.429	-71.8472	251.775	-227.068	80.0202	194.963	-212.584	-29.5442	171.217	-268.984	-129.459	181.238
-2.40311	216.999	-211.772	17.9307	146.566	-265.659	-97.1182	210.241	-192.283		-32.3403	214.495	-102.804	-101.393	219.431	-278.737	-12.3717	6.50034	-17.4311		-73.0432	231.78	-212.293	4.31955	2.81432	-16.4063	-18.8833	189.782	-79.1198	14.1309	239.711	-320.854		-198.137	247.813	-317.487	-131.375	209.32	-225.536	-71.7807	251.838	-227.059	79.9423	194.056	-212.431	-35.2558	175.802	-275.61	-129.639	180.955
-0.737126	215.095	-207.571	26.4355	147.593	-264.302	-87.6185	205.25	-186.498		-30.3481	212.528	-101.202	-101.395	219.313	-278.777	-12.9468	6.72252	-21.1783		-72.6402	231.791	-211.645	3.2607	1.75008	-14.3285	-17.2662	183.697	-79.8077	6.85111	243.173	-323.643		-200.634	249.778	-315.28	-130.802	209.047	-225.686	-71.7027	251.837	-227.064	79.8	192.907	-212.494	-40.5873	180.136	-281.373	-129.819	180.743
0.0822895	214.405	-206.076	34.6546	148.588	-263.639	-77.1008	198.538	-182.283		-28.2883	210.522	-99.4293	-101.413	219.227	-278.735	-13.4748	7.16452	-25.3361		-72.134	231.777	-211.138	2.36336	0.93944	-12.7832	-15.9013	177.566	-80.0218	-0.110635	246.455	-326.193		-203.206	251.743	-312.753	-130.229	208.727	-225.952	-71.5962	251.812	-227.216	79.4776	191.262	-212.523	-45.9228	184.158	-286.319	-129.912	180.528
1.0783	213.386	-203.998	42.2645	149.575	-263.625	-66.2836	190.209	-179.78		-26.2517	208.232	-98.151	-101.425	219.12	-278.695	-13.9464	7.7782	-29.7306		-71.6717	231.703	-210.67	1.63345	0.189126	-11.497	-14.5622	171.325	-80.2374	-6.7872	249.499	-328.562		-205.681	253.634	-310.122	-129.515	208.37	-226.562	-71.3562	251.724	-227.758	79.2175	189.363	-212.152	-51.1202	187.942	-290.445	-129.867	180.373
2.51553	211.579	-200.824	48.9472	150.78	-265.075	-57.5553	179.889	-173.513		-24.2004	205.879	-97.2314	-101.438	219.016	-278.656	-14.3529	8.51539	-34.188		-71.1359	231.489	-210.168	62.1988	83.9172	-168.05	-13.298	165.081	-80.453	-13.0668	252.295	-329.716		-208.086	255.583	-307.381	-128.841	207.925	-227.175	-70.8553	251.584	-228.576	78.7091	187.246	-212.045	-56.22	191.619	-293.995	-129.788	180.207
3.32533	208.645	-194.895	54.7676	152.43	-267.618	-50.0895	167.603	-163.347		-22.3484	203.657	-96.2719	-101.449	218.905	-278.617	-14.685	9.32794	-38.5345		-70.583	231.109	-209.689	65.8722	84.2754	-167.012	-12.1553	158.816	-80.7146	-19.0935	254.99	-330.542		-210.41	257.506	-304.26	-128.138	207.492	-227.638	-69.9683	251.396	-229.666	78.1314	185.254	-212.014	-61.1513	195.062	-296.807	-129.712	179.996
148.018	161.291	-226.294	59.3759	154.289	-271.117	-43.2026	154.674	-152.711		-20.7392	201.81	-94.9575	-101.445	218.819	-278.601	-14.9337	10.1677	-42.5963		-69.8676	230.522	-209.085	69.5391	84.6023	-166.543	-10.9935	152.496	-81.1767	-24.6843	257.418	-331.981		-212.475	259.328	-301.193	-127.314	207.058	-228.284	-68.6707	251.161	-230.987	77.5026	183.227	-212.047	-65.7938	198.139	-299.271	-129.553	179.661
147.393	162.976	-228.364	62.8477	156.284	-275.145	-36.8989	141.953	-137.663		-19.2149	200.199	-93.7924	-101.447	218.712	-278.573	-15.09	10.9865	-46.1994		-69.2533	229.816	-208.68	73.2282	84.8955	-166.871	-9.90562	146.344	-81.907	-29.9549	259.6	-333.203		-214.477	260.863	-298.157	-126.417	206.601	-228.88	-66.9772	250.568	-232.642	76.9302	181.303	-212.535	-70.0024	200.886	-301.488	-129.063	179.051
147.146	164.078	-229.98	65.3885	158.567	-279.7	-34.4946	135.349	-128.58		-17.7808	198.925	-92.1799	-101.443	218.612	-278.521	-15.1449	11.7363	-49.1702		-68.5751	228.895	-208.381	76.7384	85.0242	-167.547	-8.94253	140.469	-82.6791	-34.8008	261.502	-330.933		-216.313	262.176	-295.288	-125.508	206.024	-229.411	-64.9044	249.655	-233.93	76.3331	179.339	-213.011	-73.667	203.284	-303.327	-128.197	178.112
147.393	164.718	-231.018	67.2536	160.964	-283.316	-31.2023	129.041	-120.515		-16.5067	197.996	-90.1499	-101.444	218.507	-278.433	-15.0892	12.3687	-51.3348		-68.0327	227.991	-208.275	80.0652	84.9893	-168.32	-7.9505	134.69	-83.4275	-39.089	262.97	-329.76		-217.931	263.16	-292.537	-124.506	205.473	-229.667	-62.5388	248.24	-235.118	75.8895	177.481	-213.004	-76.4433	205.206	-304.552	-126.654	176.719
148.081	165.265	-231.864	68.1543	163.456	-286.696	-27.1865	123.394	-112.837		-15.0588	197.234	-87.8564	-101.34	218.394	-278.446	-14.914	12.8358	-52.5193		-67.5498	227.116	-208.211	83.3346	84.815	-169.058	-7.07241	129.085	-83.9993	-42.7387	264.027	-328.292		-219.43	263.943	-289.899	-123.456	204.792	-229.766	-59.9938	246.199	-236.024	75.2691	175.311	-212.947	-78.3706	206.588	-305.304	-124.607	174.948
148.948	165.824	-232.05	68.3773	166.112	-290.254	-22.9027	118.212	-105.817		-13.674	196.401	-86.4222	-101.197	218.275	-278.422	-14.6102	13.0893	-52.55		-67.2643	226.343	-208.348	86.4767	84.5486	-170.276	-6.32446	123.87	-84.342	-45.6221	264.695	-327.054		-220.766	264.596	-287.297	-122.469	204.015	-229.622	-57.2408	243.598	-236.123	74.6662	173.221	-212.001	-79.5959	207.485	-305.694	-122.32	173.03
149.991	166.814	-238.301	67.9763	169.007	-294.397	96.8258	124.679	-254.129		-12.4526	195.26	-85.6609	-100.991	218.134	-278.437	-14.1687	13.0811	-51.2529		-66.9892	225.465	-208.448	89.4079	84.1937	-171.328	-5.71496	118.884	-84.3177	-47.9392	265.091	-325.76		-221.897	265.139	-284.679	-121.582	203.161	-229.198	-54.507	240.648	-235.867	73.9549	171.329	-210.175	-80.1336	208.012	-305.832	-120.116	171.177
150.644	167.878	-245.712	66.623	172.061	-299.364	98.9478	126.888	-244.173		-11.345	194.18	-84.8741	-100.719	217.987	-278.561	-13.5805	12.763	-48.4544		-66.8585	224.689	-208.554	92.04	83.9467	-172.238	-5.22761	114.126	-83.9304	-49.7922	265.354	-323.215		-222.889	265.646	-281.708	-120.721	202.374	-228.514	-51.9321	237.505	-235.299	73.0048	169.457	-208.483	-80.283	208.25	-305.841	-118.232	169.561
150.731	168.961	-254.257	64.2547	175.51	-305.866	101.49	128.032	-233.824		-10.3899	193.154	-84.3487	-100.444	217.839	-278.694	-12.8365	12.087	-43.9805		-66.7122	223.831	-208.59	94.5566	83.8208	-173.714	-4.87605	109.678	-83.4867	-51.2669	265.614	-320.777		-223.676	266.137	-278.685	-119.959	201.436	-227.858	-49.5529	234.264	-234.126	71.8227	167.581	-206.963	-80.2708	208.291	-305.819	-117.012	168.428
150.157	170.176	-264.284	61.1129	179.42	-313.672	104.212	128.541	-223.689		-9.94612	192.288	-84.8442	-100.269	217.699	-278.704	-11.9278	11.0047	-37.6575		-66.4361	223.03	-208.493	96.8164	83.8067	-175.18	-4.56505	105.532	-83.1269	-52.4771	265.84	-318.669		-224.247	266.521	-275.791	-119.174	200.516	-227.332	-47.3712	231.056	-232.667	70.5738	165.82	-204.879	-80.2675	208.303	-305.81	-116.318	167.721
149.165	171.525	-276.148	57.0083	183.701	-321.695	106.748	128.69	-214.157		-9.65199	191.687	-84.8821	-100.128	217.53	-278.733	-10.8452	9.46813	-29.3114		-66.1674	222.21	-208.386	98.8478	83.9004	-176.272	-4.30196	101.684	-82.736	-53.6552	266.06	-316.616		-224.773	266.885	-272.693	-118.366	199.462	-226.516	-45.4311	227.753	-231.374	69.1509	163.995	-202.434	-79.9642	208.259	-305.653	-115.982	167.246
147.691	172.43	-283.138	51.72	188.234	-328.987	109.005	128.689	-205.333		-9.53679	191.481	-84.6618	-100.034	217.368	-278.728	-9.65664	7.56173	-19.4924		-65.9524	221.506	-208.316	100.626	84.0826	-177.276	-4.07559	98.0955	-82.2891	-54.688	266.254	-314.817		-225.268	267.269	-269.509	-117.412	198.367	-225.46	-43.4195	224.509	-229.574	67.5684	162.156	-200.384	-79.3117	208.103	-305.314	-115.906	166.898
146.021	173.361	-290.202	45.4273	193.103	-335.329	110.744	128.791	-198.439		-9.49705	191.426	-84.5473	-99.9905	217.16	-278.551	-8.6513	5.77492	-10.858		-65.7516	220.824	-208.248	102.28	84.273	-178.475	-3.8712	94.8424	-81.9599	-55.3943	266.409	-312.829		-225.712	267.614	-266.648	-116.394	197.082	-223.889	-41.333	221.158	-227.897	65.8119	160.196	-198.2	-78.161	207.885	-304.782	-115.884	166.61
144.136	174.464	-297.097	38.0704	198.163	-340.259	111.984	129.062	-193.212		-9.4949	191.415	-84.554	-99.9353	216.936	-278.351	-7.86353	4.25465	-3.84176		-65.6119	220.274	-208.132	103.726	84.4686	-179.626	-3.7042	91.9353	-81.6681	-55.7597	266.344	-310.13		-226.192	267.96	-263.604	-115.263	195.785	-221.624	-39.0452	217.708	-226.445	63.8976	158.125	-195.033	-76.4262	207.544	-303.877	-115.856	166.348
141.79	175.76	-303.677	29.9719	203.264	-343.074	112.748	129.396	-189.679		-9.4949	191.415	-84.554	-99.7101	216.668	-278.343	-7.32807	3.13218	1.10334		-65.6441	219.778	-208.002	104.85	84.6224	-180.536	-3.47616	89.3031	-81.4481	-55.7927	265.978	-306.78		-226.68	268.197	-260.684	-113.93	194.311	-218.205	-36.6746	214.249	-224.98	61.8026	156.013	-191.597	-74.0538	207.04	-302.398	-115.803	166.074
138.864	177.382	-310.275	21.2614	208.339	-344.186	113.18	130.172	-187.647		-9.4949	191.415	-84.554	-99.551	216.451	-278.052	-7.16509	2.53435	3.48083		-65.6871	219.362	-207.832	105.627	84.7351	-181.244	-3.25285	86.9253	-81.2159	-55.154	265.275	-302.576		-227.134	268.385	-258.02	-112.521	192.413	-214.177	-34.2059	210.801	-223.702	59.3864	153.614	-187.85	-71.1826	206.369	-300.258	-115.688	165.849
135.347	179.397	-317.72	12.2061	213.462	-344.138	113.37	131.478	-186.742		-9.4949	191.415	-84.554	-99.3846	216.259	-277.573	-7.26789	2.44749	3.545		-65.7359	219.052	-207.633	106.158	84.8664	-181.798	-3.08569	84.8045	-80.8897	-53.8487	264.187	-297.207		-227.52	268.367	-255.822	-110.763	190.103	-210.318	-31.9441	207.431	-222.233	56.6745	151.095	-182.582	-67.8645	205.585	-297.403	-115.577	165.73
131.41	181.667	-325.409	2.85109	218.653	-342.341	113.472	133.122	-185.858		-9.4964	191.415	-84.5415	-99.3551	216.068	-276.62	-7.5897	2.83924	1.85176		-65.7984	218.872	-207.383	106.473	84.9898	-182.038	-2.83365	82.7761	-80.6882	-52.0582	262.714	-291.176		-227.836	268.333	-253.705	-108.886	186.66	-205.667	-29.8415	204.117	-220.354	53.733	148.234	-176.525	-64.2163	204.698	-293.766	-115.342	165.656
126.983	184.313	-333.716	-6.7263	223.641	-339.046	113.61	135.171	-185.6		-9.50877	191.425	-84.5362	-99.2561	215.854	-275.471	-8.44474	4.08091	-1.52079		-65.8484	218.762	-207.176	106.574	85.1113	-181.896	-2.65872	80.7802	-80.3121	-49.8724	260.979	-284.846		-227.988	268.273	-251.79	-105.971	182.109	-201.201	-28.0905	201.023	-218.165	50.4419	145.11	-170.174	-60.3362	203.824	-289.531	-114.951	165.544
121.933	187.241	-341.411	-16.536	228.331	-334.535	113.3	137.864	-186.603		-9.56527	191.453	-84.544	-99.262	215.629	-273.816	-10.0911	6.47161	-5.96552		-66.0498	218.672	-207.278	106.58	85.3314	-181.811	-2.56789	78.8872	-79.8139	-47.2123	259.107	-277.964		-228.087	268.204	-250	-101.968	176.381	-196.993	-26.5464	197.945	-215.844	48.7829	143.497	-166.647	-56.1392	202.965	-284.807	-114.233	165.404
116.022	190.524	-347.654	-26.5927	232.976	-328.704	112.196	141.334	-189.978		-9.65282	191.507	-84.4651	-99.0166	215.335	-271.951	-12.6246	10.2177	-10.9436		-66.4636	218.619	-207.616	106.585	85.6346	-181.675	-2.59391	76.9567	-79.0821	-44.384	257.105	-270.689		-228.086	267.983	-248.221	-97.261	170.555	-190.903	-25.2094	195.031	-213.207	47.0319	141.95	-162.984	-51.6602	202.068	-279.815	-113.144	165.241
109.276	194.375	-352.002	-36.8322	237.502	-322.225	110.102	145.682	-196.32		-9.82672	191.616	-84.3012	-98.7206	214.984	-269.554	-16.214	15.4362	-16.0549		-67.1642	218.586	-208.187	106.573	85.9823	-181.564	-2.56006	75.0885	-78.4958	-41.3724	254.943	-263.259		-228.07	267.895	-246.321	-90.8833	163.619	-183.578	-24.0201	192.13	-210.841	45.2257	140.003	-159.957	-46.7424	201.103	-274.458	-111.743	164.914
101.675	198.742	-354.621	-47.4057	241.799	-315.544	106.989	150.714	-205.166		-10.1614	191.805	-84.0644	-97.9592	214.507	-267.434	-20.6697	21.761	-19.2048		-67.9649	218.567	-208.877	106.538	86.434	-181.438	-2.5482	73.1921	-77.8747	-38.0433	252.65	-255.632		-228.029	267.743	-244.227	-82.5995	156.411	-175.764	-22.9384	189.324	-208.683	43.1241	138.143	-156.73	-41.3865	199.962	-268.913	-110.213	164.281
93.25	203.483	-355.095	-58.2191	246.048	-308.481	103.025	156.055	-215.494		-10.7154	192.151	-84.1898	-97.3602	214.016	-264.701	-25.6192	28.6674	-20.1566		-68.8149	218.572	-209.577	106.483	87.0005	-181.3	-2.4989	71.2543	-77.2743	-34.3887	250.235	-248.047		-227.986	267.471	-242.258	-73.2666	148.809	-166.556	-21.9451	186.516	-206.652	-29.8533	179.935	-293.898	-35.5785	198.56	-263.167	-108.355	163.12
84.2936	208.618	-354.241	-69.5376	250.261	-301.507	98.5926	161.288	-226.832		-11.3148	192.541	-84.2235	-96.4069	213.552	-261.799	-30.6687	35.6216	-19.295		-69.5294	218.588	-210.132	106.429	87.5958	-181.167	-2.42269	69.157	-76.6652	-30.3958	247.667	-240.459		-227.898	267.083	-240.247	-62.9014	141.059	-156.321	-21.0451	183.864	-204.715	-26.662	175.962	-293.18	-29.4285	196.97	-257.347	-106.336	161.653
74.9446	214.174	-352.375	-81.1485	254.577	-295.114	93.934	166.152	-238.202		-11.9804	193.215	-83.9816	-95.1885	212.894	-258.808	-35.4244	42.0897	-17.0044		-70.1199	218.6	-210.36	106.267	88.1536	-180.812	-2.20432	66.9616	-76.3033	-26.1929	244.885	-233.133		-227.739	266.637	-238.53	-51.1727	132.425	-146.606	-20.3145	181.213	-203.024	-23.3695	172.035	-292.423	-23.0651	195.345	-251.493	-104.206	159.879
65.2049	219.847	-349.639	-93.2532	258.9	-288.934	89.1809	170.643	-249.447		-12.9292	193.989	-84.6094	-94.1424	212.361	-255.247	-39.4923	47.538	-13.6694		-70.656	218.601	-210.114	106.015	88.7047	-180.272	-1.97873	64.5758	-75.7236	-21.8363	242.018	-225.928		-227.367	266.045	-236.845	-40.3124	123.89	-134.634	-19.6422	178.634	-201.064	-20.141	168.215	-291.447	-16.5862	193.755	-245.849	-101.588	157.771
55.1918	225.741	-346.737	-105.275	263.215	-283.355	84.2784	174.893	-261.084		-14.0848	194.915	-85.487	-92.791	211.699	-251.259	-42.4787	51.4326	-9.67458		-71.3058	218.586	-209.47	105.694	89.1861	-179.569	-1.71019	62.008	-75.0933	-17.3695	239.067	-218.841		-226.812	265.267	-235.477	-30.0524	115.269	-120.949	-19.038	176.091	-198.91	-17.0411	164.529	-290.568	-10.0195	192.154	-240.204	-98.8993	155.486
44.795	231.978	-342.26	-117.545	267.333	-278.056	78.8246	179.354	-273.521		-15.2307	195.881	-85.6776	-91.0434	210.902	-247.1	-43.9897	53.2397	-5.40433		-72.0798	218.52	-208.505	105.328	89.5841	-178.679	-1.38575	59.3618	-74.365	-12.846	236.008	-211.903		-226.081	264.367	-234.159	-20.8408	106.814	-106.318	-18.5113	173.701	-196.319	-13.9761	160.947	-289.578	-3.39743	190.572	-234.605	-96.4994	153.557
34.5589	237.919	-338.691	-129.679	271.409	-273.175	72.8468	184.012	-285.535		-16.5316	196.934	-85.7492	-89.2851	209.999	-242.441	-43.6315	52.4254	-1.24321		-73.0576	218.424	-207.503	104.907	89.9062	-177.514	-0.867469	56.6094	-73.2535	-8.39534	232.911	-205.09		-225.171	263.426	-233.043	-13.0448	98.4291	-90.5841	-18.0725	171.299	-193.545	-10.9715	157.47	-288.631	2.98362	189.076	-229.092	-94.3227	151.841
24.5478	243.633	-335.335	-141.583	275.176	-268.916	66.2289	188.778	-296.7		-17.9079	197.845	-86.3794	-87.3791	209.126	-237.623	-41.0102	48.4559	2.42425		-74.0842	218.326	-206.569	104.616	90.2806	-176.073	-0.283644	53.6494	-71.4735	-4.02057	229.892	-198.376		-224.126	262.445	-231.725	-6.82338	90.0771	-74.9126	-17.7426	169.031	-190.385	-8.00513	154.32	-287.312	9.20056	187.71	-223.668	-92.5091	150.172
14.6417	249.211	-332.438	-152.917	278.855	-265.423	59.0026	193.637	-306.35		-19.0554	198.698	-85.9668	-85.092	207.969	-232.562	-35.7321	40.7975	5.21354		-74.9393	218.233	-205.778	104.392	90.6251	-174.52	0.374449	50.6136	-69.3311	0.340358	226.928	-191.607		-223.006	261.292	-230.477	-1.5591	82.2701	-61.1149	-17.4468	166.871	-186.92	-5.06756	151.294	-286.159	15.0989	186.451	-218.265	-91.2575	148.616
4.6014	254.633	-329.309	-163.994	282.277	-262.716	51.2231	198.482	-314.32		-20.0484	199.361	-85.6553	-82.6332	206.913	-227.618	-28.1799	30.0105	6.89459		-75.6087	218.135	-205.18	104.259	90.9358	-173.141	0.923099	47.6401	-66.4227	4.48337	224.01	-185.035		-221.882	260.087	-229.385	2.46744	75.2575	-49.0278	-17.1377	164.785	-183.209	-2.0705	148.462	-285.265	20.5419	185.349	-212.956	-89.9548	147.18
-5.11165	259.597	-327.834	-174.128	285.564	-261.241	42.9919	203.017	-320.357		-21.033	199.883	-85.5996	-79.7875	205.691	-222.669	-21.0531	19.9099	7.77102		-76.1659	218.025	-204.763	104.211	91.2225	-171.862	1.43574	44.5666	-62.8017	8.63226	221.196	-178.318		-220.64	258.74	-228.241	5.52508	68.9831	-38.7778	-16.7305	162.705	-179.353	1.00276	145.711	-284.292	25.5221	184.404	-207.803	-88.5537	145.675
-14.9542	264.696	-325.723	-183.437	288.424	-260.535	34.5192	207.481	-325.01		-21.9899	200.243	-86.4221	-76.7726	204.511	-217.445	-14.8894	11.2335	8.01756		-76.5259	217.938	-204.399	104.269	91.4961	-170.689	1.62671	41.4883	-58.4705	12.6383	218.432	-171.835		-219.317	257.361	-227.026	7.76378	63.8354	-30.0812	-16.2658	160.839	-174.807	4.10637	143.179	-283.256	30.408	183.495	-202.735	-86.9238	143.912
-24.7219	269.435	-323.026	-191.463	290.584	-259.11	25.9338	211.872	-328.553		-22.9928	200.369	-87.8034	-73.8679	203.256	-211.773	-10.2971	4.82492	7.92809		-76.7715	217.841	-204.027	104.344	91.6749	-169.9	1.71221	38.5053	-53.7457	17.0931	215.586	-165.782		-217.874	255.911	-225.798	8.77498	60.2363	-21.4771	-15.6619	158.838	-169.872	7.19387	140.677	-282.589	35.3361	182.333	-197.434	-84.613	141.649
-34.1169	273.974	-319.525	-197.512	292.004	-257.963	17.2441	216.168	-331.426		-23.9606	200.373	-89.7555	-70.487	201.975	-206.807	-7.98278	1.6156	7.809		-77.0738	217.731	-203.724	104.481	91.7975	-169.3	1.72242	35.5125	-48.5517	21.6987	212.777	-160.299		-216.469	254.473	-224.609	9.91353	56.2036	-16.8741	-15.0783	156.487	-164.828	10.4638	138.346	-281.729	40.249	180.957	-191.98	-80.8742	138.996
-42.8606	278.182	-316.096	-201.58	292.887	-256.841	8.54083	220.303	-333.381		-24.7698	200.352	-91.4872	-67.2449	200.616	-201.423	-7.94511	1.60812	7.84733		-77.8329	217.606	-203.771	104.7	91.8993	-168.364	1.56661	32.3899	-43.0632	26.8044	209.79	-155.436		-215.039	253.034	-223.362	10.1552	53.783	-13.0059	-14.6477	153.68	-159.294	13.8746	136.17	-280.332	45.3801	179.485	-186.751	-76.3999	135.772
-51.1861	282.033	-312.153	-203.983	293.215	-255.604	0.048479	224.359	-334.467		-25.4228	200.248	-93.5093	-63.7212	199.225	-196.768	-7.91581	1.59689	7.90158		-78.9223	217.481	-204.078	104.982	91.9598	-167.475	1.41058	29.3214	-37.7366	32.2018	206.787	-151.532		-213.78	251.76	-222.234	10.2788	52.5873	-10.6748	-14.2026	150.05	-153.253	17.1558	134.224	-279.022	50.6141	177.913	-181.748	-70.1934	131.509
-59.1683	285.692	-307.578	-204.878	293.187	-254.397	-8.31636	228.087	-334.551		-25.867	200.168	-94.8589	-60.2388	197.695	-192.141	-7.89148	1.57602	7.99793		-80.2567	217.309	-204.476	105.298	91.9776	-166.546	1.23303	26.4396	-32.5316	37.9827	203.777	-148.29		-212.496	250.54	-220.954	9.61257	48.2892	-4.76868	-13.5977	145.555	-147.212	20.5479	132.439	-277.572	55.7115	176.017	-176.33	-62.3182	125.664
-66.7902	289.208	-303.3	-204.861	293.089	-254.541	-15.9218	231.305	-333.116		-26.1323	200.215	-95.2636	-56.6683	196.062	-187.696	-7.89682	1.52222	8.05584		-81.8565	217.068	-205.029	105.662	91.9969	-165.56	1.37792	21.8418	-28.0999	43.6223	200.961	-145.638		-211.314	249.301	-219.778	9.55504	43.6667	-0.438723	-13.1316	140.71	-140.451	24.109	130.835	-276.067	60.6033	174.314	-171.649	-55.9688	116.988
-74.0095	292.294	-299.458	-204.862	292.46	-253.481	-22.876	233.637	-329.541		-26.3105	200.291	-95.3812	-53.4103	194.591	-182.679	-52.0478	130.096	-237.583		-83.454	216.809	-205.675	106.073	92.0178	-164.504	1.26449	17.3839	-23.8822	49.2047	198.183	-143.673		-210.097	248.069	-218.529	8.84104	42.26	4.3214	-12.4932	135.264	-133.078	27.5719	129.426	-274.262	65.7798	172.782	-167.686	-52.3837	113.146
-80.9835	295	-294.748	-204.019	291.105	-250.753	-29.1335	235.16	-324.199		-26.4654	200.36	-95.4201	-50.2177	193.083	-177.859	-48.0385	129.531	-241.165		-84.6609	216.465	-206.177	106.528	92.0416	-163.622	1.3457	13.2188	-20.3596	54.4372	195.614	-141.94		-208.865	246.846	-217.239	8.54848	38	10.8971	-11.6776	129.217	-125.384	30.9084	128.27	-272.643	70.7486	171.252	-163.393	-48.2827	108.316
-87.4091	297.178	-289.886	-202.092	288.912	-246.749	-34.4551	235.976	-317.44		-26.6804	200.446	-95.5807	-47.2927	191.847	-172.729	-44.219	128.863	-243.453		-85.6587	216.126	-206.651	107.045	92.0766	-162.74	1.52965	9.3824	-17.0654	59.2625	193.184	-140.393		-207.685	245.609	-215.979	8.54848	38	10.8971	-9.96354	122.033	-122.257	34.3022	127.333	-270.836	75.2534	169.778	-158.927	-45.2303	101.967
-92.8078	298.637	-284.818	-199.114	286.042	-241.619	-38.8255	236.195	-310.07		-27.0307	200.542	-96.112	-44.4145	190.592	-168.303	-40.6013	128.201	-244.436		-86.6065	215.784	-207.155	107.631	92.1191	-162.127	1.8276	5.77692	-14.2603	63.7644	190.954	-139.152		-206.574	244.284	-214.802	8.57788	37.0826	13.1141	-9.44355	115.308	-116.177	37.6221	126.574	-269.075	79.1989	168.625	-154.617	-46.9669	92.9089
-97.4064	299.616	-279.046	-195.256	282.546	-235.37	-42.8167	236.007	-302.766		-27.4087	200.681	-96.8014	-41.6829	189.563	-163.845	-37.1123	127.552	-244.207		-87.4709	215.448	-207.662	108.256	92.1403	-161.619	1.76627	4.40337	-11.7314	67.8358	188.779	-137.889		-205.392	243.023	-213.546	31.7179	252.608	-315.549	-8.7678	108.372	-111.318	40.7537	126.012	-267.328	82.2809	167.636	-150.318	7.20802	61.1385
-101.049	300.192	-273.136	-190.496	278.982	-229.608	-46.0297	235.636	-296.058		-27.8798	200.914	-97.4853	-38.8017	188.492	-160.53	-33.7552	126.935	-243.071		-88.4063	215.137	-208.229	108.974	92.1276	-161.362	1.89081	3.41034	-9.98501	71.649	186.702	-137.015		-204.183	241.85	-212.131	34.0571	251.9	-314.366	-8.07681	101.699	-107.588	43.8392	125.667	-265.922	84.4567	166.729	-146.074	9.22839	65.7104
-103.648	300.308	-268.099	-185.607	275.566	-225.071	-48.2439	235.048	-288.726		-28.6193	201.179	-99.0026	-36.142	187.578	-157.213	-30.3914	126.222	-241.032		-89.408	214.892	-208.91	109.698	92.1128	-161.441	1.98498	2.75589	-8.67651	75.211	184.807	-136.411		-203.08	240.709	-210.759	36.075	251.189	-313.327	-7.4593	95.3481	-105.003	46.8866	125.352	-264.787	85.7513	165.988	-142.893	11.6195	71.3813
-105.447	300.243	-263.675	-180.819	272.576	-221.571	-49.8154	233.673	-280.394		-29.4505	201.631	-99.7708	-33.7437	186.541	-154.074	-27.1962	125.495	-239.119		-90.4368	214.635	-209.731	110.484	92.0635	-161.727	1.94229	2.22996	-7.90799	78.4251	183.125	-135.682		-201.847	239.5	-209.157	38.0931	250.548	-311.97	-7.95736	90.2104	-98.6961	49.764	125.118	-263.817	86.752	165.277	-139.72	14.1786	79.2611
-106.505	299.815	-259.293	-176.185	269.82	-218.855	-50.6038	231.512	-270.727		-30.3927	202.267	-100.051	-31.4364	185.663	-151.154	-24.0714	124.729	-237.543		-91.209	214.285	-210.404	111.279	91.9841	-162.056	1.89528	1.81678	-7.67663	81.3592	181.487	-134.789		-200.643	238.468	-207.611	40.0049	250.018	-310.658	-7.69144	85.2309	-95.7494	52.5941	124.954	-262.84	87.2192	165.024	-138.616	16.6166	86.7554
-106.428	298.669	-254.757	-171.485	267.369	-216.928	-50.4449	228.623	-260.486		-31.35	203.046	-99.9173	-29.3516	184.878	-148.303	-21.0395	123.995	-236.297		-91.7731	213.924	-211.009	112.048	91.8958	-162.512	1.8947	1.27959	-7.50714	83.9714	180.018	-133.607		-199.631	237.477	-206.194	41.6977	249.569	-309.394	-7.83273	80.3384	-92.1422	55.2963	124.855	-261.932	87.8244	164.697	-137.626	19.3088	93.7119
-105.31	296.61	-249.36	-166.864	265.247	-215.534	-49.462	225.155	-249.556		-32.4168	203.87	-99.5473	-27.362	184.081	-145.709	-18.1473	123.254	-234.952		-92.1615	213.434	-211.521	112.751	91.7847	-163.096	1.95181	0.664651	-7.32541	86.2357	178.75	-131.959		-198.693	236.399	-205.039	43.2403	249.164	-308.45	-8.26501	75.3859	-87.1083	57.9072	124.69	-261.442	88.044	164.327	-136.68	21.6538	100.439
-103.728	293.77	-243.11	-162.316	263.296	-214.217	-47.9662	220.993	-239.135		-33.4052	204.856	-97.8715	-25.4662	183.393	-143.655	-15.4211	122.664	-233.84		-92.3795	212.863	-211.86	113.404	91.6154	-163.577	112.714	135.556	-185.43	88.0709	177.647	-129.989		-197.705	235.456	-203.839	44.8308	248.901	-307.143	-8.4418	71.0591	-81.337	60.5391	124.599	-260.476	88.5595	163.809	-134.416	23.7215	106.698
-101.531	290.456	-236.102	-157.835	261.332	-212.559	-45.7786	216.413	-229.078		-34.5097	205.842	-96.8241	-23.7771	182.829	-141.707	-12.935	122.129	-232.591		-92.4914	212.18	-212.09	113.963	91.3555	-163.904	111.979	137.016	-184.693	89.6433	176.695	-128.097		-196.752	234.671	-202.797	46.1997	248.696	-306.208	-8.21673	67.2717	-74.874	63.2778	124.511	-259.487	-38.8564	128.191	-236.259	25.699	111.99
-98.9492	286.935	-229.303	-153.254	259.287	-211.017	-43.2353	211.649	-219.972		-35.5599	206.785	-95.8317	-22.2404	182.269	-139.726	-10.595	121.64	-231.271		-92.7016	211.48	-212.438	114.536	91.0765	-164.073	111.164	138.383	-184.351	90.8505	175.95	-126.304		-195.842	233.746	-201.661	47.4756	248.512	-305.411	-8.26105	64.9954	-71.3016	65.9954	124.406	-258.932	-36.284	132.1	-231.305	27.0392	117.362
-96.0993	283.062	-222.653	-148.735	257.229	-209.155	-40.5399	206.979	-211.43		-36.8313	207.602	-95.3738	-20.5647	181.668	-138.61	-8.44648	121.116	-229.961		-93.0417	210.78	-212.918	115.113	90.7399	-164.389	110.398	139.669	-183.924	91.8496	175.356	-124.772		-194.854	232.84	-200.482	48.7424	248.365	-304.478	-8.93632	61.5438	-62.5823	68.8298	124.222	-258.455	-33.3598	135.545	-226.846	27.4598	123.071
-93.217	279.204	-216.916	-144.256	255.118	-206.967	-38.1285	202.557	-204.126		-37.9063	208.42	-94.9692	-19.171	181.241	-137.402	-6.47924	120.66	-228.906		-93.3208	210.057	-213.554	115.713	90.3471	-164.649	109.624	140.908	-183.526	92.7025	174.849	-123.225		-193.894	232.034	-199.184	49.9178	248.209	-303.631	-9.53174	57.8351	-53.0059	71.7109	124.095	-257.467	-30.3948	138.519	-222.884	27.5144	128.877
-90.223	275.796	-211.745	-139.93	253.139	-204.719	-35.8696	198.55	-197.843		-38.7587	209.034	-95.0705	-18.0238	180.761	-135.997	-4.78826	120.249	-227.508		-93.5883	209.249	-214.22	116.319	89.9711	-164.868	108.816	141.985	-182.937	93.4449	174.384	-121.89		-192.875	231.221	-197.822	50.9512	247.947	-303.08	-10.057	56.1228	-48.1812	74.6332	124.014	-256.713	-27.4669	141.121	-220.18	27.3031	134.694
-87.4492	272.754	-207.517	-135.762	251.13	-202.697	-33.434	194.984	-193.673		-39.2876	209.46	-94.9425	-17.0632	180.332	-134.555	-3.37953	119.948	-226.362		-93.7374	208.455	-214.819	116.896	89.6724	-165.074	108.13	142.908	-182.616	94.142	173.962	-120.425		-191.983	230.309	-196.598	52.1297	247.736	-302.034	-11.989	54.1607	-41.8006	77.4014	123.893	-256.607	-24.5476	142.892	-218.557	26.9409	140.325
-84.9589	269.912	-203.701	-131.796	249.274	-200.502	-30.3983	191.944	-190.868		-39.6161	209.726	-94.8686	-16.2287	180.021	-133.191	-2.3458	119.746	-225.083		-93.7903	207.643	-215.27	117.329	89.3306	-165.347	107.569	143.772	-182.08	94.7963	173.477	-118.981		-191.071	229.498	-195.532	53.1837	247.491	-300.916	-11.989	54.1607	-41.8006	80.2491	123.779	-256.063	-21.7921	144.581	-217.093	26.6754	145.685
-83.0271	267.702	-200.7	-128.012	247.461	-198.916	-26.9268	188.545	-188.123		-39.6409	209.872	-94.7056	-15.505	179.795	-131.961	-1.68001	119.694	-223.775		-93.6985	206.92	-215.6	117.656	89.0541	-165.47	107.111	144.532	-181.798	95.4819	172.985	-117.542		-190.347	228.764	-194.556	54.1931	247.258	-299.861	-11.9966	50.7727	-35.3796	83.1072	123.676	-255.184	-19.4413	146.318	-215.996	26.6791	150.774
-81.6338	266.033	-198.256	-124.411	245.727	-197.802	-22.9039	183.934	-184.045		-39.6409	209.872	-94.7056	-14.7873	179.546	-131.143	-1.28213	119.704	-222.435		-93.6486	206.304	-215.771	117.858	88.8605	-165.477	106.746	145.246	-181.56	96.1595	172.454	-116.358		-189.702	228.07	-193.718	55.1813	247.053	-298.613	21.8592	284.063	-321.965	85.8125	123.549	-254.484	-17.1757	148.061	-215.247	26.8276	155.241
-80.3663	264.399	-196.253	-120.949	243.989	-197.471	-18.5875	178.019	-179.101		-39.6409	209.872	-94.7056	-13.9846	179.412	-131.037	-1.05374	119.749	-221.207		-93.6012	205.9	-215.929	117.969	88.6928	-165.472	106.401	146.023	-181.422	96.888	171.94	-115.029		-189.089	227.355	-192.956	56.1098	246.944	-297.217	24.9345	283.143	-319.388	88.3323	123.357	-253.875	-14.8468	149.725	-214.745	27.0483	159.069
-80.0494	262.412	-190.584	-117.73	242.568	-197.647	-14.4737	170.887	-172.518		-39.6409	209.872	-94.7056	-13.0445	179.325	-131.613	-0.890241	119.813	-220.123		-93.5665	205.608	-216.038	117.998	88.5588	-165.48	106.03	146.801	-181.101	97.6763	171.363	-113.684		-188.482	226.758	-192.116	56.7916	246.793	-296.243	27.9622	282.24	-316.792	90.7511	123.085	-252.841	-12.6716	151.196	-214.434	27.536	162.498
-80.7844	259.952	-180.825	-114.113	240.938	-198.522	-10.7342	162.271	-164.122		-39.6409	209.872	-94.7056	-12.0956	179.211	-132.724	-0.801341	119.864	-219.351		-93.542	205.49	-216.16	118.004	88.4914	-165.483	105.678	147.638	-180.67	98.4628	170.868	-112.284		-188.025	226.162	-191.443	57.3821	246.697	-295.235	31.0017	281.283	-313.936	92.7869	122.681	-252.288	-10.4814	152.514	-214.347	28.0973	165.449
-82.2073	256.708	-167.412	-109.682	238.337	-198.823	-7.20413	153.296	-154.415		-39.6409	209.872	-94.7056	-11.3305	179.123	-133.921	-0.739098	119.9	-218.81		-93.5296	205.378	-216.239	118.009	88.4288	-165.488	105.185	148.505	-179.879	99.191	170.428	-110.868		-187.354	225.506	-190.611	57.8988	246.612	-294.311	34.0066	280.358	-311.11	94.5716	122.25	-251.849	-8.10006	153.52	-214.197	28.6964	167.769
-84.0811	252.405	-150.461	-105.01	234.559	-198.678	-3.84735	143.64	-144.481		-39.4927	209.955	-93.988	-10.7443	179.062	-134.854	-0.699568	119.924	-218.467		-93.5228	205.276	-216.304	118.012	88.379	-165.488	104.638	149.372	-179.055	99.8359	170.056	-109.41		-186.619	224.878	-189.782	58.3361	246.58	-293.462	37.0417	279.536	-308.088	96.1434	121.784	-251.588	-5.74986	154.243	-213.857	29.2966	169.834
-86.3345	246.889	-130.39	-102.626	232.95	-198.701	-0.590488	133.308	-133.652		-39.199	209.882	-93.1273	-10.2829	179.014	-135.588	-0.690328	119.955	-218.39		-93.5329	205.165	-216.307	118.014	88.3343	-165.487	104.112	150.195	-178.356	100.397	169.77	-108.141		-185.892	224.195	-188.946	58.7231	246.57	-292.676	40.0695	278.831	-304.915	97.4829	121.227	-251.297	-3.4125	154.707	-213.281	29.8939	171.72
-87.775	240.104	-111.119	-99.5142	230.497	-198.482	1.56126	124.307	-125.861		-38.6957	209.623	-92.6762	-10.0165	178.986	-136.012	-0.734662	120.074	-218.188		-93.5423	205.054	-216.302	118.02	88.2689	-165.492	103.522	151.023	-177.572	100.789	169.557	-107.109		-185.259	223.536	-188.293	59.0932	246.606	-291.82	42.9665	278.154	-301.729	98.6169	120.631	-251.072	-1.10648	155.052	-212.434	30.421	173.27
-88.1516	232.138	-93.6033	-96.2752	227.054	-197.282	2.8683	119.685	-120.854		-37.8976	209.275	-92.0324	-9.90647	178.974	-136.187	-0.83358	120.251	-217.9		-93.5446	204.916	-216.293	117.991	88.2086	-165.474	102.891	151.91	-176.726	101.112	169.389	-106.172		-184.376	223.008	-187.339	59.4258	246.608	-291.069	45.819	277.524	-298.741	99.609	120.127	-250.53	1.14851	155.15	-211.388	30.9897	174.561
-87.5484	223.115	-77.7625	-94.2126	223.506	-196.071	3.84398	114.397	-116.698		-36.9988	208.698	-92.0649	-9.86041	178.983	-136.265	-1.02354	120.551	-217.582		-93.5439	204.705	-216.294	117.918	88.1482	-165.415	102.223	152.86	-175.902	101.405	169.183	-105.237		-183.603	222.419	-186.568	59.685	246.589	-290.397	48.6814	276.841	-295.709	100.433	119.69	-249.937	3.2361	155.162	-210.38	31.4682	175.811
-86.0492	213.159	-63.5154	97.1049	141.108	-272.446	4.3576	109.632	-113.697		-36.2481	208.038	-92.8149	-9.83569	179.071	-136.352	-1.24373	121.078	-217.27		-93.5414	204.521	-216.318	117.82	88.0958	-165.451	101.588	153.827	-175.052	101.704	169.06	-104.151		-182.855	221.794	-185.832	59.9487	246.542	-289.694	51.4977	275.909	-293.062	101.033	119.21	-249.416	5.12802	155.173	-209.494	31.8993	176.817
-83.7383	202.392	-50.7809	92.1276	146.543	-271.875	3.24152	107.905	-117.258		-35.6429	207.535	-93.7081	-9.73301	179.122	-137.058	-1.55432	121.81	-216.943		-93.5423	204.316	-216.386	117.722	88.0431	-165.487	100.879	154.939	-173.943	101.948	168.961	-103.124		-182.24	221.203	-185.289	60.107	246.486	-288.961	54.2871	274.908	-290.944	101.464	118.71	-249.168	6.73293	155.17	-208.676	32.2922	177.557
-80.6995	190.939	-39.4781	86.6955	151.812	-270.986	-37.3184	98.2575	-261.289		-35.2474	207.216	-94.1917	-9.62271	179.222	-137.801	-1.85879	122.73	-216.751		-93.606	204.134	-216.524	117.62	88.0043	-165.518	100.205	156.021	-172.805	102.156	168.897	-102.238		-181.519	220.497	-184.685	60.2077	246.384	-288.237	57.2007	273.805	-288.851	101.778	118.304	-248.896	8.04882	155.144	-207.945	32.6158	178.152
-77.017	178.922	-29.526	80.7727	156.857	-269.943	-39.8569	104.092	-258.859		-35.1466	206.987	-94.8679	-9.49865	179.337	-138.639	-2.15672	123.919	-216.641		-93.7219	203.903	-216.725	117.555	87.9621	-165.573	99.5756	156.983	-171.665	102.316	168.863	-101.549		-180.952	219.694	-184.262	60.2666	246.353	-287.211	60.1301	272.687	-286.68	102.022	117.908	-248.705	9.13681	155.15	-207.409	32.9801	178.614
-72.7748	166.466	-20.8434	74.6631	161.714	-268.796	-42.8527	111.085	-254.379		-35.1466	206.987	-94.8679	-9.34661	179.528	-139.684	-2.42327	125.348	-216.543		-93.8379	203.693	-216.931	117.534	87.9223	-165.675	99.064	157.883	-170.591	102.341	168.9	-100.888		-180.361	218.938	-183.783	60.2549	246.342	-285.95	63.0584	271.567	-284.365	102.303	117.313	-248.633	10.07	155.19	-207.093	33.5018	178.732
-68.0568	153.694	-13.3493	68.4425	166.285	-267.498	-46.3271	119.137	-248.152		-35.1466	206.987	-94.8679	-9.18282	179.669	-140.792	-2.72589	127.044	-216.435		-93.9586	203.493	-217.096	117.537	87.8875	-165.682	98.5889	158.811	-169.566	102.202	168.904	-100.244		-179.828	218.303	-183.326	60.1542	246.321	-284.728	65.8392	270.548	-282.014	102.646	116.574	-248.848	10.8997	155.199	-206.86	34.7335	178.846
-62.9471	140.729	-6.9628	62.0894	170.537	-265.821	-49.6283	126.699	-242.154		-35.1466	206.987	-94.8679	-9.0621	179.873	-141.583	-3.01869	129.103	-216.324		-94.1319	203.225	-217.015	117.54	87.8407	-165.688	98.2529	159.51	-168.816	101.92	168.896	-99.2685		-179.048	217.717	-182.577	60.0199	246.316	-283.488	68.5279	269.526	-279.278	102.999	115.666	-249.67	11.686	155.24	-206.81	35.9071	178.641
-57.5298	127.694	-1.60274	55.5509	174.511	-263.935	-53.0165	133.944	-236.374		-35.1466	206.987	-94.8679	-9.01709	180.104	-142.531	-3.34183	131.456	-216.248		-94.2672	202.933	-216.781	117.545	87.7719	-165.693	98.0635	160.055	-168.349	101.518	168.886	-97.9471		-178.308	217.208	-181.782	59.8059	246.259	-282.285	71.0964	268.489	-276.584	103.274	114.565	-251.19	12.434	155.291	-206.9	36.9513	177.883
-51.8889	114.714	2.81186	48.7627	178.31	-261.73	-56.4395	140.96	-231.239		-35.1466	206.987	-94.8679	-9.0859	180.444	-143.36	-3.71446	134.205	-216.076		-94.4069	202.677	-216.279	117.557	87.6555	-165.71	97.9386	160.487	-167.928	100.862	168.876	-96.1545		-177.593	216.586	-181.065	59.5863	246.114	-281.435	73.4652	267.399	-274.089	103.486	113.198	-252.85	13.4909	155.425	-208.063	37.7183	176.547
-46.1084	101.911	6.36206	41.4099	182.148	-259.682	-59.7781	147.714	-226.359		-35.213	206.952	-95.1826	-9.1393	180.768	-144.292	-4.12303	137.417	-215.809		-94.5695	202.405	-215.694	117.575	87.4693	-165.717	97.9324	160.743	-167.738	99.9725	168.87	-93.9687		-176.913	216.063	-180.375	59.3843	245.922	-280.727	75.7725	266.218	-271.816	103.534	111.871	-254.658	14.9418	155.459	-209.115	38.1623	174.364
-40.2723	89.4087	9.12887	33.5634	186.049	-257.662	-62.8927	154.143	-221.638		-35.3961	207.037	-95.1865	-9.19671	181.08	-145.188	-4.52462	141.104	-215.397		-94.6957	202.059	-214.924	117.632	87.2573	-165.752	97.9691	160.826	-167.489	98.9733	168.968	-91.7662		-176.095	215.566	-179.522	59.2053	245.747	-280.138	78.0154	265.07	-269.414	103.492	110.624	-256.247	17.1395	155.038	-209.4	37.8055	171.493
-34.4647	77.3313	11.1933	25.3009	189.915	-256.025	-65.8957	160.174	-216.511		-35.8511	207.349	-95.0047	-9.29948	181.41	-145.775	-4.69994	145.066	-215.033		-94.6693	201.718	-214	117.767	86.961	-165.742	98.1115	160.883	-166.719	97.8362	169.233	-89.703		-175.478	215.001	-178.898	59.0859	245.53	-279.727	80.1662	263.868	-266.986	103.41	109.555	-257.277	19.8749	153.802	-208.034	37.6065	169.986
-28.7696	65.8018	12.6365	16.7585	193.712	-254.452	-68.8179	165.809	-211.232		-36.5534	207.804	-94.8882	-9.33416	181.663	-146.167	-4.59899	149.585	-214.704		-94.4817	201.273	-212.588	117.965	86.651	-165.642	98.3231	160.966	-165.575	96.4486	169.841	-87.4947		-174.832	214.445	-178.25	59.0393	245.357	-279.475	82.2034	262.624	-264.853	103.377	108.614	-257.701	22.6128	152.444	-206.303	37.3979	168.229
-23.2709	54.9437	13.5394	7.95657	197.401	-252.882	-71.9824	171.422	-206.006		-37.4413	208.445	-94.649	-9.25413	181.782	-146.682	-4.05367	154.495	-214.522		-94.057	200.722	-210.64	118.264	86.2861	-165.46	98.6198	161.069	-164.182	94.9534	170.724	-85.7433		-174.241	213.96	-177.621	59.0178	245.217	-279.232	84.196	261.426	-262.451	103.316	107.944	-258.315	25.1536	150.656	-202.742	37.2171	166.164
-18.0529	44.8804	13.983	-0.895521	200.937	-251.521	-74.8868	176.351	-201.199		-38.6401	209.277	-94.5739	-9.21429	181.825	-146.903	-3.00875	159.804	-214.251		-93.3911	200.073	-207.865	118.642	85.9326	-165.181	98.9865	161.185	-162.601	93.3072	171.973	-84.3156		-173.617	213.456	-176.895	59.0233	245.057	-279.133	85.9647	260.27	-260.16	103.264	107.447	-258.851	27.1809	148.78	-198.811	37.0356	164.571
-13.1994	35.7355	14.0484	-9.81914	204.297	-250.136	-77.3995	180.112	-197.219		-39.9699	210.227	-94.2809	-9.18632	181.851	-147.061	-1.44179	165.481	-214.499		-92.5048	199.331	-204.24	119.066	85.5918	-164.969	99.5324	161.311	-161.246	91.3778	173.435	-83.1859		-173.183	212.933	-176.239	59.0391	244.861	-279.035	87.6119	259.122	-257.879	103.22	107.076	-259.35	28.371	147.289	-195.571	47.8196	127.272
-8.79447	27.6323	13.8166	-18.8786	207.583	-248.847	-79.1678	182.747	-194.457		-41.2166	211.209	-94.035	-9.16571	181.837	-147.199	0.376522	171.684	-215.003		-91.4187	198.504	-199.838	119.495	85.3324	-164.781	100.105	161.415	-160.309	89.2026	175.084	-81.9551		-172.868	212.505	-175.501	59.0524	244.649	-278.941	89.1699	257.922	-255.686	103.176	106.822	-259.832	28.9075	146.472	-193.891	49.6017	136.535
-4.92221	20.6944	13.3687	-28.0089	210.641	-247.545	-80.1548	184.431	-192.708		-42.7671	212.508	-93.4506	-9.14509	181.823	-147.336	2.4187	178.321	-214.992		-90.1531	197.6	-194.733	119.944	85.0536	-164.783	100.863	161.444	-159.556	86.7976	176.777	-81.116		-172.655	212.146	-174.867	59.0418	244.359	-278.879	90.6035	256.806	-253.299	103.104	106.633	-260.304	29.3079	145.427	-192.422	50.7044	146.142
-1.66661	15.0452	12.7856	-37.0856	213.547	-246.624	-80.3544	184.932	-191.754		-44.5874	214.022	-92.9484	-9.13912	181.819	-147.375	4.40691	185.462	-214.576		-88.7286	196.626	-188.996	120.322	84.8386	-164.904	101.804	161.419	-158.811	84.3034	178.62	-80.275		-172.478	211.911	-174.124	59.0167	244.053	-278.829	91.9489	255.7	-251.14	102.981	106.41	-260.71	29.3423	144.287	-190.954	51.4242	155.319
0.888306	10.8081	12.1485	-46.0327	216.289	-245.97	-80.3601	185.095	-191.456		-46.5919	215.81	-92.1562	-8.87548	181.789	-147.803	6.33304	192.842	-214.332		-87.1657	195.591	-182.701	120.734	84.6188	-165.083	102.929	161.338	-158.19	81.7918	180.781	-79.7063		-172.462	211.745	-173.404	58.9789	243.758	-278.82	93.2	254.553	-249.054	102.809	106.035	-261.227	29.1729	142.614	-188.675	51.8137	163.988
2.71081	8.04447	11.4426	-55.0028	218.937	-245.533	-80.0061	185.005	-189.647		-48.9785	217.881	-91.9316	-8.42698	181.732	-148.506	8.33995	200.38	-213.919		-85.4848	194.502	-175.92	121.156	84.3574	-165.126	104.149	161.185	-157.274	79.3022	183.444	-79.0699		-172.463	211.54	-172.87	58.9297	243.42	-278.875	94.4084	253.413	-247.031	102.605	105.613	-261.694	28.7802	139.973	-184.579	51.901	172.124
3.94191	6.54947	10.4666	-64.135	221.532	-245.259	-78.9495	184.195	-186.561		-51.7798	220.099	-92.3587	-7.87449	181.588	-149.345	10.3151	208.18	-213.114		-83.7063	193.367	-168.727	121.575	84.0955	-164.975	105.522	160.885	-156.217	76.6774	186.683	-78.5677		-172.442	211.388	-172.507	58.8724	243.103	-278.952	95.5847	252.448	-244.992	102.395	105.135	-262.14	28.1007	136.616	-178.627	51.8392	179.791
4.65602	5.98243	9.57712	-73.4317	224.276	-245.98	-77.3858	182.918	-182.825		-54.5494	222.207	-93.128	-7.15371	181.351	-150.411	12.2398	216.062	-212.359		-81.8508	192.194	-161.193	121.927	83.878	-164.672	106.917	160.574	-155.163	73.8803	190.582	-77.578		-172.388	211.237	-172.157	58.8244	242.842	-278.995	96.6606	251.439	-243.214	102.214	104.706	-262.504	27.1229	132.957	-171.25	51.7174	186.376
4.99989	5.98484	8.82419	-82.9191	227.094	-246.81	-74.9152	181.382	-178.309		-57.3258	224.213	-94.5411	-6.44022	180.958	-151.344	14.1649	223.998	-211.282		-79.9388	190.991	-153.393	122.288	83.6871	-164.152	108.445	160.209	-154.073	70.853	194.955	-76.1936		-172.288	211.113	-171.885	58.777	242.605	-278.995	97.5171	250.358	-241.772	102.086	104.339	-262.641	25.8469	128.626	-161.969	51.1194	192.784
5.148	6.23039	8.18405	-92.3563	230.072	-248.012	-71.4199	179.518	-172.989		-59.8547	225.975	-95.9611	-5.9434	180.41	-151.863	16.1476	232.158	-209.694		-77.9908	189.764	-145.398	122.544	83.5567	-163.623	110.109	159.789	-152.678	67.7504	199.555	-74.1687		-172.142	211.016	-171.76	58.7406	242.389	-278.992	98.3018	249.361	-240.414	101.94	104.1	-262.654	24.3157	123.793	-151.356	50.0253	199.136
5.23726	6.41475	7.7184	-101.574	233.164	-249.864	-67.6086	177.361	-167.043		-61.9163	227.416	-97.3574	-5.61627	179.796	-152.033	18.0334	240.001	-207.206		-76.0271	188.523	-137.282	122.709	83.4673	-163.132	111.691	159.278	-151.056	64.4891	204.389	-72.0343		-172.003	210.971	-171.627	58.7007	242.221	-278.946	98.9778	248.474	-239.205	101.592	103.922	-263.036	22.7311	118.921	-140.488	48.6632	205.322
5.35244	6.65031	7.41182	-110.457	236.436	-252.593	-63.6296	174.708	-160.756		-63.571	228.715	-98.0626	-5.33188	179.04	-152.085	19.8913	247.38	-204.157		-74.0683	187.274	-129.117	122.793	83.394	-162.855	113.134	158.735	-149.305	61.3708	209.36	-69.655		-171.879	210.922	-171.511	58.6412	242.057	-278.899	99.4827	247.611	-238.262	101.013	103.742	-263.951	21.3339	113.766	-129.385	46.8483	211.33
5.37966	6.70357	7.34619	-119.365	239.829	-255.573	-59.2121	170.17	-152.823		-64.9454	229.842	-98.3764	-5.02557	178.281	-152.159	21.6117	254.259	-200.797		-72.1349	186.026	-120.976	122.86	83.3393	-162.632	114.375	158.187	-147.422	58.489	214.415	-67.1497		-171.773	210.858	-171.416	58.5839	241.94	-278.864	99.892	246.93	-237.254	100.33	103.554	-265.086	19.8892	108.196	-117.537	44.7701	217.11
5.42402	6.78488	7.23969	-128.243	243.373	-259.242	-54.7876	162.923	-142.911		-66.1175	230.866	-97.8942	-4.43065	177.521	-152.566	23.3472	259.696	-197.103		-70.2473	184.787	-112.932	122.88	83.3093	-162.576	115.231	157.583	-145.787	55.8528	219.594	-64.5262		-171.662	210.748	-171.328	58.4626	241.859	-278.797	100.307	246.381	-236.138	99.5688	103.35	-266.483	18.6846	102.963	-107.355	42.6463	222.558
5.50939	6.92261	7.03636	-137.152	247.036	-263.188	-50.3011	152.659	-131.51		-67.2705	231.813	-97.3475	-3.70672	176.789	-152.606	24.7732	263.589	-193.317		-68.426	183.563	-105.058	122.882	83.2926	-162.573	115.686	157.071	-144.572	53.3449	224.853	-62.1755		-171.299	210.282	-171.076	58.2696	241.805	-278.744	100.62	245.883	-235.048	98.7829	103.153	-268.065	17.7997	98.42	-98.9076	40.4	227.675
5.7655	7.3358	6.42636	-145.922	250.579	-267.45	-45.4295	139.939	-119.517		-68.7371	232.741	-96.7894	-2.91855	175.91	-152.083	25.7904	266.325	-190.14		-66.6916	182.364	-97.4271	122.882	83.29	-162.573	115.935	156.707	-143.731	51.0751	229.953	-59.5512		-170.067	208.933	-170.165	58.0514	241.774	-278.741	100.839	245.394	-234.197	98.1805	102.885	-269.318	17.295	94.6155	-91.7116	37.9409	232.399
43.3932	112.248	-295.528	-154.588	253.993	-271.405	-42.9943	133.062	-113.096		-70.389	233.674	-96.1776	-1.91548	175.151	-151.5	26.499	267.913	-187.42		-65.0644	181.196	-90.1112	122.869	83.286	-162.524	116.046	156.505	-143.273	48.995	234.691	-56.9983		-167.763	206.546	-168.712	57.7725	241.787	-278.621	101.081	244.916	-233.376	97.7998	102.493	-269.97	16.9001	91.2462	-86.4181	35.4457	236.679
37.2987	121.058	-293.494	-162.784	257.254	-274.816	-40.5065	125.378	-106.486		-72.2468	234.545	-96.0658	-1.00495	174.442	-150.402	27.1258	268.603	-184.335		-63.565	180.068	-83.1836	122.813	83.2711	-162.339	116.078	156.365	-143.158	47.0692	238.902	-54.6371		-164.387	203.109	-167.249	57.4189	241.773	-278.649	101.292	244.366	-232.749	97.5233	101.976	-270.406	16.9109	88.2984	-82.8848	32.9196	240.571
30.8419	129.723	-290.715	-170.52	260.479	-277.989	-37.8147	117.395	-100.214		-74.0567	235.202	-96.0589	-0.402183	173.825	-148.345	27.6053	269.319	-181.133		-62.2138	178.986	-76.717	122.614	83.2262	-161.78	116.078	156.365	-143.158	45.2236	242.47	-52.2256		-160.14	198.404	-166.022	57.1122	241.748	-278.747	101.511	243.854	-232.119	97.3413	101.359	-270.663	17.1594	85.4696	-79.5561	30.325	244.011
22.7654	140.068	-282.147	-177.812	263.508	-280.746	-35.1641	109.933	-93.3194		-75.6985	235.813	-95.2564	0.280115	173.231	-146.866	28.1429	270.126	-177.523		-61.0313	177.96	-70.7843	122.302	83.1634	-161.062	116.078	156.365	-143.158	43.4996	245.085	-49.5899		-154.895	192.866	-163.986	56.8368	241.729	-278.794	101.75	243.312	-231.685	97.2246	100.59	-270.816	17.4852	82.6587	-76.6112	27.9011	246.927
14.4102	150.125	-274.572	-184.505	266.394	-283.392	-119.75	140.425	-344.44		-76.8913	236.255	-94.3074	0.816524	172.774	-145.425	28.4097	270.545	-175.647		-60.038	176.997	-65.4584	121.839	83.0983	-160.366	115.981	156.355	-142.854	41.8481	246.825	-47.0124		-149.492	186.949	-161.889	56.5626	241.717	-278.833	102.03	242.822	-231.214	97.1247	99.8008	-270.852	17.3715	79.7578	-73.6007	25.742	249.41
5.88351	159.879	-268.615	-190.635	269.089	-285.68	-114.408	146.893	-347.414		-77.7127	236.437	-93.5358	1.1751	172.33	-143.721	28.8057	271.168	-172.861		-59.2543	176.104	-60.8119	121.203	83.0262	-159.674	115.814	156.337	-142.331	40.2572	247.896	-44.3189		-143.952	180.723	-159.452	56.3401	241.685	-279.013	102.272	242.355	-230.845	97.0197	99.2014	-270.977	17.2237	76.8745	-71.008	23.8793	251.542
-2.81828	169.063	-263.55	-196.03	271.554	-288.075	-108.273	153.548	-348.555		-78.1116	236.512	-92.4683	1.58761	171.905	-142.209	29.2012	271.789	-170.079		-58.7008	175.289	-56.9178	120.437	82.9877	-158.925	115.466	156.305	-141.41	38.847	248.391	-41.7729		-138.616	174.286	-156.475	56.1918	241.675	-279.057	102.527	241.951	-230.439	96.8954	98.7508	-271.133	16.9607	73.778	-68.5721	22.4362	253.302
-11.5154	177.726	-259.635	-200.763	273.763	-290.119	-101.47	159.597	-348.192		-78.3085	236.61	-91.4359	2.00167	171.539	-140.664	29.5753	272.377	-167.448		-58.346	174.572	-53.8421	119.63	83.0229	-158.614	114.884	156.258	-140.076	37.5491	248.535	-39.3518		-133.316	168.103	-152.68	56.0608	241.678	-279.097	102.794	241.575	-230.072	96.6168	98.4115	-271.56	16.6058	70.3453	-66.4029	21.4462	254.666
-19.4138	184.145	-262.225	-204.738	275.733	-292.187	-93.9012	165.002	-346.187		-78.3956	236.653	-90.9793	2.23596	171.28	-138.605	65.0536	322.839	-92.5238		-58.0178	173.995	-51.5827	118.737	83.1478	-158.244	113.922	156.344	-138.669	36.2835	248.676	-36.9927		-128.66	162.045	-149.525	55.9687	241.676	-279.169	103.062	241.214	-229.716	96.1713	98.2448	-272.212	15.0238	65.4738	-61.9264	20.7514	255.632
-27.2864	190.194	-264.818	-208.178	277.43	-292.916	-85.6269	169.634	-341.764		-78.4798	236.695	-90.5378	2.6795	170.994	-136.874	64.8458	322.577	-93.0046		-57.7284	173.539	-49.9891	117.842	83.3506	-157.588	112.628	156.518	-137.372	35.0164	248.847	-34.3526		-124.244	156.31	-146.533	55.8902	241.695	-279.152	103.399	240.803	-229.509	95.6482	98.2076	-272.582	14.6785	63.1816	-60.8396	20.244	256.222
-35.3401	196.153	-266.781	-210.68	278.747	-293.127	-76.4052	173.206	-337.496		-78.5726	236.741	-90.0513	3.06103	170.714	-134.773	64.7192	322.38	-93.3727		-57.3766	173.2	-48.8702	116.994	83.6222	-156.685	111.183	156.891	-136.521	33.7365	249.022	-31.6461		-120.115	150.904	-143.747	55.8372	241.721	-279.083	103.766	240.377	-229.309	94.8362	98.1512	-273.12	14.1068	60.4954	-58.7676	19.9191	256.435
-43.5806	202.1	-268.089	-212.413	279.718	-292.777	-66.1616	175.772	-332.854		-78.6437	236.75	-89.6936	3.58937	170.337	-132.545	64.5539	322.11	-93.9843		-56.7316	172.932	-47.8341	116.07	83.9183	-155.524	109.653	157.543	-136.298	32.5596	249.184	-29.1227		-118.118	148.31	-142.394	55.7848	241.754	-279.036	104.213	239.939	-229.315	93.7052	98.0876	-273.49	13.0698	57.2549	-55.5841	19.7467	256.379
-51.9213	207.976	-268.805	-213.401	280.323	-292.224	-55.3459	177.468	-327.82		-78.6996	236.531	-89.4398	4.27359	169.862	-130.678	64.4107	321.873	-94.4935		-55.7976	172.722	-46.7068	115.135	84.2772	-154.055	107.882	158.427	-136.567	31.3045	249.357	-26.4256		-112.828	141.873	-138.681	55.741	241.759	-279.006	104.717	239.454	-229.408	92.4234	98.0488	-273.053	10.0825	52.4341	-48.7553	19.6378	256.226
-60.112	213.647	-268.721	-213.91	280.686	-291.29	-44.353	178.466	-322.568		-78.6863	236.124	-89.2073	4.88796	169.269	-128.406	64.2391	321.582	-95.1709		-54.5188	172.533	-45.1325	114.147	84.6212	-152.603	105.995	159.331	-136.859	29.9979	249.248	-23.6446		-110.278	138.95	-136.84	55.6947	241.731	-279.001	105.308	239.045	-229.393	90.9419	98.0207	-272.124	-122.105	158.479	-194.547	19.8588	255.876
-68.2709	219.106	-267.845	-214.049	280.931	-290.822	-33.4442	178.972	-317.378		-78.6657	235.559	-89.0007	5.65273	168.745	-126.175	64.0062	321.237	-96.0482		-52.8456	172.368	-43.1217	113.116	84.991	-151.105	104.068	160.561	-137.781	28.7026	248.572	-21.2785		-107.18	135.494	-134.576	55.6667	241.671	-279.065	105.828	238.637	-229.422	89.013	97.963	-271.45	-119.591	163.493	-191.446	20.3589	255.424
-76.1499	224.188	-266.383	-214.142	281.083	-289.63	-22.8195	179.319	-312.049		-78.6322	234.972	-88.8704	6.54423	168.218	-124.334	63.8003	320.888	-96.9346		-50.9115	172.194	-40.4159	111.9	85.3786	-149.268	101.994	161.761	-138.243	27.3771	247.107	-19.315		-102.529	130.242	-131.197	55.6451	241.604	-279.149	106.328	238.25	-229.473	86.9868	97.9918	-270.535	-117.01	168.246	-188.936	20.9927	254.932
-83.6719	228.921	-264.564	-214.014	281.115	-287.31	-12.5523	179.44	-306.695		-78.629	234.383	-88.5903	7.27442	167.814	-122.528	63.6477	320.623	-97.5797		-49.0051	172.027	-37.6205	110.253	85.9718	-145.997	99.6784	162.97	-138.826	25.8875	244.699	-17.7498		-91.6162	119.154	-120.791	55.6319	241.536	-279.205	106.714	237.883	-229.418	84.9889	98.1731	-269.692	-114.654	172.629	-186.642	21.8189	254.358
-90.993	233.299	-262.438	-213.096	280.677	-284.105	-2.466	179.181	-301.339		-78.6345	234.019	-88.2411	7.81918	167.556	-120.537	63.5279	320.323	-98.2071		-46.6251	171.809	-34.0958	108.021	86.5138	-142.166	97.1755	164.195	-139.483	24.4586	241.048	-16.8576		-80.7028	108.065	-110.385	55.6221	241.483	-279.247	107.011	237.547	-229.425	82.918	98.4384	-269.413	-112.366	176.597	-184.277	22.8108	253.537
-98.0167	237.254	-260.091	-211.15	279.696	-279.779	7.51532	178.636	-295.475		-78.73	233.852	-87.7606	8.4217	167.458	-118.985	63.4608	320.118	-98.5231		-44.3299	171.434	-30.6644	105.562	86.9689	-138.771	94.5858	165.528	-140.354	23.0255	236.194	-16.9011		-74.8002	101.658	-105.384	55.6184	241.46	-279.264	107.209	237.142	-229.563	80.9751	98.8043	-269.145	-110.156	180.195	-182.377	23.7738	252.614
-104.579	240.856	-257.49	-207.736	278.076	-274.225	17.3462	177.847	-289.266		-78.8656	233.859	-87.0817	8.91278	167.41	-117.641	63.4749	319.978	-98.6132		-42.4597	171.078	-27.7422	102.837	87.2773	-136.019	91.869	166.906	-140.362	21.6426	230.286	-17.5181		-74.8002	101.658	-105.384	55.6172	241.445	-279.27	107.374	236.72	-229.632	79.3353	99.3504	-268.586	-107.767	183.257	-180.595	24.8214	251.517
-110.507	243.876	-254.906	-202.56	275.782	-268.404	26.855	176.674	-283.021		-79.0796	233.918	-85.983	9.25175	167.453	-116.384	63.4838	319.837	-98.6552		-41.4004	170.872	-26.2208	100.067	87.4458	-133.547	88.6681	168.603	-139.448	20.3561	223.117	-18.5666		-74.8002	101.658	-105.384	55.6183	241.418	-279.273	107.596	236.196	-229.782	77.6896	99.9723	-268.395	-105.328	185.892	-179.032	26.0405	250.161
-115.94	246.327	-252.405	-196.021	272.825	-262.399	36.0292	175.143	-276.911		-79.3503	234.049	-84.5624	9.67745	167.47	-115.603	63.511	319.608	-98.701		-39.7748	170.432	-24.0876	97.5664	87.3026	-132.584	85.1107	170.616	-137.668	19.164	214.818	-19.6448		-68.8976	95.2501	-100.383	55.6434	241.376	-279.308	107.822	235.566	-230.07	75.8427	100.619	-267.649	-102.734	188.026	-177.847	27.4885	248.358
-121.007	248.451	-249.82	-188.4	269.488	-256.336	44.9347	173.402	-270.457		-79.6676	234.201	-82.8965	10.1462	167.424	-115.353	63.5306	319.371	-98.7315		-39.2052	170.174	-23.4035	95.4609	87.0533	-131.95	81.5532	172.704	-136.924	18.1568	205.458	-21.4189		-68.8976	95.2501	-100.383	55.9534	241.241	-279.61	108.025	234.916	-230.474	73.8621	101.307	-266.194	-99.9195	189.861	-177.181	29.2189	246.036
-125.657	250.348	-247.561	-180	265.887	-250.912	53.4231	171.411	-263.965		-80.0101	234.366	-81.0986	10.5477	167.349	-115.336	63.5593	319.048	-98.7476		-39.0511	170.101	-23.2381	93.4685	86.7806	-130.547	77.6657	175.162	-136.256	17.4055	194.994	-23.6859		-186.043	247.772	-237.495	56.6924	240.727	-279.694	108.245	234.238	-230.927	71.5901	102.042	-264.289	-97.154	191.45	-176.838	30.9322	243.337
-129.877	252.013	-245.503	-171.193	262.199	-246.419	61.3496	169.159	-257.728		-80.4698	234.474	-79.6586	10.7648	167.287	-115.324	63.5914	318.649	-98.7523		-38.8154	169.887	-23.0169	91.4675	86.4783	-128.095	73.3022	178.003	-136.089	16.9777	183.348	-25.9675		-182.763	246.636	-238.191	57.9591	239.556	-279.767	108.46	233.555	-231.4	68.9899	102.679	-262.137	-94.5937	192.863	-176.915	32.6409	240.494
-133.605	253.462	-243.526	-162.366	258.478	-242.516	68.8189	166.826	-250.82		-80.9988	234.611	-78.5599	10.971	167.228	-115.512	63.6511	318.167	-98.7858		-38.8154	169.887	-23.0169	89.4325	86.1937	-125.768	68.8449	181.224	-136.663	16.5562	170.826	-28.5157		-179.421	245.462	-239.183	60.0351	237.735	-279.384	108.576	232.993	-231.853	66.0833	103.387	-259.016	-91.9319	194.077	-176.939	34.2544	237.251
-136.755	254.66	-241.681	-153.205	254.922	-239.828	75.5706	164.594	-243.498		-81.5576	234.714	-78.0349	10.9534	167.195	-115.388	63.7081	317.684	-98.7861		2.83639	276.519	-219.098	87.4708	85.9162	-123.479	64.3636	184.864	-138.009	16.1629	157.577	-31.3059		-175.861	244.354	-240.173	62.8294	235.418	-278.198	108.717	232.588	-232.282	62.9487	104.041	-255.923	-89.1737	195.206	-176.955	35.5173	233.86
-139.142	255.45	-240.096	-144.16	251.764	-238.151	81.368	162.512	-236.426		-82.1507	234.879	-77.532	10.9472	167.183	-115.35	63.7823	317.136	-98.7551		0.196072	271.091	-217.919	85.3949	85.504	-120.769	59.794	189.165	-137.878	15.5843	143.995	-33.969		-172.297	243.138	-241.488	65.9437	232.596	-276.401	108.852	232.254	-232.608	59.5185	104.705	-252.757	-86.6171	196.173	-177.074	36.6313	230.488
-140.86	255.869	-238.388	-135.34	248.738	-236.455	86.241	160.472	-229.637		-82.7119	235.044	-77.2873	10.949	167.208	-115.36	63.8576	316.662	-98.6633		-2.52883	265.995	-216.405	83.2951	84.6779	-117.952	55.4211	194.017	-137.304	14.8048	130.352	-36.0742		-168.547	241.849	-243.115	69.0567	229.795	-274.493	108.963	232.029	-232.936	55.8971	105.27	-249.344	-84.285	197.054	-177.024	36.3848	226.295
-142.19	256.013	-236.756	-126.512	245.736	-234.392	90.8252	158.39	-223.421		-83.154	235.253	-76.9735	10.9514	167.281	-115.389	63.8416	316.248	-98.2644		-4.95256	261.065	-214.999	81.4313	83.5617	-115.454	51.4287	199.048	-136.168	13.817	117.021	-37.7646		-164.518	240.723	-244.784	71.959	227.401	-272.362	109.065	231.852	-233.232	52.1511	106.044	-245.471	-81.9045	197.846	-176.598	36.5215	224.269
-143.373	256.069	-235.156	-117.224	242.606	-232.797	95.2158	156.067	-217.402		-83.4883	235.486	-76.6975	10.9531	167.363	-115.42	63.7226	315.87	-97.5674		-7.0635	256.385	-213.669	79.5234	82.0225	-112.705	47.8709	204.139	-134.937	12.8169	104.141	-38.955		-160.462	239.428	-246.8	74.1687	225.565	-270.75	109.185	231.711	-233.533	48.5177	107.105	-240.762	-79.9504	198.62	-176.23	36.4424	222.149
-144.403	256.035	-233.305	-107.649	239.07	-230.677	100.007	153.505	-210.686		-83.7785	235.85	-75.9879	10.9586	167.448	-115.483	63.523	315.539	-96.5461		-8.81066	251.837	-212.345	77.6225	80.0555	-109.553	44.8079	208.272	-132.824	11.6605	91.7066	-39.4054		-156.288	238.118	-248.83	75.7109	224.188	-269.84	109.269	231.559	-233.766	44.9565	108.51	-235.246	-78.526	199.523	-175.866	36.029	219.631
-145.324	255.902	-231.207	-97.8584	234.844	-227.757	104.639	150.375	-203.056		-84.1264	236.243	-75.5223	10.7106	167.566	-115.18	63.3094	315.292	-95.3848		-10.1369	247.347	-210.618	75.8431	77.6977	-106.644	42.1581	211.443	-130.525	10.4225	79.6905	-39.0814		-152.078	236.918	-250.962	76.7408	223.207	-269.125	109.347	231.42	-233.934	41.7356	110.255	-229.408	-77.426	200.453	-175.491	33.168	215.862
-146.247	255.781	-229.028	-87.9729	230.381	-224.511	109.222	146.858	-194.51		-84.6584	236.929	-75.0526	10.2318	167.692	-114.534	63.0832	314.944	-94.1966		-11.0655	243.227	-209.157	74.0411	75.1731	-103.847	39.8194	213.449	-127.671	9.08202	68.1799	-38.2787		-147.796	235.663	-253.323	77.4802	222.408	-268.651	109.427	231.267	-234.175	38.8981	112.22	-223.392	-76.4799	201.38	-175.024	-109.097	251.442
-147.044	255.591	-226.928	-78.5046	225.886	-221.273	113.474	142.953	-183.977		-85.273	237.783	-74.5276	9.47053	168	-113.464	62.9792	314.499	-93.1278		-11.7037	239.594	-208.139	71.947	72.4167	-100.766	37.8873	214.452	-124.775	7.59298	57.3178	-36.7363		-143.278	234.127	-255.623	78.1666	221.663	-267.879	109.536	231.132	-234.392	36.5751	114.051	-215.932	-75.7323	202.36	-174.848	-108.217	256.089
-147.558	255.328	-225.078	-69.9229	221.559	-217.384	116.661	139.175	-175.277		-86.1045	238.739	-74.3119	8.48449	168.581	-112.522	62.9955	313.991	-92.0362		-12.1386	236.323	-207.469	69.9898	69.589	-97.689	36.217	214.549	-121.747	6.17701	47.1949	-34.3916		-138.656	232.56	-257.794	78.959	220.746	-266.666	109.74	230.782	-234.943	34.5471	115.444	-208.64	-74.9217	203.28	-174.669	-107.054	260.164
-147.751	254.99	-223.591	-62.5152	217.716	-213.428	118.374	135.263	-168.839		-87.0426	239.837	-74.6049	7.41233	169.295	-111.858	63.1214	313.456	-91.1188		-12.4575	233.485	-207.23	68.0096	66.6595	-94.4985	34.7279	214.607	-118.804	4.86665	37.8742	-31.3351		-133.98	230.933	-260.32	79.8184	219.559	-265.135	110.137	230.014	-235.677	33.0292	116.461	-201.19	-73.9294	204	-174.7	-105.692	263.668
-147.775	254.653	-222.591	-56.032	214.477	-209.427	118.68	130.7	-161.992		-88.0279	241.012	-75.1391	6.60524	170.243	-111.975	63.3325	312.834	-89.8844		-12.6834	231.076	-207.42	65.9703	63.7495	-91.1921	33.4661	214.663	-116.055	3.73752	29.4479	-27.62		-128.951	229.134	-262.648	80.6529	218.274	-263.59	110.89	228.848	-236.085	31.9217	117.112	-192.751	-72.8121	204.607	-174.698	-104.063	266.637
-147.63	254.288	-221.876	-50.239	211.786	-206.148	116.329	124.673	-153.238		-89.0013	241.933	-76.1177	6.04664	171.33	-112.574	63.6755	312.177	-88.5396		-12.8561	229.215	-207.746	64.0551	60.8518	-88.1378	32.4695	214.712	-113.705	2.84154	22.2307	-23.5807		-123.903	227.24	-264.945	81.444	216.997	-261.857	111.756	227.275	-236.177	31.1639	117.595	-183.799	-71.6483	205.039	-174.726	-102.15	269.114
-147.454	253.977	-221.39	-45.2447	209.504	-203.385	111.136	117.488	-142.437		-89.9779	242.819	-77.0602	5.78778	172.269	-113.701	64.0818	311.613	-87.0388		-13.0077	227.847	-207.985	62.314	57.996	-85.4473	31.5933	214.76	-111.47	2.05498	15.8904	-19.6739		-118.826	225.306	-267.496	81.9829	215.772	-260.636	112.718	225.329	-235.973	30.5643	118.043	-175.584	-70.4178	205.349	-174.665	-100.064	271.15
-147.243	253.675	-221.161	-40.1066	207.236	-200.992	103.237	107.86	-127.317		-90.7777	243.544	-78.0099	5.7538	172.981	-114.867	64.5703	311.1	-85.5306		-13.1615	227.048	-208.02	60.5504	55.2132	-82.727	30.8894	214.84	-109.251	1.41169	10.6302	-16.4422		-113.622	223.449	-269.851	82.3263	214.663	-259.734	113.626	223.211	-235.253	30.1862	118.541	-166.705	-69.2932	205.558	-174.7	-97.8656	272.896
-147.121	253.369	-221.242	-33.9952	204.801	-197.916	92.9478	96.9844	-108.004		-91.4468	243.963	-78.9165	5.70975	173.724	-115.641	65.0674	310.564	-84.096		-13.3624	226.77	-208.011	58.7568	52.5252	-80.1821	30.3012	214.804	-106.946	0.677959	6.58737	-14.1201		-108.234	221.703	-272.243	82.5391	213.713	-259.004	114.357	221.159	-234.296	29.9413	119.028	-158.109	-68.2221	205.712	-174.74	-95.6449	274.392
-146.71	252.905	-221.29	-26.7455	202.548	-194.738	80.419	85.5093	-88.1904		-92.1034	244.139	-79.7953	5.48026	174.198	-116	65.5196	310.062	-83.03		-13.5194	226.76	-207.897	57.1229	49.9397	-78.2003	29.903	214.372	-104.546	0.179433	3.46696	-12.6328		-103.052	219.963	-274.945	82.6741	212.894	-257.911	114.792	219.204	-233.531	29.7455	119.505	-149.722	-66.872	205.807	-174.822	-93.64	275.757
-146.013	252.29	-221.311	-18.8265	199.751	-187.702	74.2139	79.6121	-77.7093		-92.8392	244.088	-81.2299	4.92808	174.667	-116.326	65.9083	309.608	-82.1272		-13.8273	226.738	-207.623	55.6173	47.4657	-75.9361	29.7499	213.46	-101.959	-0.200315	1.05234	-11.6462		-98.0303	218.394	-277.798	82.6942	212.005	-256.608	115.125	217.4	-232.899	29.4154	119.942	-141.528	-64.881	205.729	-174.581	-91.9383	277.051
-145.116	251.581	-221.304	-9.86742	195.67	-176.471	67.4525	73.3087	-67.8846		-93.5919	243.735	-83.8145	3.98378	175.26	-116.764	66.26	309.186	-81.2576		-14.1381	226.712	-207.153	54.1026	45.0687	-73.449	29.8556	212.21	-99.3718	92.4156	155.653	-131.908		-93.1679	216.95	-280.574	82.7318	210.842	-254.407	115.324	215.753	-232.582	29.1046	119.049	-134.04	-62.4422	205.501	-174.242	-90.4262	278.298
-143.921	250.776	-221.333	-0.887696	189.958	-161.863	60.741	68.2876	-58.5519		-94.2675	243.338	-86.2046	2.36976	176.057	-116.779	66.5213	308.763	-80.6693		-14.4307	226.687	-206.715	52.4701	42.6597	-70.9219	30.3217	210.498	-96.7074	97.5028	153.436	-127.732		-88.3721	215.459	-283.588	82.7049	209.428	-251.399	115.46	214.149	-232.409	28.7871	116.868	-126.827	-59.6656	205.087	-173.691	-89.0901	279.332
-142.253	249.655	-219.878	6.69951	182.048	-146.19	53.0595	62.9611	-51.0115		-94.8934	242.967	-88.4508	0.653203	176.92	-117.405	66.7671	308.374	-80.2362		-14.7165	226.657	-206.031	50.7792	40.3229	-68.7708	31.086	208.478	-94.0408	102.213	151.309	-124.354		-83.7219	214.056	-286.37	82.537	207.719	-247.478	115.563	212.644	-232.302	28.5319	113.828	-118.675	-56.5905	204.444	-172.838	-87.87	280.205
-138.529	248.198	-219.928	12.6167	171.166	-129.839	-174.925	197.832	-308.322		-95.3428	242.647	-90.4804	-1.35876	178.059	-118.072	66.9964	307.989	-79.8779		-15.0052	226.699	-205.269	49.0058	37.9414	-66.6772	32.0003	206.362	-91.1123	106.557	149.392	-121.379		-79.1156	212.703	-288.735	82.1706	205.656	-242.597	115.58	211.189	-232.396	28.3527	109.91	-109.369	-53.4427	203.618	-171.606	-86.7565	280.972
-133.236	245.194	-218.267	16.5947	157.098	-113.203	-182.388	202.52	-305.308		-95.5096	242.483	-91.5861	-3.34773	179.273	-118.898	67.2575	307.614	-79.5152		-15.1191	226.937	-204.662	47.1094	35.5687	-64.5684	33.1117	204.087	-88.1176	110.5	147.66	-118.651		-74.3174	211.268	-290.613	81.6246	203.341	-237.047	115.517	209.809	-232.401	28.1578	105.207	-98.83	-50.676	202.513	-170.413	-85.637	281.599
-130.852	243.994	-217.604	20.068	141.327	-102.372	-189.233	206.609	-300.619		-95.5185	242.474	-91.6449	-5.21059	180.447	-119.681	67.6698	307.146	-79.096		-15.2005	227.267	-204.231	45.2195	33.2575	-62.5046	34.5372	201.221	-85.0765	114.146	146.088	-116.235		-69.7432	209.95	-292.268	80.7818	200.986	-231.158	115.315	208.488	-232.029	27.9163	100.132	-86.9494	-48.2267	200.719	-168.324	-84.5896	282.12
-127.486	242.266	-216.334	21.7519	123.662	-91.8919	-194.546	213.848	-310.356		-95.5197	242.359	-91.6986	-6.75085	181.544	-120.542	68.2288	306.67	-78.442		-15.2727	227.599	-203.847	43.3264	30.9642	-60.5956	36.023	197.691	-82.7372	117.554	144.523	-114.333		-65.222	208.739	-293.44	79.7396	198.667	-224.658	115.07	207.276	-231.621	27.864	95.4089	-72.742	-45.9835	198.145	-165.142	-83.6331	282.528
-122.018	239.899	-217.282	21.7732	105.262	-83.5442	-198.656	221.217	-321.675		-95.4773	242.01	-91.8929	-8.13116	182.415	-121.435	69.0047	306.118	-77.7756		-15.2995	227.939	-203.698	41.511	28.7274	-58.5366	37.6038	193.348	-81.0204	120.656	143.178	-112.606		-60.729	207.426	-294.152	78.6252	196.26	-218.29	114.708	206.125	-230.885	27.5436	89.8746	-58.7943	-43.8757	194.825	-160.871	-82.7945	282.807
-117.37	235.578	-212.809	20.9194	86.079	-71.4523	-201.477	228.878	-333.667		-95.3881	241.148	-92.3624	-9.16219	183.139	-122.275	69.9661	305.603	-77.0697		-15.3096	228.208	-203.636	39.6272	26.6019	-56.0369	39.2844	188.114	-79.9851	123.537	141.93	-111.404		-56.2329	206.162	-294.556	77.6132	193.302	-211.836	114.187	204.925	-229.635	26.8268	84.4107	-45.0661	-42.003	190.629	-155.71	-82.0697	282.944
62.0103	131.939	-334.368	21.247	76.8335	-68.7577	-203.009	236.827	-346.397		-95.2291	239.64	-93.1867	-9.93097	183.655	-123.411	70.9286	305.103	-76.4845		-15.2785	228.295	-203.604	37.6118	24.5391	-53.9574	40.9543	182.026	-79.6275	126.09	140.795	-110.308		-51.8189	205.124	-294.831	76.4794	190	-203.725	113.495	203.661	-228.04	25.6964	78.1017	-32.5766	-40.1691	185.875	-149.285	-81.4619	282.974
60.26	138.906	-332.79	19.8036	66.8676	-61.9367	-203.481	244.782	-359.675		-94.8103	237.056	-95.056	-10.8039	184.203	-124.062	71.6786	304.667	-76.271		-15.1314	228.299	-203.466	35.5539	22.5768	-51.6607	42.4939	175.199	-79.7846	128.485	139.769	-109.09		-47.284	204.075	-294.788	74.7017	186.345	-194.96	112.646	202.278	-226.004	24.3423	72.9162	-20.3344	-38.3425	181.055	-142.477	-80.9424	282.912
58.3551	145.569	-331.61	17.7361	57.4595	-56.8795	-204.073	249.591	-359.29		-94.1028	233.556	-98.3268	-11.4129	184.63	-125.584	72.2584	304.309	-76.3202		-14.9081	228.306	-203.258	33.547	20.6075	-48.866	43.9198	167.657	-79.9903	130.659	138.892	-108.023		-42.8008	203.034	-294.776	72.5396	182.363	-186.342	111.48	200.634	-223.341	22.2669	67.0678	-11.6975	-36.6024	176.084	-134.93	-80.4834	282.855
56.4269	151.857	-330.455	16.8058	47.3271	-43.4128	-204.555	254.316	-358.042		-92.7746	229.17	-101.376	-12.0556	185.191	-127.307	72.5813	304.079	-76.3128		-14.5095	228.318	-202.885	31.3287	18.5479	-45.8251	45.272	159.515	-80.2276	132.572	138.041	-106.874		-38.6817	202.054	-295.018	69.8336	177.848	-177.073	110.045	198.792	-219.915	18.7949	61.4081	-7.60234	-34.8862	171.285	-126.994	-80.0664	282.788
54.3671	157.755	-329.212	102.331	150.864	-257.314	-204.42	258.419	-358.35		-90.9935	224.443	-103.541	-12.9436	185.786	-129.515	72.6818	303.912	-76.3809		-14.0158	228.334	-202.483	28.9889	16.5385	-42.7962	46.4776	151.095	-80.4103	134.286	137.242	-105.72		-34.6992	201.349	-295.227	66.5318	173.326	-168.085	108.265	196.935	-216.2	15.2825	55.8898	-4.44237	-33.0926	166.57	-118.525	-79.6667	282.687
52.0834	163.508	-327.859	99.2612	154.635	-254.826	-203.236	261.826	-359.343		-88.5251	218.926	-104.574	-14.138	186.519	-131.686	72.6912	303.81	-76.3768		-13.4485	228.352	-202.012	26.5109	14.7145	-39.2916	47.4168	142.487	-80.0773	135.983	136.554	-104.746		-31.0828	200.676	-295.586	62.8385	168.394	-160.305	106.252	195.099	-212.278	12.3258	51.5411	-1.40168	-31.2214	161.495	-109.13	-79.3242	282.561
49.2885	169.29	-326.288	96.5994	157.932	-252.067	-200.886	264.604	-359.573		-85.8286	213.293	-103.467	-15.0326	187.168	-135.267	72.6962	303.745	-76.3723		-12.8886	228.342	-201.555	24.0438	12.9163	-36.0292	47.9361	133.995	-78.8527	137.39	135.889	-104.196		-27.7335	200.138	-295.889	57.8709	161.234	-145.517	104.069	193.354	-208.39	10.2771	48.6124	-1.6895	-29.5575	156.215	-99.1647	-79.0947	282.404
45.4219	176.332	-321.625	94.2062	160.954	-249.295	-196.995	266.664	-359.08		-82.8827	207.306	-100.151	-16.1283	188.026	-138.742	72.6962	303.645	-76.3536		-12.2788	228.238	-201.068	21.5916	11.1654	-32.857	48.2139	125.944	-77.1382	138.633	135.23	-103.734		-24.676	199.834	-296.059	35.4997	143.595	-86.2238	101.66	191.718	-204.044	7.9121	46.2147	-2.86048	-27.8103	150.972	-89.5633	-78.9492	282.206
41.2238	183.066	-317.391	92.0523	163.616	-246.543	-191.876	266.892	-342.312		-79.8919	201.042	-95.8001	-17.4594	188.681	-142.037	72.6955	303.549	-76.3358		-11.6906	227.911	-200.594	19.4251	9.62267	-29.7688	48.1761	118.441	-75.386	139.753	134.674	-103.547		-21.7675	199.682	-295.765	20.4492	129.883	-28.5375	99.0016	190.091	-199.664	7.27951	44.9403	1.27751	-26.1099	145.291	-80.1947	-78.8571	281.919
36.7507	189.48	-313.698	90.3411	166.056	-244.147	-185.185	267.039	-325.702		-76.646	194.157	-91.7243	-18.7091	189.148	-145.418	72.6946	303.448	-76.3169		-11.0496	227.339	-200.039	17.4602	8.12549	-26.4777	47.8527	111.448	-73.8738	140.642	134.16	-103.285		-19.1504	199.428	-295.361	6.00315	115.783	27.7555	96.1667	188.479	-194.886	-21.5859	63.8035	-68.0024	-24.5907	139.553	-71.361	-78.7758	281.556
32.0854	195.44	-310.407	88.8658	168.157	-241.542	-177.172	267.189	-310.335		-73.223	186.894	-88.6937	-19.5751	189.371	-149.728	72.6851	303.338	-76.3495		-10.3411	226.636	-199.466	15.6723	6.57949	-22.8539	47.4194	105.103	-72.8747	141.319	133.599	-102.83		-16.72	199.231	-294.59	-7.75156	101.462	82.769	93.2034	186.794	-189.903	-50.3586	83.0943	-140.227	-23.3685	134.324	-64.0705	-78.7064	281.115
27.3557	200.968	-307.821	87.5944	170.06	-239.605	-168.003	267.308	-297.675		-69.4115	179.037	-85.8158	-20.7113	189.586	-153.021	72.5802	303.225	-76.2213		-9.70538	225.902	-198.963	13.9203	5.06044	-19.2784	46.8911	99.4472	-72.6145	141.946	133.161	-102.219		-14.488	199.105	-293.666	-11.3265	89.1744	96.9209	89.7049	184.853	-183.911	-50.334	82.6896	-140.097	-22.1905	129.562	-57.8086	-78.6324	280.617
23.035	204.909	-308.461	86.6106	171.677	-238.026	-157.811	267.385	-287.796		-65.4059	170.847	-83.6274	-21.7815	189.744	-156.265	72.1852	303.12	-76.1277		-9.17005	225.235	-198.548	12.3879	3.81856	-16.0885	46.1411	94.3311	-72.6528	142.476	132.768	-101.529		-12.4563	198.867	-292.74	5.83977	90.6132	52.8843	85.845	182.918	-177.566	-50.334	82.6896	-140.097	-21.2008	125.504	-52.381	-78.564	280.051
18.5756	208.733	-309.155	85.8105	173.036	-236.817	-145.999	268.028	-296.917		-61.2441	162.299	-82.2217	-22.7181	190.078	-159.314	71.4085	302.947	-76.16		-8.78243	224.783	-198.279	10.9067	2.71211	-13.5021	45.1846	89.8969	-73.3391	142.948	132.346	-100.668		-10.546	198.718	-291.841	16.1291	87.1342	11.0878	81.6656	180.893	-171.143	-50.334	82.6896	-140.097	-20.5817	122.454	-47.8144	-78.5105	279.499
13.8816	212.69	-309.553	85.1166	174.238	-235.455	-133.456	267.547	-303.371		-57.0431	153.5	-80.9458	-23.2999	190.321	-163.151	70.0545	302.719	-76.3648		-8.50868	224.552	-197.883	9.57685	1.77765	-11.418	44.0208	86.0658	-74.0833	143.414	131.874	-99.849		-8.81521	198.694	-291.108	26.6167	84.1412	-29.3315	77.3684	178.661	-164.626	-50.3038	82.1892	-139.932	-20.1242	120.393	-44.403	-78.4728	278.966
8.9241	216.8	-309.587	84.4743	175.328	-234.464	-120.104	265.72	-307.174		-53.2291	144.869	-78.9718	-23.7229	190.543	-166.807	68.3795	302.426	-76.7172		-8.35916	224.405	-197.559	8.45675	0.9544	-10.1138	42.6305	82.7761	-74.8802	143.792	131.488	-99.2128		-7.4428	198.67	-290.652	36.7194	80.5704	-67.7787	72.9628	176.203	-157.368	-50.2847	81.8802	-139.838	-19.8586	118.875	-41.7895	-78.4469	278.492
3.73219	220.93	-309.328	83.732	176.37	-233.147	-105.939	262.775	-307.813		-49.698	136.423	-76.8055	-23.6732	190.583	-171.233	66.359	302.137	-76.9126		-8.19895	224.283	-197.158	7.57936	0.333893	-9.19216	41.1093	79.899	-75.7999	144.122	131.052	-98.7373		-6.49178	198.65	-290.512	38.5169	77.0652	-72.1786	68.7975	173.536	-150.042	-55.2409	301.727	-319.377	-19.5628	117.719	-39.5161	-78.5133	278.073
-1.78208	225.083	-309.005	83.0942	177.352	-232.111	-91.3715	258.895	-306.25		-46.4831	128.042	-74.5179	-23.2524	190.329	-176.005	64.3847	301.839	-77.2357		-8.02926	224.097	-196.742	-43.3201	158.213	-270.052	39.6212	77.4613	-76.9904	144.381	130.619	-98.4737		-5.90134	198.725	-290.498	37.0259	69.2367	-63.37	64.9433	170.417	-142.797	-58.6485	302.788	-316.377	-19.2433	116.702	-37.404	-78.6083	277.718
-7.68539	229.462	-308.344	82.5518	178.184	-231.226	-76.43	254.41	-301.322		-43.5382	119.709	-71.5742	-22.4779	189.851	-181.461	62.6309	301.615	-77.3098		-7.85947	223.888	-196.319	-42.2306	158.417	-265.781	38.0834	75.2014	-77.5755	144.561	130.268	-98.3607		-5.65913	198.75	-290.703	36.5733	63.767	-59.7742	61.5702	167.168	-135.577	-62.0692	303.843	-313.325	-18.6978	115.566	-35.0976	-78.773	277.416
-14.1322	233.929	-307.751	82.1355	178.739	-230.765	-61.3195	249.565	-296.688		-40.8671	111.404	-68.5431	-21.6689	189.504	-186.191	61.323	301.461	-76.9872		-7.73414	223.64	-196.07	-41.0846	158.582	-261.497	36.5585	73.166	-78.0765	144.679	130.036	-98.3593		-5.6808	198.731	-290.979	36.0972	58.5549	-57.965	58.5239	163.812	-128.592	-65.5001	304.89	-310.224	-18.1793	114.162	-32.1894	-78.9672	277.175
-21.0836	238.371	-307.545	81.9151	179.045	-230.356	-46.1842	244.374	-292.229		-38.173	103.029	-64.9762	-20.9791	189.253	-190.248	60.2755	301.394	-76.4165		-7.66079	223.366	-195.86	-39.9452	158.764	-257.329	35.1315	71.1632	-78.1441	144.764	129.852	-98.3857		-5.6991	198.715	-291.211	36.0295	55.3325	-57.4752	55.8228	161.074	-122.354	-68.9381	305.925	-307.079	-17.5457	112.16	-28.6507	-79.2521	276.953
-28.4716	242.89	-307.467	81.9229	179.168	-230.284	-31.1242	238.797	-289.107		-35.5135	94.7017	-61.7909	-20.4368	189.105	-193.446	59.5944	301.338	-76.0714		-7.62308	222.754	-195.796	-38.7883	158.929	-253.467	33.8314	69.1872	-78.2022	144.806	129.755	-98.4297		-5.71357	198.703	-291.395	26.6689	50.1382	-19.2344	53.624	159.047	-117.286	-72.3802	306.947	-303.893	-16.9676	109.435	-25.8446	-79.5805	276.778
-36.055	247.358	-307.531	81.9229	179.168	-230.284	-16.336	232.988	-286.724		-32.671	86.4829	-57.6136	-20.047	189.061	-195.765	59.0223	301.34	-75.369		-7.64218	222.14	-195.657	-37.7177	159.123	-250.153	32.6196	67.2324	-78.008	144.833	129.736	-98.4575		-5.72196	198.696	-291.502	27.4823	49.5532	-20.2712	51.8039	157.907	-112.93	-75.8235	307.953	-300.671	-16.4522	105.94	-23.1996	-79.9831	276.638
-43.8214	251.511	-307.831	82.0018	179.14	-230.117	-2.23193	227.067	-285.502		-29.862	78.4078	-53.4602	-19.8387	189.15	-197.023	58.4723	301.286	-74.8954		-7.66958	221.483	-195.53	-36.8103	159.305	-247.649	31.5173	65.3333	-77.844	144.839	129.736	-98.4653		-5.70978	198.765	-291.593	27.5601	48.6411	-17.7377	50.3627	157.42	-109.417	-79.2648	308.941	-297.417	-16.1944	101.341	-21.0129	-80.4797	276.53
-51.5708	255.525	-308.105	82.3101	178.945	-229.621	11.2976	221.16	-285.879		-27.1091	70.5875	-49.0982	-19.7303	189.281	-197.681	57.8119	301.165	-74.5705		-7.68864	220.886	-195.452	-36.0536	159.469	-246.05	30.467	63.4121	-77.4383	144.846	129.737	-98.4892		-5.67564	199.127	-291.607	25.1593	47.803	-5.92394	49.3194	157.58	-106.661	-82.7012	309.908	-294.135	-15.9605	96.2225	-20.0459	-81.0484	276.455
-59.2451	259.304	-308.118	82.9522	178.413	-228.645	24.1651	215.449	-288.105		-24.2691	63.1294	-44.0113	-19.5713	189.456	-197.966	56.9399	300.97	-73.9954		-7.70792	220.356	-195.37	-35.4443	159.57	-245.307	29.4574	61.5121	-77.0303	144.859	129.74	-98.5411		-5.69778	199.719	-291.651	21.1577	46.5028	12.1447	48.5425	157.697	-104.64	-86.1296	310.852	-290.829	-15.7343	91.6449	-19.0462	-81.6163	276.409
-66.9164	262.94	-308.24	84.1095	177.527	-227.716	36.2537	209.876	-291.188		-21.4624	56.0514	-38.6564	-19.1725	189.593	-198.597	55.8769	300.716	-73.1294		-7.75505	220.192	-195.139	-34.9893	159.554	-245.236	28.6352	59.6287	-76.5466	144.871	129.742	-98.5931		-6.14721	200.753	-291.997	37.1649	51.1818	-51.3658	47.9655	157.784	-103.142	-89.5472	311.771	-287.503	-15.5529	87.8426	-17.6777	-82.1621	276.353
-74.4746	266.442	-308.49	85.7227	176.227	-227.065	47.9985	204.233	-294.456		-18.754	49.4476	-33.5036	-18.614	189.731	-199.468	54.605	300.39	-72.3166		-7.78374	220.117	-194.995	-34.6351	159.347	-245.613	27.798	57.7376	-76.0576	144.862	129.739	-98.9952		-7.15383	202.165	-292.649	37.165	51.0874	-49.7795	47.5923	157.84	-102.165	-92.9508	312.663	-284.163	-15.3896	84.8467	-16.6006	-82.6542	276.292
-81.7401	269.74	-308.531	87.8393	174.556	-226.661	59.401	198.386	-297.73		-16.1726	43.5567	-28.5314	-18.0043	189.842	-200.407	53.2294	300.081	-71.0275		-7.81576	220.111	-194.822	-34.3106	159.056	-246.162	27.195	55.8679	-75.58	144.843	129.823	-99.9682		-8.84422	203.788	-293.715	-89.655	265.377	-361.916	47.293	157.908	-100.934	-96.3375	313.524	-280.811	-15.0764	82.938	-15.6556	-83.0671	276.201
-88.3376	272.334	-308.33	90.281	172.554	-226.605	70.1076	192.666	-300.768		-13.6248	38.3985	-23.4409	-17.27	190	-201.544	51.9527	299.723	-69.876		-7.84553	220.105	-194.661	-34.0325	158.726	-246.666	26.7641	54.117	-75.0578	144.794	130.185	-101.584		-11.137	205.574	-295.121	-90.673	266.019	-361.605	47.0417	157.996	-99.2929	-99.7042	314.353	-277.452	-14.7839	81.7778	-14.2575	-83.4185	276.109
-93.7838	274.329	-307.593	93.2425	170.231	-227.396	79.8983	187.132	-303.447		-11.4685	33.9139	-19.4764	-16.6216	190.173	-202.558	50.797	299.33	-69.1712		-7.87302	220.099	-194.512	-33.8157	158.395	-247.04	26.459	52.5277	-74.7988	144.608	130.854	-103.905		-14.1799	207.541	-296.951	-91.6299	266.536	-361.481	46.8421	158.457	-97.4826	-103.048	315.148	-274.09	-14.4695	80.6037	-13.2943	-83.7042	276.001
-97.6845	275.556	-306.592	96.6077	167.384	-228.477	88.7948	181.876	-305.766		-9.69116	30.2268	-16.2499	-16.1155	190.585	-203.023	49.713	298.756	-68.9635		-7.88204	220.118	-194.466	-33.6381	158.121	-247.353	26.1507	51.1593	-74.51	144.232	132.067	-107.068		-17.7199	209.598	-298.995	-92.5069	266.898	-361.582	46.6768	159.898	-95.2155	-106.366	315.905	-270.729	-13.9156	79.2801	-12.6286	-83.9402	275.882
-100.26	276.106	-305.297	100.544	164.128	-229.864	97.1409	176.696	-307.225		-8.37623	27.1177	-14.3296	-15.5861	191.253	-203.463	48.8859	298.161	-69.0896		-7.88911	220.167	-194.427	-33.5214	158	-247.579	25.8172	49.9928	-74.3841	143.46	134.004	-110.65		-19.4575	211.859	-301.214	-93.2525	267.149	-361.435	46.5147	162.489	-92.3349	-109.655	316.623	-267.374	-13.2761	77.7405	-12.0694	-84.1612	275.747
-101.682	276.187	-304.003	104.952	160.396	-232.081	104.245	172	-309.837		-7.35903	24.4488	-12.9637	-15.12	192.353	-203.359	47.9155	297.45	-68.7391		-7.89741	220.28	-194.379	-33.5411	157.925	-248.042	25.3246	48.9917	-73.9829	142.046	136.626	-115.04		-24.5053	214.353	-303.511	-93.9481	267.379	-361.206	46.3669	166.125	-89.194	-112.911	317.298	-264.028	-12.241	75.9105	-10.5503	-84.3063	275.621
-102.325	276.061	-302.612	109.738	156.285	-235.577	109.845	167.936	-313.093		-6.73141	22.2871	-12.2507	-14.9089	194.151	-202.145	47.1252	296.513	-69.0902		-7.90806	220.408	-194.319	-33.6518	157.834	-249.03	24.7425	48.0091	-73.512	139.953	139.883	-120.067		-27.0035	216.797	-306.021	-94.5647	267.567	-360.831	46.2864	170.784	-85.2064	-116.133	317.93	-260.697	-10.9011	73.5121	-7.17428	-84.3953	275.424
-102.669	275.692	-301.297	114.696	151.833	-240.236	114.055	164.718	-316.429		-6.33229	20.5772	-12.2037	-14.6768	196.904	-200.776	46.4929	295.359	-69.5382		-7.91958	220.56	-194.252	-33.8763	157.702	-250.463	23.9969	47.1238	-72.9274	137.099	143.661	-126.046		-34.4045	219.238	-308.608	-95.1052	267.724	-360.234	46.6118	175.738	-82.2023	-119.317	318.515	-257.383	-8.98772	69.725	-4.88236	-84.3953	275.201
-102.212	274.497	-298.305	119.823	147.269	-246.384	116.934	162.348	-319.475		-6.05527	19.0899	-12.5112	-14.5906	200.756	-198.866	45.5562	293.757	-69.6666		-7.93134	220.709	-194.18	-34.251	157.521	-252.414	23.2517	46.3017	-72.4519	133.511	148.106	-132.805		-41.8676	221.636	-311.23	-95.4959	267.942	-359.29	46.9723	181.418	-78.9128	-122.46	319.051	-254.092	-8.18399	68.0775	-3.16317	-84.3269	274.936
-100.334	272.322	-293.843	124.677	142.745	-254.611	118.115	161.074	-322.835		-5.81462	17.9162	-12.646	-15.0087	205.93	-194.785	43.9269	291.418	-69.0942		-7.90299	220.856	-194.078	-34.7693	157.298	-254.821	22.6156	45.4824	-71.8507	129.282	153.185	-140.603		-44.6549	223.848	-313.894	-95.8348	268.162	-358.356	46.7054	189.607	-72.987	-125.559	319.536	-250.826	-7.05325	66.0064	-0.48588	-84.1938	274.672
-97.0133	269.023	-287.43	129.121	138.137	-264.352	118.42	160.611	-324.711		-5.69158	16.8809	-13.2009	-15.4908	212.053	-190.601	42.0531	288.631	-68.698		-7.86143	220.969	-194.005	-35.3568	157.06	-257.394	22.0591	44.7012	-71.3722	124.515	158.819	-148.896		-50.2466	225.924	-316.267	-96.0541	268.406	-357.367	46.3485	198.703	-66.0485	-128.611	319.966	-247.592	-5.91803	63.4504	1.91009	-83.9901	274.377
-92.1118	264.415	-279.128	133.207	133.671	-275.05	118.2	160.727	-326.571		-5.59399	15.7761	-13.9241	-15.7217	218.749	-186.439	39.9919	285.699	-67.5313		-7.75021	221.088	-193.898	-36.0337	156.85	-259.82	21.5482	44.0234	-70.8162	119.09	165.096	-158.082		-52.5406	227.922	-318.552	-96.2054	268.613	-356.54	46.0205	208.773	-58.707	-131.612	320.341	-244.392	-4.05573	59.0615	0.160879	-83.7344	274.085
-85.5835	258.59	-268.901	136.476	129.363	-286.025	116.901	161.249	-329.503		-5.52805	14.6731	-14.5572	-16.2044	225.678	-180.679	37.4256	281.891	-66.1707		-7.47977	221.211	-193.643	-36.8384	156.815	-262.159	21.1756	43.3282	-70.4356	113.142	172.177	-167.864		-57.0927	229.966	-320.467	-96.3008	268.744	-356.019	45.0457	219.881	-50.1179	-134.561	320.658	-241.231	124.206	138.464	-121.38	-83.3917	273.77
-78.4026	252.075	-258.038	138.657	125.123	-296.166	114.193	163.048	-334.648		-5.49771	13.5518	-15.1174	-16.3403	232.322	-175.004	34.5827	278.328	-64.7264		-7.18302	221.323	-193.42	-37.8307	157.209	-264.21	20.8283	42.6151	-70.0458	106.649	179.73	-178.304		-61.6789	231.922	-322.355	-96.3615	268.808	-355.697	43.8141	230.123	-41.7854	-137.454	320.913	-238.113	130.444	143.075	-118.783	-82.9286	273.448
-71.246	245.076	-246.429	140.03	121.49	-303.901	109.426	166.134	-341.706		-5.48508	12.4045	-15.4828	-15.4447	238.361	-170.017	32.1866	274.884	-63.2267		-6.87517	221.41	-193.192	-39.0596	158.033	-265.936	20.3304	41.8595	-69.3611	99.5099	187.465	-188.851		-66.0926	233.854	-323.92	-96.3871	268.755	-355.575	42.928	237.591	-35.7489	-140.287	321.106	-235.042	136.161	147.77	-116.122	-82.3819	273.073
-64.2735	237.847	-234.834	140.599	118.883	-309.718	102.586	170.643	-349.848		-5.48646	11.3426	-15.7845	-13.4696	243.771	-164.561	30.0162	271.607	-62.0561		-6.48732	221.47	-192.892	-40.4886	159.508	-266.876	19.9361	41.0399	-68.7761	91.7838	195.306	-199.113		-70.7587	235.874	-325.663	-96.41	268.636	-355.46	42.0889	243.079	-31.5107	-143.059	321.233	-232.022	141.013	152.554	-114.089	-81.7687	272.654
-57.8322	230.914	-223.709	140.393	117.16	-313.875	93.9133	176.261	-357.921		-5.5202	10.4989	-16.0127	-10.447	248.513	-157.936	27.3533	266.548	-63.5752		-6.1644	221.509	-192.635	-42.1249	161.803	-267.131	19.6161	40.0429	-68.2435	83.7014	203.037	-208.373		-75.377	238.057	-327.207	-96.431	268.476	-355.353	41.0415	246.638	-28.3899	-145.765	321.292	-229.058	145.121	157.706	-112.738	-81.1021	272.207
-52.1148	224.561	-213.484	139.527	116.617	-317.563	84.0677	182.908	-365.048		-5.55719	9.76773	-16.2918	-5.73013	251.627	-155.403	25.0675	261.362	-66.02		-5.95902	221.513	-192.439	-44.0962	164.891	-266.418	19.3758	39.0069	-67.6475	75.3427	210.654	-216.427		-80.1865	240.173	-328.916	-96.4177	268.282	-355.16	40.0688	248.613	-24.8904	-148.404	321.28	-226.154	148.574	162.938	-112.491	-80.4083	271.708
-46.9968	218.958	-204.455	137.877	117.314	-321.511	73.5124	189.703	-370.24		-5.616	9.20082	-16.6205	0.309375	253.296	-156.123	23.4673	255.239	-69.2985		-5.77929	221.508	-192.215	-46.1622	168.613	-265.225	19.1216	37.936	-66.9498	66.7809	217.942	-222.942		-84.8495	242.258	-330.263	-96.3838	268.088	-354.854	39.34	249.739	-22.0234	-150.971	321.196	-223.314	151.642	168.115	-112.828	-79.7686	271.2
-42.624	214.331	-196.935	135.31	118.579	-326.762	62.8006	196.464	-373.515		-5.79711	8.8087	-16.8119	6.1063	253.85	-158.853	22.1048	248.327	-73.3535		-5.62592	221.494	-192.013	-48.4311	173.255	-263.4	19.0128	36.9781	-66.5282	58.3853	224.879	-228.047		-89.695	244.303	-331.543	-96.3336	267.927	-354.538	38.938	249.973	-20.2618	-153.464	321.038	-220.541	154.173	173.326	-113.806	-79.1884	270.717
-38.8878	210.648	-190.645	131.536	120.193	-331.932	51.8545	203.051	-375.709		-6.09531	8.57643	-16.722	10.944	253.644	-162.696	20.9552	240.269	-77.8348		-5.53481	221.469	-191.844	-50.8775	178.489	-261.458	18.8848	36.09	-66.0723	50.2635	231.42	-232.347		-94.8154	246.127	-332.839	-96.2504	267.784	-354.183	38.5285	250.251	-18.1733	-155.88	320.801	-217.841	156.175	178.608	-115.148	-78.6209	270.268
-35.3883	207.614	-185.572	126.54	122.393	-336.941	40.6658	209.631	-376.561		-6.47185	8.32225	-15.8399	14.6078	252.733	-168.573	20.3554	232.984	-79.5801		-5.36789	221.44	-191.598	-53.4289	184.064	-259.458	18.7023	35.3495	-65.5542	42.5018	237.521	-235.278		-100.509	247.92	-334.296	-96.1612	267.619	-353.755	38.2664	250.428	-16.8363	-158.217	320.485	-215.218	157.732	183.754	-116.645	-78.1375	269.859
-32.0898	204.983	-181.781	120.353	125.365	-340.628	29.424	215.939	-376.167		-6.97744	8.12102	-14.4147	16.8271	252.614	-172.26	19.7619	225.324	-80.1666		-5.31848	221.427	-191.535	-56.082	190.067	-257.339	18.5116	34.7224	-65.0814	35.4013	242.919	-237.069		-106.196	249.758	-335.579	-96.1093	267.419	-353.391	38.2323	250.452	-16.6627	-160.469	320.087	-212.675	158.877	188.802	-118.15	-77.7687	269.513
-29.2609	202.771	-180.124	113.25	129.016	-342.991	18.0725	221.98	-374.706		-7.48219	7.91757	-12.8908	17.4228	252.898	-173.344	19.1285	217.359	-80.135		-5.23617	221.408	-191.43	-58.8167	196.328	-254.995	18.3005	34.1686	-64.5635	29.0894	247.756	-237.968		-112.235	251.648	-336.716	-96.0269	267.184	-353.007	38.1756	250.49	-16.3735	-162.636	319.604	-210.217	159.502	193.806	-119.664	-77.3673	269.155
-26.6673	200.181	-179.21	105.544	133.311	-343.751	6.59609	227.793	-372.485		-7.88637	7.7067	-11.1989	17.5512	253.298	-173.678	18.2058	209.23	-79.5913		-5.1305	221.391	-191.284	-61.4941	202.476	-252.655	18.0638	33.497	-63.9864	23.4934	251.97	-238.445		-118.423	253.601	-337.396	-95.9516	266.937	-352.629	38.0622	250.567	-15.7951	-164.714	319.034	-207.847	159.672	198.766	-121.059	-76.9138	268.795
-23.8506	196.586	-179.935	97.2529	138.36	-343.918	-4.85032	233.519	-369.803		-8.31443	7.54149	-9.9786	17.6452	253.707	-173.957	17.2469	201.067	-79.1155		-4.93506	221.38	-191.087	-64.4065	208.917	-249.616	17.7003	32.8944	-63.307	18.7508	255.73	-237.853		-124.467	255.896	-337.463	-95.8696	266.688	-352.217	38.0485	250.576	-15.7251	-166.699	318.375	-205.571	159.457	203.505	-122.434	-76.5302	268.446
-22.6318	195.076	-180.481	88.5915	143.706	-343.387	-16.1709	238.936	-366.622		-8.69868	7.4626	-9.56577	17.7307	254.118	-174.222	16.1873	193.312	-78.2596		66.5194	253.986	-237.723	-67.3767	215.569	-245.996	17.4081	32.3587	-62.8598	14.7395	258.918	-236.962		-130.232	258.263	-336.928	-95.726	266.407	-351.723	-108.462	190.542	-268.759	-168.59	317.625	-203.392	158.987	208.058	-123.864	-76.1464	268.109
-21.5388	193.25	-181.834	79.7088	149.017	-342.423	-27.4897	244.146	-363.56		-8.98134	7.42677	-9.40395	17.7354	254.116	-174.23	14.9719	185.71	-77.2348		67.5458	245.796	-239.101	-70.2692	222.238	-242.252	17.0714	31.8159	-62.4208	11.1908	261.675	-235.721		-136.074	260.733	-336.197	-95.552	266.164	-351.127	-107.467	189.116	-266.463	-170.382	316.781	-201.315	158.504	212.204	-125.084	-75.7076	267.772
-20.2315	190.549	-182.324	70.7724	154.44	-341.152	-38.5964	249.086	-360.68		-9.24484	7.46572	-9.23047	17.7448	254.114	-174.245	13.4908	178.109	-76.2245		68.658	237.662	-240.388	-73.3501	229.171	-237.763	16.6518	31.245	-61.8288	8.06438	263.954	-234.261		-141.629	262.892	-335.015	-95.4094	265.901	-350.34	-106.498	187.734	-264.522	-172.073	315.84	-199.343	158.132	215.64	-126.193	-75.2916	267.443
-18.1923	186.942	-184.364	61.4615	159.974	-339.576	-49.5055	253.78	-357.415		-9.4988	7.62628	-9.25088	17.7729	254.107	-174.29	12.0427	170.642	-75.0844		70.0068	230.045	-241.218	-76.4803	236.144	-232.743	16.1609	30.7387	-61.2181	5.39692	265.825	-232.562		-147.04	264.747	-333.911	-95.2171	265.681	-349.367	-105.528	186.549	-262.282	-173.66	314.8	-197.481	158.029	218.428	-127.205	-74.906	267.151
143.531	135.376	-204.923	52.3233	165.455	-337.473	-59.9185	257.967	-352.575		-9.63159	7.86649	-8.893	114.569	79.8993	-246.611	10.4593	163.271	-73.7488		71.3168	223.702	-241.592	-79.7378	242.957	-227.295	15.7162	30.1533	-60.5701	3.08225	267.36	-230.887		-152.296	266.202	-332.664	-95.0237	265.391	-348.228	-104.559	185.497	-260.122	-175.139	313.66	-195.732	158.138	220.831	-128.654	-74.5259	266.892
142.781	138.553	-204.768	43.1409	171.017	-334.774	-69.8362	261.278	-346.01		-9.71926	8.09248	-8.33265	111.108	81.0522	-244.632	8.74545	155.613	-72.7966		72.7908	218.038	-241.562	-82.8161	249.603	-221.621	15.2931	29.4423	-59.9433	1.12094	268.595	-229.337		-157.229	267.172	-331.202	-94.9223	265.143	-347.123	-103.738	184.545	-258.082	-176.509	312.416	-194.102	158.239	222.792	-130.201	-74.1838	266.643
142.343	142.083	-208.388	33.9107	176.543	-331.753	-78.7649	263.724	-337.345		-9.78208	8.33738	-8.00121	107.828	82.1114	-242.369	7.13006	148.155	-72.3089		74.5311	212.856	-241.131	-85.7412	255.927	-215.554	14.8399	28.5817	-59.1294	-0.461844	269.565	-228.018		-161.996	267.677	-329.556	-94.8436	264.779	-346.098	-103.01	183.771	-256.295	-177.765	311.066	-192.595	158.205	224.668	-132.26	-73.9616	266.431
141.856	146.497	-214.349	24.6518	181.897	-327.971	-86.5356	265.273	-327.58		-9.83445	8.52718	-7.74232	104.844	83.1989	-240.521	5.80988	141.101	-71.2964		76.3554	208.122	-240.48	-88.4318	261.818	-209.188	14.4699	27.6889	-58.4453	-1.74128	270.262	-226.887		-166.705	268.246	-327.645	-94.2787	265.049	-340.949	-102.43	183.197	-254.724	-178.905	309.608	-191.214	158.034	226.68	-134.604	-73.8416	266.266
140.844	152.249	-222.922	15.4247	187.175	-323.538	-92.8921	265.983	-317.637		-9.84422	8.63739	-7.55662	101.99	84.4501	-238.496	4.74466	134.276	-70.1038		78.2941	203.636	-239.716	-90.8233	267.332	-202.755	14.249	26.7654	-57.9368	-2.79107	270.841	-225.767		-171.282	268.867	-325.477	-93.8984	265.201	-335.754	-101.993	182.811	-253.331	-179.926	308.039	-189.963	157.545	228.753	-137.334	-73.7891	266.115
138.863	159.21	-233.979	6.10622	192.379	-318.749	-97.8094	266.012	-309.103		-9.80461	8.6433	-7.26692	99.0713	85.535	-236.369	3.8921	127.719	-68.2255		80.2849	199.047	-239.112	-92.5592	272.244	-196.692	13.9875	25.766	-57.2244	-3.69714	271.224	-224.689		-175.739	269.392	-323.366	-93.646	265.386	-330.749	-101.73	182.618	-252.283	-180.825	306.358	-188.847	156.665	230.923	-140.043	-73.8146	265.948
135.677	167.108	-246.911	-3.34771	197.503	-313.604	-101.163	265.714	-300.735		-9.75822	8.66516	-7.02386	96.025	86.8351	-233.642	3.32559	121.394	-66.0153		82.3071	194.865	-238.446	-94.1851	276.64	-190.519	13.679	24.6984	-56.3952	-4.44909	271.497	-223.852		-180.04	270.12	-320.582	-93.4464	265.589	-325.773	-101.535	182.519	-251.352	-181.598	304.561	-187.871	155.502	233.298	-142.99	-73.8352	265.73
131.213	175.413	-260.424	-12.8962	202.583	-307.73	-103.31	264.931	-292.186		-9.71167	8.69109	-6.77662	93.0999	88.1323	-231.077	2.90207	115.26	-63.2395		84.1748	191.008	-238.22	-95.5731	280.555	-184.546	13.3299	23.6831	-55.5226	-5.1277	271.668	-223.039		-182.164	271.064	-316.725	-93.3337	265.918	-320.676	-101.386	182.5	-250.461	-182.243	302.647	-187.037	153.883	235.724	-146.113	-73.7866	265.428
125.326	184.049	-273.562	-22.6627	207.716	-301.707	-104.105	263.349	-282.84		-9.64559	8.7135	-6.53468	90.3194	89.439	-228.422	2.62066	109.408	-60.8779		86.182	187.523	-238.167	-96.6746	283.873	-178.9	12.9052	22.5388	-54.4517	-5.80506	271.837	-222.217		-184.274	272.12	-312.302	-93.8662	265.67	-319.819	-101.303	182.567	-249.553	-182.757	300.612	-186.351	151.804	238.256	-149.502	-73.699	265.087
118.49	192.809	-285.412	-32.4655	212.587	-295.306	-103.724	261.049	-272.844		-9.55837	8.74311	-6.36873	87.6148	90.7538	-225.919	2.46027	103.835	-58.8983		88.115	184.349	-238.632	-97.6188	286.741	-173.404	12.4083	21.4096	-53.1629	-6.51359	271.968	-221.49		-186.316	273.306	-307.157	-94.3549	265.428	-319.146	-101.321	182.637	-248.722	-183.137	298.455	-185.817	149.366	240.8	-152.933	-73.5924	264.727
110.359	201.611	-295.899	-42.3795	217.209	-288.737	-102.549	257.934	-261.533		-9.48687	8.8142	-6.52677	85.0729	92.2323	-223.241	2.50656	98.6533	-57.5413		90.4019	181.486	-239.301	-98.5529	289.241	-167.884	11.9871	20.2599	-52.0165	-7.12349	272.069	-220.97		-188.27	274.669	-301.139	-94.895	265.295	-318.278	-101.418	182.707	-247.908	-183.379	296.174	-185.438	146.702	243.314	-156.146	-73.419	264.352
101.156	210.365	-304.789	-52.1572	221.59	-282.559	-100.612	254.029	-250.661		-9.41456	8.884	-6.68381	82.928	93.6294	-221.175	2.63421	93.7547	-56.4218		92.6337	178.971	-240.76	-99.2872	291.392	-162.584	11.5175	19.239	-50.6746	-7.7753	272.166	-220.39		-233.734	266.87	-123.486	-95.5355	265.213	-317.258	-101.584	182.764	-247.127	-183.482	293.765	-185.219	143.848	245.653	-159.279	-73.1672	263.98
90.9247	219.062	-311.992	-61.7289	225.704	-277.176	-98.1527	249.469	-240.323		-9.36177	8.92049	-6.77616	80.9128	95.1683	-219.197	2.83811	89.175	-55.5569		95.2402	176.745	-242.369	-99.9671	293.295	-157.182	11.0577	18.2054	-49.2057	-8.4376	272.281	-219.809		-232.587	265.855	-122.398	-96.3341	265.128	-316.073	-101.861	182.793	-246.321	-183.455	291.35	-185.123	140.917	247.805	-161.961	-72.8375	263.596
80.1134	227.454	-317.55	-71.1243	229.627	-272.538	-95.6149	244.838	-230.937		-9.30163	8.96804	-6.90324	78.8883	96.8191	-217.062	3.1275	84.7152	-54.663		98.1247	174.945	-244.174	-100.65	295.045	-151.895	10.6728	17.279	-47.8926	-9.03485	272.372	-219.28		-231.321	264.861	-121.15	-97.1515	265.074	-314.9	-102.244	182.833	-245.376	-183.38	289.391	-185.103	138.066	249.702	-164.24	-72.3294	263.103
68.9358	235.378	-322.629	-80.3219	233.405	-268.965	-92.8784	240.174	-222.287		-9.2684	9.03656	-7.15706	77.0772	98.5756	-215.084	3.50948	80.5154	-53.4859		101.151	173.673	-245.837	-101.321	296.669	-146.744	10.2852	16.3833	-46.4565	-9.58186	272.472	-218.685		-230.139	263.76	-120.045	-98.1829	265.168	-313.375	-102.716	182.874	-244.377	-183.284	287.913	-185.129	135.419	251.36	-165.99	-71.7268	262.544
57.9884	242.745	-326.747	-89.1114	237.113	-266.444	-89.8816	235.576	-215.212		-9.26522	9.06197	-7.12524	75.2726	100.31	-213.163	4.01271	76.4591	-51.9149		104.114	172.785	-247.803	-101.951	298.248	-141.829	9.80593	15.5295	-44.8985	-10.2543	272.578	-217.822		-229.147	262.661	-119.186	-99.3676	265.28	-311.714	-103.219	182.916	-243.375	-182.971	286.959	-183.943	132.898	252.72	-167.335	-71.0407	261.947
47.3672	249.555	-330.025	-97.6388	240.761	-264.782	-86.685	231.312	-209.449		-41.5122	102.06	-195.006	73.5187	102.119	-211.18	4.53647	72.6472	-50.0569		107.245	172.262	-249.608	-102.605	299.845	-136.966	9.34783	14.0317	-43.348	-10.8244	272.662	-217.076		-228.139	261.687	-118.267	-100.64	265.368	-309.971	-103.795	182.981	-242.24	-182.694	286.538	-182.735	130.482	253.853	-168.162	-70.0965	261.235
37.0954	255.961	-332.841	-105.611	244.19	-263.914	-83.1932	227.34	-205.597		-40.5454	103.058	-191.832	71.8694	103.817	-209.176	5.08826	69.1786	-47.8647		110.317	172.091	-251.039	-103.068	301.291	-132.805	8.7613	12.4161	-41.4084	-11.2974	272.715	-216.431		-227.237	260.753	-117.482	-101.958	265.475	-308.221	-104.371	183.084	-241.057	-182.47	286.555	-181.512	128.193	254.832	-168.755	-68.8254	260.274
27.1539	261.876	-335.706	-113.186	247.35	-263.38	-79.6637	223.615	-202.8		-39.9129	104.197	-188.788	70.2168	105.506	-207.111	5.62731	66.063	-45.6182		113.195	172.092	-252.482	-103.341	302.525	-129.164	8.2405	10.695	-39.5441	-11.7334	272.75	-215.802		-226.265	259.894	-116.62	-103.438	265.539	-306.298	-104.897	183.178	-239.913	-182.046	286.511	-179.209	125.935	255.679	-168.871	-67.035	259.05
17.2786	267.282	-337.959	-120.398	250.365	-263.385	-76.5172	220.154	-200.844		-39.4953	105.443	-185.828	68.5562	107.046	-204.863	6.02741	63.3691	-43.724		116.013	172.208	-253.931	-103.548	303.652	-125.672	7.67725	8.8864	-37.5054	-12.083	272.782	-215.222		-225.245	259.075	-115.68	-104.908	265.564	-304.463	-105.354	183.275	-238.777	-181.621	286.467	-176.906	123.406	256.298	-168.446	-64.2467	257.281
7.94629	272.196	-339.407	-127.477	253.131	-263.309	-73.5698	217.124	-198.973		-39.2505	106.854	-183.421	66.8386	108.537	-202.423	6.27602	61.01	-42.089		118.741	172.388	-255.237	-103.622	304.587	-122.608	7.23459	6.89656	-35.5433	-12.3215	272.8	-214.775		-224.203	258.216	-114.721	-106.411	265.53	-302.567	-105.726	183.359	-237.784	-181.087	285.969	-175.236	120.63	256.779	-168.038	-60.6117	254.919
-0.917971	276.637	-340.31	-134.198	255.608	-262.86	-70.3351	213.627	-195.712		-39.2239	108.27	-181.921	65.1482	110.062	-200.038	6.4317	58.8565	-40.3967		121.207	172.547	-256.374	-103.708	305.391	-119.996	6.7642	5.50249	-33.5966	-12.5242	272.825	-214.286		-223.288	257.397	-113.909	-107.917	265.502	-300.639	-105.976	183.416	-237.017	-180.026	284.71	-172.917	117.496	257.165	-167.129	-56.0354	251.986
-9.40319	280.536	-340.677	-140.853	257.927	-262.015	-65.9663	209.196	-189.872		-39.2872	109.666	-180.845	63.4632	111.593	-197.664	6.49932	56.8952	-38.9079		123.563	172.709	-257.599	-103.834	306.177	-117.493	6.49695	4.26121	-32.2393	-12.6961	272.816	-213.834		-222.328	256.63	-113.008	-109.462	265.466	-298.557	-106.132	183.433	-236.437	-178.503	282.715	-170.56	114.11	257.342	-165.49	-50.7491	248.578
-17.5111	284.165	-340.412	-147.092	260.04	-260.103	-57.8678	203.56	-188.661		-39.4235	110.971	-180.135	62.0187	113.141	-195.703	6.41859	54.9218	-37.3276		125.961	172.901	-258.412	-104.039	306.962	-115.159	6.20784	3.11842	-30.9049	-12.8076	272.78	-213.467		-221.28	255.709	-112.015	-111.008	265.471	-296.407	-106.156	183.419	-235.893	-176.62	280.297	-168.524	110.936	257.35	-163.59	-45.0719	244.804
-25.0585	287.58	-339.599	-152.195	261.659	-257.454	-49.347	196.7	-185.844		-39.5661	112.357	-179.379	60.55	114.627	-193.598	6.36195	52.7918	-35.3562		128.086	173.177	-259.157	-104.239	307.744	-113.329	5.87847	1.86651	-29.6328	-12.8739	272.693	-213.065		-220.196	254.787	-110.982	-112.537	265.46	-294.277	-106.083	183.301	-235.476	-174.204	277.184	-166.372	108.371	257.368	-162.028	-39.6428	240.951
-32.2454	290.733	-338.725	-155.857	262.802	-255.052	-41.9019	188.149	-178.979		-39.7309	113.657	-178.456	59.1999	116.076	-191.559	6.24221	50.6059	-32.8153		130.09	173.521	-259.223	-104.437	308.627	-111.675	5.44828	0.722768	-28.2688	-12.8589	272.514	-212.773		-219.077	253.728	-109.953	-114.089	265.494	-292.134	-105.98	183.143	-234.892	-171.553	273.916	-164.415	106.415	257.319	-160.281	-34.2395	237.183
-38.9184	293.6	-337.514	-158.301	263.501	-252.988	-36.4956	183.6	-177.372		-39.9376	114.93	-177.328	58.02	117.364	-189.672	6.11514	48.3295	-30.0455		131.992	174.021	-258.857	-104.572	309.434	-110.334	14.2198	68.1932	-198.065	-12.7927	272.256	-212.503		-217.571	252.557	-108.473	-115.793	265.555	-289.724	-105.853	182.857	-234.2	-168.884	270.804	-163.389	105.061	257.151	-158.103	-29.385	233.527
-44.9801	296.086	-336.296	-159.57	263.85	-251.197	-30.7606	178.902	-179.193		-40.1639	116.173	-176.037	56.9282	118.469	-187.775	6.03974	45.7575	-27.1362		133.665	174.628	-258.14	-104.706	310.198	-109.061	15.0632	68.7568	-197.534	-12.6868	271.969	-212.174		-215.833	251.315	-106.852	-117.547	265.608	-287.266	-105.699	182.473	-233.366	-165.998	267.844	-161.737	104.151	256.963	-156.179	-25.0365	230.124
-50.3735	298.234	-334.906	-159.824	263.875	-250.688	-30.0839	174.251	-172.246		-40.4462	117.408	-174.371	55.9167	119.391	-185.517	5.87123	43.1159	-24.0859		135.1	175.188	-257.259	-104.747	310.957	-107.843	15.9245	69.2886	-197.347	-12.5073	271.64	-211.771		-214.197	250.072	-105.44	-119.662	265.142	-287.918	-105.49	181.973	-232.382	-163.044	264.756	-160.783	103.229	256.548	-154.515	-21.2398	227.188
-55.3589	300.063	-333.516	-159.823	263.85	-250.41	-31.4927	169.154	-161.424		-40.796	118.528	-172.783	55.1832	120.236	-183.551	5.59397	40.3349	-21.1532		136.309	175.638	-256.272	-104.754	311.613	-106.788	16.8535	69.6581	-197.239	-12.2766	271.306	-211.255		-212.498	248.76	-104.077	-121.973	264.813	-287.832	-105.096	181.413	-230.776	-159.772	261.698	-160.476	102.094	255.745	-152.711	-17.7572	224.663
-59.8462	301.6	-332.307	-159.431	263.282	-248.594	74.6696	132.2	-337.171		-41.1968	119.572	-171.437	54.6694	121.033	-181.506	5.22404	37.2601	-18.4517		137.145	175.99	-255.591	-104.749	312.122	-106.011	17.8114	70.0184	-197.222	-11.9607	270.951	-210.655		-210.852	247.687	-102.761	-124.246	264.365	-287.827	-104.588	180.716	-229.25	-156.194	258.873	-159.661	100.652	254.568	-150.552	-14.4109	222.257
-64.2349	302.792	-330.901	-158.098	262.234	-245.693	68.6549	139.036	-336.8		-41.6725	120.541	-170.655	54.1955	121.778	-179.129	4.81412	34.0844	-16.0779		137.762	176.157	-255.094	-104.738	312.58	-105.435	18.8821	70.339	-197.02	-11.6013	270.528	-209.993		-209.37	246.677	-101.629	-126.381	263.867	-287.997	-103.837	179.955	-228.005	-152.349	255.932	-159.38	98.9753	253.091	-148.582	-10.7845	219.48
-68.3304	303.941	-329.749	-155.956	260.63	-241.902	62.0754	145.883	-336.531		-42.1193	121.464	-170.056	53.8149	122.565	-176.603	4.2852	30.7557	-13.7163		138.099	176.194	-254.833	-104.727	312.954	-105.131	20.0032	70.6099	-196.88	-11.1541	270.065	-209.373		-208.085	245.617	-100.801	-128.265	263.871	-285.171	-102.957	179.102	-226.688	-148.273	252.939	-159.301	97.004	251.332	-146.14	-6.84623	216.428
-72.227	304.924	-328.748	-152.978	258.538	-237.204	55.0517	153.031	-336.91		-42.5262	122.222	-169.761	53.3915	123.323	-174.248	3.82945	27.5342	-11.591		138.149	176.207	-254.791	-104.747	313.201	-105.159	21.0726	70.8743	-196.566	-10.6583	269.606	-208.818		-206.764	244.605	-99.9286	-129.752	264.293	-279.243	-101.922	178.185	-225.58	-143.943	250.106	-159.432	94.6174	249.516	-142.749	-2.52046	213.12
-75.6342	305.669	-327.872	-149.45	255.956	-231.706	47.7148	160.09	-337.344		-42.9787	122.844	-170.071	53.0152	124.057	-171.92	3.40883	24.471	-9.56417		138.147	176.214	-254.733	-104.771	313.421	-105.182	22.1823	71.1282	-196.258	-10.1234	269.132	-208.5		-205.606	243.682	-99.1985	-131.024	264.548	-274.026	-100.799	177.207	-225.266	-139.57	247.42	-158.708	91.7772	247.8	-138.279	1.9679	209.484
-78.8214	306.193	-327.101	-145.748	253.512	-227.032	40.1522	167.131	-337.764		-43.377	123.486	-170.321	52.518	124.717	-169.638	2.8782	21.4499	-7.47172		138.141	176.209	-254.575	-104.75	313.616	-105.316	23.3014	71.3727	-195.906	-9.60772	268.713	-208.23		-204.353	242.823	-98.4133	-132.26	264.849	-268.778	-99.5634	176.186	-225.045	-135.075	244.477	-159.535	88.5367	246.208	-132.81	6.18607	206.144
-81.4944	306.701	-326.813	-142.279	251.237	-222.867	32.3772	174.114	-338.876		-43.6731	124.179	-170.171	51.8815	125.351	-167.392	2.2728	18.5441	-5.34896		138.123	176.182	-254.082	-104.722	313.767	-105.45	24.281	71.6798	-195.38	-9.1001	268.34	-207.977		-203.308	241.911	-97.971	-133.471	265.095	-263.318	-98.3375	175.289	-224.731	-130.447	241.896	-159.238	84.9672	244.734	-126.463	9.48517	203.756
-83.8188	307.094	-326.412	-138.888	249.219	-219.328	24.867	181.013	-340.155		-44.0061	124.788	-169.911	51.1409	125.89	-165.051	1.47757	15.9245	-3.1446		138.099	176.181	-253.435	-104.659	313.967	-105.668	25.1787	72.1413	-194.842	-8.65968	268.039	-207.582		-202.338	241.166	-97.7754	-134.74	264.737	-261.006	-97.0633	174.56	-224.891	-125.617	239.667	-159.378	81.14	243.373	-119.36	11.9998	202.17
-85.9803	307.344	-326.006	-135.597	247.362	-216.124	17.4117	187.7	-341.395		-44.406	125.453	-169.548	50.4297	126.347	-162.859	0.598931	13.5871	-0.920635		138.074	176.183	-252.698	-104.514	314.239	-106.057	26.1036	72.7148	-194.101	-8.29502	267.727	-207.188		-201.563	240.483	-97.8041	-135.813	264.444	-258.662	-95.8499	174.003	-225.245	-120.748	237.444	-159.703	77.1264	242.12	-111.62	13.6723	200.989
-88.1513	307.483	-325.531	-132.527	245.625	-213.012	10.0896	194.342	-343.393		-44.8686	126.175	-168.502	49.5794	126.73	-160.494	-0.499041	11.945	-0.0222372		137.749	176.152	-252.044	-104.346	314.527	-106.539	26.9623	73.4367	-193.387	-7.98999	267.422	-206.57		-200.905	239.897	-98.1455	-136.755	264.124	-256.219	-94.7094	173.597	-225.83	-115.742	235.307	-160.395	72.9978	240.971	-103.367	14.9565	199.843
-90.2117	307.71	-324.903	-129.812	244.052	-210.045	2.98643	200.74	-345.59		-45.4349	126.836	-167.829	48.6957	127.115	-158.281	-1.46017	10.8821	0.520349		137.293	176.092	-251.343	-104.23	314.702	-107.274	27.7642	74.2314	-192.512	-7.69496	267.116	-205.818		-200.405	239.39	-98.6512	-137.661	263.761	-253.773	-93.5661	173.388	-226.62	-110.766	233.423	-160.754	68.8255	239.919	-94.7196	15.1574	197.626
-92.2607	307.895	-324.309	-127.286	242.636	-207.728	-3.88433	206.85	-348.105		-46.0315	127.389	-167.409	47.8912	127.491	-156.379	-2.36461	10.2303	1.25195		136.673	176.028	-250.854	-104.123	314.807	-108.356	28.5337	75.1194	-191.553	-7.41448	266.846	-205.11		-199.744	239.022	-99.0178	-138.571	263.48	-251.603	-92.4022	173.22	-227.581	-105.707	231.351	-162.06	64.6809	238.961	-85.8005	15.1586	194.306
-94.3329	308.045	-323.843	-125.031	241.401	-205.743	-10.5652	212.703	-350.543		-46.773	127.923	-167.19	47.1719	127.907	-154.947	-3.00474	10.0286	1.44938		135.93	175.901	-250.261	-104.044	314.823	-109.61	29.2619	76.0072	-190.473	-7.178	266.58	-204.51		-199.049	238.742	-99.1588	-139.475	263.136	-249.632	-91.2263	173.058	-228.507	-100.661	229.529	-163.224	60.6353	238.092	-76.7305	14.7879	189.743
-96.3078	308.211	-323.532	-122.709	240.186	-203.151	-17.0183	218.465	-353.265		-47.5302	128.481	-167.278	46.4389	128.289	-153.502	-3.57565	9.97154	1.55022		135.019	175.739	-249.623	-104.032	314.734	-110.981	29.8226	76.9309	-189.432	-6.97008	266.381	-203.848		-198.385	238.459	-99.5252	-140.518	262.846	-247.747	-89.9675	172.851	-229.505	-95.5442	227.851	-164.55	56.7601	237.305	-67.6309	14.6178	187.262
-98.1325	308.407	-323.351	-117.192	238.099	-202.484	-23.4104	223.949	-355.574		-48.34	129.081	-167.338	45.7695	128.678	-152.307	-3.88121	9.68067	2.73336		134.199	175.585	-248.675	-104	314.595	-112.4	30.3185	77.8997	-188.294	-6.78308	266.238	-203.351		-197.726	238.218	-99.7915	-141.583	262.644	-245.992	-88.6667	172.482	-230.068	-90.5295	226.141	-166.376	53.1265	236.598	-58.6229	13.776	184.153
-99.8336	308.568	-323.331	-115.045	237.387	-202.255	-29.6008	229.237	-358.167		-49.1605	129.623	-166.892	45.2805	129.057	-151.478	-4.11377	9.46606	3.5835		133.28	175.444	-247.731	-103.912	314.517	-113.567	30.6885	78.9392	-186.911	-6.6769	266.082	-202.986		-197.118	237.942	-100.248	-142.619	262.581	-244.071	-87.2804	171.853	-230.49	-85.4612	224.404	-168.272	49.8042	235.962	-49.8414	13.4566	181.106
-101.522	308.734	-323.428	-112.331	236.455	-201.746	-35.3749	234.258	-360.728		-50.1606	130.184	-166.359	44.8036	129.395	-150.66	-4.19908	9.37605	3.76069		132.346	175.309	-246.789	-103.82	314.516	-114.398	30.9659	79.9642	-185.585	-6.64725	265.972	-202.562		-196.665	237.701	-100.898	-143.742	262.471	-242.064	-85.7745	170.901	-230.728	-80.3646	222.891	-169.88	46.8542	235.39	-41.4905	13.0273	177.834
-103.211	308.877	-323.37	-108.055	234.889	-200.564	-40.6771	238.857	-363.153		-51.1904	130.723	-166.274	44.346	129.709	-149.87	-4.31703	9.26657	4.04383		131.507	175.223	-245.997	-103.741	314.558	-114.967	31.1184	81.0515	-184.27	-6.67584	265.823	-202.022		-196.305	237.465	-101.516	-145.047	262.608	-239.822	-84.1542	169.682	-230.823	-75.2479	221.116	-171.992	44.3272	234.865	-33.8568	126.605	34.0879
-104.903	309.075	-323.086	-99.2396	231.717	-202.913	-45.4586	242.94	-365.754		-52.1682	131.252	-165.877	43.8739	130.147	-149.124	-4.38658	9.20545	4.1769		130.758	175.159	-245.201	-103.664	314.654	-115.25	31.2019	82.242	-183.218	-6.74026	265.679	-201.381		-196.019	237.352	-101.942	-146.448	262.825	-237.274	-82.5808	168.402	-230.863	-70.014	219.474	-173.507	42.2633	234.368	-27.3101	127.6	35.4926
-106.653	309.276	-322.593	-196.917	144.547	-201.789	-49.6147	246.821	-368.486		-53.0469	131.727	-165.513	43.5027	130.594	-148.615	-4.46277	9.10974	4.07191		130.208	175.122	-244.642	-103.626	314.752	-115.393	31.1791	83.4797	-182.09	-6.82447	265.448	-200.761		-195.676	237.25	-102.242	-148.051	263.109	-234.583	-81.0646	167.206	-231.153	-64.7057	217.869	-175.051	40.6927	233.873	-22.3026	128.17	37.1445
-108.365	309.48	-321.896	-196.747	150.418	-201.287	-53.1933	250.416	-371.141		-53.934	132.168	-165.267	43.1234	131.019	-148.094	184.392	266.501	-156.978		129.69	175.103	-244.255	-103.624	314.864	-115.443	31.1236	84.7643	-181.081	-6.92573	265.238	-200.1		-195.306	237.1	-102.391	-149.912	263.414	-231.888	-79.8536	166.104	-231.316	-59.4246	216.516	-176.859	39.6366	233.351	-19.3557	128.487	38.5777
-109.949	309.647	-320.933	-196.414	156.115	-201.083	-55.9749	253.809	-373.533		-54.7411	132.59	-165.41	42.7366	131.456	-147.56	184.269	266.396	-156.142		129.137	175.086	-243.853	-103.613	314.94	-115.483	31.0234	86.2096	-180.257	-6.97613	264.99	-199.519		-194.849	236.997	-102.45	-152.175	263.511	-232.557	-79.0227	165.278	-231.425	-54.1551	215.21	-178.794	39.1145	232.773	-19.0046	128.794	40.472
-111.517	309.8	-320.006	-195.858	161.598	-200.855	-58.0112	256.933	-375.517		-55.4687	132.998	-165.111	42.3177	131.932	-146.988	184.127	266.315	-155.327		128.485	175.047	-243.54	-103.593	315	-115.535	30.9044	87.7133	-179.513	-6.99115	264.772	-199.041		-194.434	236.85	-102.615	-154.391	264.068	-229.164	-78.4885	164.695	-231.429	-48.9536	213.788	-180.909	39.1197	231.516	-21.8282	129.027	42.5572
-112.923	309.901	-319.309	-195.109	166.786	-200.727	-59.3486	259.781	-376.571		-56.2554	133.372	-165.319	41.9218	132.423	-146.462	183.857	266.271	-154.331		127.743	175.018	-243.284	-103.555	315.071	-115.61	30.7748	89.3245	-178.613	-7.02138	264.558	-198.701		-194.008	236.661	-102.821	-157.122	264.101	-230.195	-78.1481	164.142	-231.279	-43.6351	212.377	-183.315	39.4555	227.065	-28.2318	129.185	44.5068
-114.212	310.009	-318.83	-194.395	171.65	-200.56	-59.9914	262.192	-377.023		-57.0631	133.689	-165.345	41.4171	132.842	-145.723	183.573	266.258	-153.34		126.753	174.993	-243.095	-103.505	315.15	-115.705	30.6117	91.0227	-177.931	-7.04375	264.426	-198.27		-193.642	236.429	-103.035	-160.159	263.982	-231.808	-77.995	163.547	-230.98	-38.2668	211.259	-185.723	39.481	218.666	-36.9242	129.238	46.4103
-115.349	310.073	-318.531	-193.59	176.525	-201.029	-60.1117	264.103	-376.843		-57.7941	134.006	-165.622	40.962	133.204	-145.048	183.236	266.261	-152.277		125.883	174.971	-242.651	-103.451	315.228	-115.787	30.3949	92.7788	-177.41	-7.0235	264.295	-197.943		-193.318	236.272	-103.241	-163.364	263.928	-233.358	-77.871	162.939	-230.723	-32.7172	210.078	-187.931	39.7081	215.277	-41.6257	129.081	48.3414
-116.419	310.191	-318.458	-192.715	181.268	-202.215	-60.1489	265.511	-376.195		-58.5136	134.295	-165.888	40.63	133.491	-144.566	182.854	266.303	-151.239		125.079	174.958	-242.309	-103.389	315.308	-115.843	30.1051	94.5657	-176.883	-7.00736	264.149	-197.654		-193.098	235.987	-103.789	-166.349	264.095	-232.166	-77.715	162.154	-230.248	-27.1822	208.959	-190.334	39.8914	209.879	-47.4912	128.599	50.3157
-117.526	310.418	-318.498	-191.751	185.769	-203.826	-59.8827	266.62	-375.928		-59.2417	134.554	-166.119	40.4152	133.647	-144.243	182.423	266.367	-150.084		124.171	174.934	-241.744	-103.328	315.418	-115.707	29.6972	96.3012	-176.31	-6.96858	263.98	-197.376		-192.78	235.755	-104.252	-169.645	263.828	-235.317	-77.5368	161.156	-229.558	-21.6354	208.206	-192.678	39.7351	201.01	-54.057	127.713	52.5355
-118.84	310.704	-318.455	-190.31	189.651	-205.94	-59.1012	267.37	-376.041		-60.0394	134.835	-166.457	40.2786	133.65	-144.006	182.001	266.443	-148.959		123.373	174.891	-241.098	-103.263	315.503	-115.475	29.1448	97.9902	-175.707	-6.86601	263.819	-197.008		-192.395	235.498	-104.82	-172.607	264.052	-234.659	-77.3665	160.034	-228.922	-16.2865	207.603	-195.166	38.6887	190.865	-59.3359	126.426	55.1403
-120.235	311.055	-318.248	-188.176	192.756	-209.103	-57.6307	267.872	-375.867		-60.7735	135.132	-166.805	40.2786	133.65	-144.006	181.477	266.548	-147.513		122.646	174.845	-240.491	-103.182	315.605	-115.075	28.3512	99.6212	-174.73	-6.71654	263.606	-196.66		-191.993	235.225	-105.602	-175.265	264.39	-234.049	-77.2049	158.89	-228.296	-10.9643	207.014	-197.686	-19.0491	231.268	-176.67	124.761	57.9116
-121.726	311.419	-317.814	-184.987	195.064	-213.483	-55.2153	268.186	-375.267		-61.5525	135.448	-167.474	40.2736	133.65	-143.997	180.998	266.637	-146.095		121.738	174.782	-240.194	-103.074	315.762	-114.403	27.523	101.289	-173.759	-6.52862	263.385	-196.224		-191.555	234.854	-106.326	-177.877	264.849	-233.811	-77.0647	157.665	-227.267	-5.93224	206.607	-199.941	-17.9958	234.11	-177.106	122.831	60.6585
-123.311	311.745	-316.988	-180.622	196.65	-219.066	-51.7441	268.347	-374.05		-62.2407	135.699	-168.013	40.1841	133.653	-143.841	180.587	266.675	-144.774		120.737	174.697	-240.032	-102.955	315.949	-113.596	26.6099	102.954	-172.641	-6.32626	263.129	-195.728		-191.124	234.494	-106.806	-180.607	265.516	-232.988	-77.0743	156.437	-226.019	-0.887426	206.332	-201.721	-17.2321	236.919	-177.704	120.692	63.3373
-125.055	312.156	-315.949	-174.812	197.795	-226.479	-47.1185	268.059	-371.53		-62.7896	135.958	-168.566	40.0531	133.656	-143.613	180.242	266.675	-143.672		119.867	174.583	-240.037	-102.818	316.116	-112.859	25.6208	104.711	-171.403	-6.06665	262.886	-195.168		-190.75	234.007	-107.409	-183.102	266.188	-232.264	-77.2762	155.279	-224.675	3.95636	205.974	-204.151	-16.6402	239.616	-178.189	118.238	66.2204
-126.92	312.583	-314.817	-167.486	198.681	-234.601	-41.6347	267.263	-367.606		-63.1694	136.141	-168.828	39.8921	133.66	-143.333	179.941	266.657	-142.71		119.026	174.483	-240.175	-102.67	316.308	-112.01	24.6051	106.454	-170.074	-5.77761	262.578	-194.661		-190.377	233.518	-108.239	-185.573	266.924	-231.579	-77.6352	154.198	-222.999	8.81922	205.542	-206.39	-16.1618	242.111	-178.69	115.543	69.0988
-128.991	313.003	-313.62	-158.542	199.472	-242.769	-35.5033	265.88	-362.932		-63.5144	136.304	-169.284	39.7285	133.598	-143.098	179.715	266.563	-141.989		118.287	174.386	-240.304	-102.511	316.497	-111.141	23.669	108.158	-168.825	-5.45259	262.269	-193.989		-189.969	233.01	-109.674	-188.129	267.706	-230.761	-78.1756	153.043	-221.065	13.5534	205.124	-208.738	-15.6312	244.473	-179.267	112.626	71.9968
-131.387	313.57	-312.486	-148.218	199.512	-250.775	-28.992	263.973	-357.451		-63.7297	136.414	-169.414	39.4661	133.534	-142.787	179.475	266.413	-141.247		117.739	174.264	-239.849	-102.367	316.562	-110.412	22.6945	109.966	-167.456	-5.10276	261.964	-193.112		-189.559	232.511	-111.959	-190.481	268.273	-230.198	-78.9498	152.049	-219.074	18.3736	204.672	-211.386	-14.9427	246.556	-180.082	109.46	74.7896
-133.951	314.198	-311.474	-136.478	198.524	-258.368	-22.2149	261.577	-351.431		-63.9013	136.542	-169.276	39.2842	133.465	-142.664	179.156	266.267	-140.252		117.354	174.155	-239.103	-102.227	316.596	-109.705	21.8254	111.669	-166.292	-4.61317	261.681	-191.955		-188.709	232.121	-114.499	-192.673	268.872	-229.9	-79.8665	151	-217.012	22.9933	204.265	-214.427	-14.1246	248.306	-180.861	106.346	77.6741
-136.651	314.807	-310.382	-123.94	196.385	-264.599	-15.1987	258.849	-344.855		-64.2856	136.648	-168.82	39.077	133.394	-142.528	178.839	266.084	-139.058		116.907	174.066	-238.345	-102.075	316.58	-108.955	21.1223	113.239	-165.272	-4.10437	261.377	-190.827		-187.184	231.808	-116.398	-194.778	269.422	-229.821	-80.8343	149.879	-214.795	27.7447	203.951	-217.004	-13.1208	249.754	-181.665	103.605	80.2571
-139.499	315.644	-309.347	-110.937	193.12	-270.236	-7.59553	255.671	-337.582		-64.9033	136.844	-168.687	38.8993	133.319	-142.51	178.525	265.835	-137.784		116.252	173.914	-237.491	-101.943	316.489	-108.254	20.5788	114.749	-164.531	-3.52249	261.039	-189.915		-184.845	231.207	-117.296	-196.718	269.856	-229.616	-81.803	148.622	-212.594	32.331	203.769	-219.728	-11.9424	251.035	-182.617	101.398	82.3808
-142.434	316.639	-308.562	-97.788	188.893	-275.625	0.461767	251.94	-330.172		-65.6717	137.182	-168.546	38.6355	133.312	-142.294	178.285	265.601	-136.548		115.373	173.65	-236.389	-101.817	316.318	-107.656	20.2017	116.179	-164.008	-2.92749	260.664	-189.319		-182.101	229.749	-117.48	-198.491	270.211	-229.345	-82.8195	147.351	-210.118	36.7511	203.645	-222.689	-10.6643	252.03	-183.555	99.731	84.0228
-145.332	317.621	-307.951	-84.9087	184.338	-280.148	8.98081	247.658	-322.455		-66.552	137.579	-168.463	38.4189	133.309	-142.064	178.027	265.372	-135.196		114.188	173.262	-235.518	-101.686	316.198	-107.069	19.9419	117.311	-163.601	-2.21587	260.261	-188.998		-178.575	228.019	-116.449	-200.001	270.47	-229.265	-83.7526	145.829	-207.485	41.0107	203.52	-225.867	-9.29215	252.951	-184.242	98.2964	85.3348
-148.311	318.766	-307.614	-72.8873	179.781	-283.674	17.8939	242.849	-314.303		-67.4649	138.017	-168.172	38.1888	133.309	-141.763	177.904	265.132	-133.778		112.66	172.664	-234.455	-101.546	316.076	-106.39	19.7429	118.302	-163.185	-1.51307	259.778	-189.071		-175.125	225.486	-115.169	-201.019	270.521	-229.376	-84.7599	144.233	-204.396	45.2153	203.506	-228.936	-7.71816	253.735	-184.581	97.0742	86.0451
-151.184	319.921	-307.941	-61.4318	175.335	-286.544	26.5543	237.644	-305.979		-68.1807	138.463	-168.054	37.8483	133.314	-141.239	177.849	264.874	-132.315		110.806	171.799	-232.973	-101.42	315.962	-105.837	19.5956	119.15	-162.799	-0.645124	259.261	-189.24		-171.798	222.136	-114.647	-201.733	270.517	-229.328	-85.7675	142.381	-200.897	49.2768	203.551	-232.312	-6.34748	254.326	-184.7	95.8641	86.4583
-153.702	320.956	-308.743	-50.5475	171.257	-288.885	34.9101	232.155	-297.845		-68.6989	138.802	-167.248	36.8312	133.339	-139.473	177.801	264.629	-130.766		108.653	170.623	-230.968	-101.285	315.86	-105.323	19.4504	119.905	-162.376	0.412672	258.668	-189.365		-168.474	218.808	-114.159	-202.129	270.486	-229.437	-86.7294	140.288	-196.981	53.3346	203.777	-235.207	-5.25223	254.667	-184.543	94.4345	86.8196
-155.886	322.003	-310.26	-40.5263	167.455	-289.935	42.8997	226.424	-289.666		-69.022	138.96	-166.414	35.6471	133.368	-137.417	177.766	264.349	-129.227		106.23	169.09	-228.34	-101.186	315.813	-104.766	19.2996	120.637	-161.969	1.6505	258.013	-189.408		-164.906	215.702	-114.071	-202.256	270.445	-229.569	-87.6475	138.087	-193.026	57.2609	204.112	-237.716	-4.40935	254.916	-184.241	92.851	87.6931
-157.927	322.997	-312.128	-31.1579	163.887	-290.455	50.5754	220.468	-281.7		-69.2108	139.04	-165.46	34.092	133.824	-134.877	177.736	264.071	-127.769		103.565	167.157	-224.986	-101.119	315.671	-104.089	19.0181	121.369	-161.549	3.18764	257.229	-189.239		-161.371	212.039	-114.03	-202.256	270.445	-229.569	-88.655	135.907	-188.551	61.1994	204.566	-239.738	-3.90668	255.135	-183.933	92.1592	87.9883
-160.284	323.919	-313.235	-22.1577	160.518	-290.174	57.7114	214.322	-274.06		-69.3479	139.059	-164.754	32.0131	134.653	-131.729	177.648	263.772	-126.578		100.684	164.778	-220.804	-101.02	315.469	-103.409	18.6671	122.089	-161.067	4.9089	256.341	-188.79		-157.632	208.52	-114.251	-202.256	270.445	-229.569	-89.4785	133.642	-184.274	65.0618	205.099	-241.866	-3.74557	255.387	-183.753	91.3872	88.5918
-163.237	324.893	-314.449	-13.4816	157.322	-288.918	64.5532	208.087	-266.523		-69.4494	139.06	-164.239	29.7122	135.831	-128.521	177.47	263.523	-125.449		97.616	161.909	-215.693	-100.871	315.197	-102.491	18.1948	122.939	-160.672	6.7027	255.348	-188.213		-153.662	205.062	-113.995	-202.256	270.445	-229.569	-90.0957	131.386	-180.28	68.475	205.723	-243.759	-3.58542	255.679	-183.467	90.6381	89.2865
-166.801	325.852	-317.434	-4.99788	153.889	-286.635	70.5962	201.875	-258.78		-69.4845	139.061	-164.061	27.489	137.295	-125.598	177.288	263.274	-124.598		94.3887	158.506	-209.551	-100.702	314.758	-101.608	17.6867	123.792	-160.123	8.41362	254.378	-187.504		-149.501	201.132	-114.076	-202.256	270.445	-229.569	-90.6397	129.2	-176.431	71.542	206.247	-246.188	-3.36516	256.037	-183.079	89.9918	90.7277
-170.539	326.622	-319.522	3.56358	150.095	-283.363	75.7983	195.931	-251.378		-69.4845	139.061	-164.061	25.337	138.924	-123.238	177.043	263.083	-123.87		91.0297	154.524	-202.276	-100.475	314.242	-100.66	17.1828	124.734	-159.549	10.024	253.514	-186.889		-144.994	197.004	-113.362	-202.258	270.372	-229.591	-91.0555	126.906	-172.322	74.4251	206.81	-248.644	-3.12361	256.35	-182.603	-42.2275	80.0624
-174.56	327.349	-321.603	12.2111	146.174	-279.622	79.936	190.408	-244.38		-69.4845	139.061	-164.061	23.2597	140.357	-120.961	176.746	262.953	-123.232		87.5669	149.918	-193.766	-100.165	313.762	-99.5483	16.7145	125.724	-158.912	11.2702	252.803	-186.667		-140.84	192.989	-113.14	-202.26	270.255	-229.626	-91.2772	124.583	-168.822	76.6947	207.332	-252.282	-2.86155	256.588	-181.978	-42.8887	87.9379
-178.026	327.907	-321.603	20.714	142.131	-276.09	83.4717	185.226	-237.613		-69.3675	139.09	-163.448	20.9503	141.682	-118.093	176.396	262.915	-122.473		84.0279	144.644	-183.92	-99.8208	313.269	-98.1482	16.3182	126.831	-158.325	12.3139	252.293	-186.929		-135.806	188.834	-111.849	-202.058	269.983	-229.535	-91.5255	122.411	-165.275	78.1798	207.709	-256.46	-2.70814	256.79	-181.394	-43.8018	95.6964
-180.239	328.171	-321.603	29.135	138.104	-273.328	86.1092	180.297	-231.805		-69.1179	139.129	-162.163	18.7931	142.927	-115.415	175.97	262.934	-121.619		80.4405	138.657	-172.635	-99.4765	312.783	-96.8163	16.0103	128.002	-157.597	13.1002	251.963	-187.412		-130.761	184.898	-110.298	-201.468	269.471	-229.582	-91.8487	120.433	-162.002	79.2012	208.146	-261.142	-2.59465	256.903	-180.963	-44.9533	103.008
-181.065	328.135	-322.277	37.1811	134.314	-271.464	88.09	175.694	-227.356		-68.782	139.068	-160.561	16.6127	144.289	-112.694	175.502	263.018	-120.53		76.8325	131.912	-159.809	-99.0892	312.481	-94.9456	15.7382	129.255	-156.994	13.7747	251.744	-188.183		-125.833	180.935	-108.794	-200.353	268.705	-229.731	-92.2656	118.56	-159.182	79.6456	208.612	-266.347	-2.24886	256.843	-180.25	-46.2557	109.909
-180.61	327.853	-323.195	44.7124	131.055	-271.384	89.5239	171.429	-223.94		-68.244	138.78	-158.2	13.5988	145.92	-108.235	175.001	263.11	-119.385		73.2317	124.366	-145.342	-98.6662	312.131	-92.9445	15.4798	130.612	-156.308	14.4736	251.508	-189.121		-121.139	177.077	-107.191	-198.64	267.764	-230.486	-92.8474	116.842	-156.654	79.5794	209.131	-272.348	-1.94095	256.771	-179.544	-47.3101	115.761
35.765	259.511	-284.914	51.2711	128.26	-273.086	90.64	167.426	-220.874		-67.5283	138.354	-155.745	10.3753	147.546	-103.376	174.566	263.196	-118.279		69.6658	115.973	-129.13	-98.2699	311.854	-90.7458	15.2853	132.189	-155.774	15.3443	251.216	-190.006		-116.141	173.5	-104.743	-196.22	266.495	-231.136	-93.5481	115.202	-154.437	79.2695	209.797	-277.625	-1.66847	256.677	-178.924	-48.5603	121.547
39.3296	255.813	-271.916	57.123	126.364	-276.582	91.1832	163.82	-218.829		-66.8016	137.702	-154.063	7.17021	148.949	-98.4513	174.143	263.271	-117.336		66.2829	106.911	-112.118	-97.9146	311.559	-88.645	15.0898	133.817	-155.228	16.4565	250.89	-190.454		-111.744	170.053	-102.203	-193.203	265.192	-231.956	-94.359	113.708	-152.349	79.0047	210.761	-282.39	-1.39772	256.495	-178.28	-49.9968	127.205
43.4987	253.176	-267.194	61.6594	125.208	-281.002	91.5089	160.641	-217.212		-65.9303	136.882	-152.793	4.21206	150.078	-93.7042	173.804	263.304	-116.732		63.4737	98.0766	-98.2953	-97.5726	311.247	-86.4118	14.8954	135.626	-154.56	17.9805	250.332	-190.707		-107.666	166.403	-99.7874	-189.753	263.804	-232.859	-95.3406	112.431	-150.232	78.7626	211.844	-286.469	-1.14833	256.278	-177.5	-51.6589	132.785
46.8487	250.241	-261.375	64.992	124.845	-286.101	91.6097	159.084	-216.596		-65.0124	136.071	-151.311	1.87649	150.788	-89.8914	173.463	263.316	-116.285		60.9061	89.9576	-88.3187	-97.2199	310.895	-84.5497	14.716	137.525	-153.79	19.9805	249.424	-190.528		-103.602	163.025	-96.9997	-185.821	262.46	-234.009	-96.4399	111.313	-147.805	78.5716	213.188	-289.69	-1.21945	256.045	-177.107	-53.3708	138.153
49.6978	247.015	-254.182	67.0356	124.956	-290.682	91.7364	157.63	-215.573		-64.053	135.297	-149.672	0.558833	151.056	-87.6982	173.105	263.355	-115.764		58.55	83.0345	-82.4511	-96.8356	310.556	-82.6213	14.5314	139.39	-153.09	22.3585	248.299	-189.835		-99.7691	159.856	-94.1102	-181.537	260.949	-234.605	-97.6926	110.396	-145.251	78.4501	214.784	-291.795	-1.29379	255.778	-176.8	-55.1786	143.172
51.9377	243.432	-245.904	68.2963	125.387	-293.862	91.7568	156.316	-215.132		-63.2066	134.37	-148.424	-0.196128	151.098	-86.4034	172.749	263.403	-115.24		57.5296	79.4306	-79.7845	-96.4175	310.221	-80.9268	14.3765	141.205	-152.065	24.8995	247.077	-188.721		-96.3034	156.462	-91.7447	-176.894	259.415	-236.063	-99.1478	109.574	-142.341	78.3725	216.716	-293.156	-1.65943	255.517	-176.726	-56.8919	147.747
53.8568	239.329	-236.221	68.6879	125.796	-296.003	91.8042	155.13	-214.35		-62.4365	133.184	-147.233	-0.196128	151.098	-86.4034	172.346	263.458	-114.552		56.736	76.7732	-80.9163	-96.0173	309.919	-79.5532	14.2516	143.144	-150.718	27.4069	245.636	-187.549		-93.2752	153.286	-89.7913	-172.065	257.919	-237.397	-100.639	108.685	-139.375	78.0229	218.683	-294.4	-2.31505	255.296	-176.797	-58.3866	151.912
55.4116	234.851	-225.671	68.5644	126.483	-298.185	-124.145	198.038	-336.664		-61.6792	131.711	-145.639	-0.196128	151.098	-86.4034	171.965	263.518	-113.905		55.5285	74.6399	-82.388	-95.5983	309.585	-78.3829	14.1621	145.235	-149.202	29.7111	244.33	-186.513		-90.5622	150.748	-88.1201	-167.103	256.277	-238.945	-102.104	107.708	-136.175	77.4221	220.741	-295.605	-3.26729	255.066	-177.12	-59.4558	155.622
56.7536	231.014	-217.251	67.5418	127.849	-301.103	-132.456	203.312	-334.915		-60.7653	129.749	-144.101	-0.357941	151.177	-85.1754	171.598	263.585	-113.259		54.2916	73.0099	-83.6829	-95.1955	309.289	-76.8356	14.0591	147.738	-147.347	31.4591	243.364	-185.489		-88.3714	148.268	-86.7052	-161.548	255.662	-231.248	-103.304	106.782	-133.254	76.4502	222.694	-297.432	-4.53131	254.886	-177.566	-60.2483	158.895
57.7077	227.943	-211.145	65.751	130.241	-305.39	-140.569	208.412	-333.232		-59.9323	127.558	-143.568	-0.728051	151.357	-82.3665	171.298	263.645	-112.741		-169.439	277.441	-181.73	-94.8199	309.049	-75.2942	13.9539	150.706	-145.542	32.6796	242.687	-184.502		-86.3626	145.933	-85.4956	-156.011	254.98	-224.618	-104.117	105.909	-130.936	75.1689	224.533	-299.559	-5.88945	254.702	-177.95	-60.7335	161.777
58.228	225.817	-207.244	62.9761	133.741	-311.222	-148.243	213.314	-331.451		-59.0068	125.118	-142.858	-1.22215	151.598	-78.6167	171.027	263.69	-112.294		-169.061	277.405	-180.204	-94.4118	308.612	-73.9752	13.8066	154.282	-143.728	33.4813	242.208	-183.761		-84.0479	143.897	-83.872	-150.642	254.121	-218.354	-104.554	105.129	-129.269	73.4965	226.139	-302.432	-6.972	254.502	-178.186	-60.9642	164.208
58.4211	224.73	-205.56	59.0594	138.217	-317.15	-155.564	217.961	-329.894		-57.9151	122.287	-141.946	-2.00273	151.611	-72.6709	170.824	263.715	-112.108		-168.893	277.402	-178.718	-93.8736	308.164	-72.1618	13.5581	158.316	-142.129	33.9737	242.039	-183.131		-81.464	141.888	-82.0623	-145.384	252.996	-213.059	-104.688	104.462	-128.365	71.575	227.66	-305.787	-7.79762	254.239	-178.229	-60.9989	166.142
58.4212	224.635	-205.596	53.929	143.382	-323.197	-162.368	222.218	-328.35		-56.6339	118.771	-141.005	-2.80869	151.275	-65.1559	170.608	263.759	-111.753		-168.963	277.389	-177.204	-93.2786	307.768	-70.1526	13.2967	162.629	-140.337	34.2802	241.968	-182.228		-78.5664	139.506	-79.9928	-140.105	251.727	-208.581	-104.625	103.898	-128.13	69.4043	228.905	-309.634	-8.36879	253.742	-178.117	-60.8746	167.724
58.3951	224.612	-205.644	47.9814	149.064	-328.864	-168.659	226.471	-327.085		-55.0627	114.468	-139.441	-3.19538	150.579	-58.3007	170.446	263.794	-111.478		-169.232	277.397	-175.737	-92.5523	307.336	-68.5352	13.0982	167	-138.962	34.6085	241.874	-181.221		-75.3426	137.366	-77.4788	-135.609	248.977	-214.02	-104.598	103.428	-128.141	67.1848	229.974	-313.591	-8.62136	253.084	-177.911	-60.6581	168.939
58.2727	224.786	-207.265	41.2256	154.937	-333.822	-174.683	230.643	-326.019		-53.134	109.187	-136.781	-3.06903	149.497	-51.6612	170.235	263.825	-111.158		-169.579	277.469	-174.122	-91.7498	306.912	-66.7378	13.0155	171.001	-137.388	34.9546	241.742	-179.996		-71.8358	135.421	-74.5243	-131.028	246.202	-219.647	-104.591	103.035	-128.248	64.8548	231.012	-317.755	-8.83007	252.16	-177.69	-60.3371	169.812
58.0723	225.709	-211.864	33.8767	160.792	-337.705	-180.367	234.628	-324.894		-50.9227	103.526	-132.857	-2.78354	147.812	-44.5571	169.91	263.905	-110.401		-170.1	277.573	-172.399	-90.9094	306.445	-64.4491	13.1011	174.076	-135.617	35.3163	241.636	-178.483		-68.1428	133.786	-70.9494	-126.41	243.257	-225.439	-104.581	102.709	-128.304	62.2828	231.888	-321.995	-8.95194	251.047	-177.361	-59.9221	170.471
57.2573	227.485	-219.716	26.2158	166.771	-341.39	-185.394	238.398	-323.708		-48.3633	97.6405	-127.333	-1.94094	146.246	-39.3034	169.56	263.998	-109.521		-170.579	277.682	-170.897	-90.0591	305.87	-62.0301	13.3512	176.3	-133.708	35.6342	241.534	-177.105		-66.423	132.206	-66.9109	-121.753	240.255	-231.438	-104.542	102.385	-128.161	59.7458	232.576	-325.817	-9.06536	249.787	-177.115	-59.209	171.118
55.6615	230.108	-230.58	18.3044	172.839	-344.381	-189.605	241.925	-322.113		-45.9341	91.8748	-122.016	-0.997707	144.806	-34.4399	169.211	264.086	-108.669		-170.97	277.809	-169.563	-89.035	305.078	-59.0641	13.879	177.697	-132.03	35.8527	241.449	-175.983		-64.451	130.551	-62.6005	-117.011	237.353	-236.184	-104.383	101.965	-127.733	57.211	233.322	-329.111	-9.15119	248.633	-176.802	-58.5958	171.541
53.2018	233.618	-243.973	10.1117	178.682	-346.48	-192.895	245.036	-320.485		-43.5605	86.451	-116.378	-0.28576	143.549	-29.7361	168.819	264.177	-107.757		-171.232	277.934	-168.412	-87.8623	304.07	-55.1884	14.5812	178.326	-129.861	35.9955	241.436	-175.164		-62.4482	128.42	-58.7342	-112.173	234.727	-240.028	-103.974	101.582	-127.443	54.4851	234.051	-332.145	-9.34311	247.54	-176.299	-57.9313	171.856
50.0259	237.739	-257.982	1.80847	184.532	-347.998	-195.065	247.825	-318.865		-41.1411	81.3056	-110.231	0.0864116	142.394	-26.1676	168.412	264.229	-107.056		-171.465	278.041	-167.285	-86.5297	302.713	-51.1608	15.3657	178.579	-127.569	35.9994	241.469	-174.647		-60.1225	125.811	-55.4689	-107.306	232.068	-242.563	-103.093	101.203	-128.36	51.6924	234.687	-334.363	-9.55424	246.575	-175.686	-57.1798	172.03
45.695	241.819	-271.016	-6.75282	190.414	-348.956	-196.279	250.385	-317.439		-38.7122	76.2007	-103.686	0.505279	141.451	-24.0351	168.035	264.238	-106.762		-171.74	278.154	-166.121	-85.1702	301.394	-46.8012	16.2555	178.831	-125.382	35.7662	241.51	-174.041		-46.3206	122.73	-53.3826	-102.511	229.734	-243.746	-101.924	100.866	-129.455	48.9478	235.262	-336.04	-9.91988	245.691	-175.087	-56.1283	172.118
40.7563	245.574	-281.865	-15.2335	196.083	-349.315	-196.825	252.702	-315.94		-36.3382	71.0569	-97.2759	0.754704	140.136	-22.2009	167.647	264.256	-106.476		-172.077	278.361	-164.772	-83.6849	299.837	-42.8944	17.3875	179.125	-122.968	35.3375	241.585	-172.928		-46.2314	119.637	-52.3665	-97.8137	227.445	-244.033	-100.388	100.685	-130.704	46.1917	235.765	-337.605	-10.3265	244.944	-174.595	-55.195	172.02
34.9776	249.052	-290.867	-23.2971	201.17	-347.517	-197.076	254.771	-314.835		-33.8564	66.0794	-89.8854	1.03031	138.59	-20.5927	167.207	264.265	-106.231		-172.437	278.584	-163.441	-82.3476	298.299	-39.8107	18.4029	179.395	-120.514	34.6805	241.7	-171.223		-46.3279	116.875	-52.3952	-93.2585	225.23	-244.654	-98.5307	100.693	-132.285	43.2952	236.074	-338.929	-10.6951	244.323	-174.265	-53.7434	171.78
28.1576	252.185	-298.07	-30.4992	205.653	-343.883	-197.31	256.732	-313.777		-31.4729	61.1594	-82.8473	1.4039	136.668	-18.9178	166.697	264.239	-106.329		-172.861	278.809	-161.925	-81.0788	296.494	-37.1835	19.452	179.665	-118.013	33.5607	241.861	-168.8		-46.2686	114.295	-52.8223	-88.8155	222.954	-245.179	-96.4581	100.733	-133.528	40.5025	236.333	-339.313	-10.9427	243.749	-174.189	-51.5996	171.194
19.9226	255.28	-303.319	-36.4848	209.418	-338.927	-197.431	258.612	-312.523		-29.3048	56.3696	-75.2623	1.68209	134.563	-16.4405	166.199	264.249	-106.358		-173.238	279.08	-160.526	-79.7675	294.375	-34.3296	20.552	179.958	-115.16	32.0402	242.147	-165.784		-46.1956	111.779	-54.4086	-84.5775	220.984	-245.204	-94.1151	100.859	-133.87	37.5065	236.265	-340.247	-11.0936	243.241	-174.395	-49.1044	170.553
10.7823	258.387	-306.662	-41.1845	212.377	-332.663	-197.281	260.453	-311.509		-27.3221	51.5886	-68.0658	1.79509	132.814	-13.2388	165.671	264.264	-106.469		-173.5	279.4	-159.329	-78.1952	291.589	-31.5618	21.7336	179.76	-112.197	30.1768	242.57	-162.416		-46.0161	109.16	-56.8919	-80.4913	219.07	-245.362	-91.3397	101.058	-133.925	34.5146	236.113	-340.942	-11.1371	242.792	-174.781	-46.6254	169.794
0.644714	261.713	-308.93	-44.7225	214.436	-325.553	-196.932	262.411	-310.489		-25.5566	47.3155	-61.0943	1.8069	131.546	-10.0845	165.194	264.276	-106.688		-173.65	279.627	-158.384	-75.8237	287.766	-29.302	22.8255	178.978	-109.345	27.9025	243.259	-159.103		-45.9845	107.935	-58.1343	-76.5243	217.181	-245.033	-88.1337	101.218	-134.603	31.255	235.83	-341.55	-11.1136	242.431	-175.085	-43.9714	168.682
-10.2291	265.179	-309.73	-47.2204	215.988	-319.484	-196.598	264.685	-309.185		-23.7046	43.0043	-53.7912	1.71726	130.733	-7.88299	164.715	264.304	-106.994		-173.747	279.826	-157.404	-72.5272	282.748	-26.7558	23.9633	177.528	-106.58	25.2345	244.29	-155.963		-45.8057	106.376	-59.4591	-72.6181	215.443	-244.585	-84.6617	101.418	-134.962	28.0906	235.574	-341.759	-11.0701	242.065	-175.405	-41.524	167.455
-21.6015	268.729	-309.105	-49.0579	217.084	-313.887	-196.237	267.28	-307.609		-21.8953	38.8249	-46.1087	1.50348	130.392	-6.1567	164.291	264.373	-107.139		-173.771	280.006	-156.693	-68.2125	276.413	-25.0269	25.1349	175.519	-103.982	22.4769	245.57	-153.159		-45.6633	104.659	-61.8795	-68.7843	213.801	-244.014	-81.0611	102.173	-134.206	24.6555	235.152	-342.578	-10.8458	241.702	-175.786	-39.493	166.38
-33.1186	272.107	-307.469	-50.3166	217.581	-307.436	-195.989	270.163	-305.821		-20.1176	35.0795	-39.4762	1.42013	130.42	-5.46266	163.783	264.431	-107.241		-173.758	280.115	-156.144	-62.9247	269.037	-24.8193	26.3737	172.872	-101.29	19.5099	247.024	-150.562		-45.4227	102.885	-63.9787	-65.1053	212.009	-243.831	-77.4469	103.853	-132.368	21.2987	234.944	-342.428	-9.96377	241.273	-175.975	-37.4962	164.919
-44.7933	275.135	-304.672	-50.6699	217.523	-299.665	-195.919	273.178	-303.285		-18.3059	31.5062	-32.944	1.42013	130.42	-5.46266	163.33	264.489	-107.358		-173.714	280.134	-155.704	-56.5209	260.553	-26.4376	27.5909	170.081	-98.7116	16.3669	248.667	-148.202		-42.2914	164.782	-92.8308	-61.476	210.321	-243.447	-73.8705	106.551	-130.433	17.9429	234.778	-342.081	-8.71025	240.732	-175.981	-35.2784	163.166
-56.6549	278.003	-300.989	-50.0131	217.1	-290.223	-196.003	276.407	-299.971		-16.3417	27.7727	-26.1779	1.42013	130.42	-5.46266	162.788	264.553	-107.349		-173.663	280.149	-155.324	-49.8705	251.246	-28.8026	28.9076	167.189	-96.0572	13.1793	250.256	-145.882		-45.0488	168.893	-94.4385	-57.9197	208.764	-243.381	-70.2976	110.57	-127.55	14.6567	234.664	-341.489	-7.42504	239.822	-176.33	-32.8725	161.176
-68.3918	280.458	-296.452	-48.5243	215.947	-278.854	-196.044	279.685	-296.045		-14.6727	24.3395	-20.7174	1.42013	130.42	-5.46266	162.256	264.566	-107.457		-173.592	280.159	-155.176	-42.6974	240.819	-32.7678	30.2199	164.364	-93.7226	9.95399	251.736	-142.998		-49.2338	173.938	-96.2137	-54.3624	207.035	-243.028	-66.8646	116.056	-124.285	11.4674	234.511	-340.927	-6.18304	238.658	-176.798	-30.1717	158.703
-79.8268	282.592	-291.387	-46.3858	214.042	-266.221	-196.103	283.064	-291.897		-13.321	21.3042	-16.581	1.42013	130.42	-5.46266	161.748	264.548	-107.574		-173.53	280.166	-155.099	-35.3551	229.646	-38.4058	31.3759	161.301	-91.9101	6.59747	253.344	-139.502		-54.4841	179.357	-98.3711	-50.9284	205.337	-242.311	-63.3233	122.709	-121.664	8.49684	234.301	-339.918	-5.13578	237.535	-177.157	-27.1856	156.034
-91.09	284.376	-285.664	-43.7739	211.583	-253.68	-196.151	286.461	-287.758		-12.2456	18.4549	-13.4068	1.37105	130.421	-5.37071	161.309	264.524	-107.671		-173.355	280.183	-154.879	-28.1873	217.275	-44.6128	32.3512	158.087	-90.9795	3.11915	255.136	-135.348		-60.2603	184.771	-99.8945	-47.4187	203.758	-241.243	-59.9887	130.316	-118.974	5.71195	233.954	-338.765	-4.75729	236.594	-177.622	-23.8364	151.973
-102.025	285.968	-279.605	-40.9989	208.768	-241.784	-196.235	290.059	-283.529		-11.4855	15.8263	-11.0795	0.945904	131.493	-4.94768	160.896	264.473	-107.826		-173.121	280.18	-154.602	-21.3808	204.268	-51.2891	33.0381	154.754	-90.2253	-0.318247	257.02	-130.906		-66.0547	189.886	-100.953	-43.945	202.024	-240.596	-56.7687	138.842	-115.579	3.00759	233.408	-337.949	-4.76766	235.847	-178.163	-20.3824	146.123
-112.465	287.037	-273.166	-38.3193	205.571	-230.782	-196.294	293.541	-279.34		-11.1738	13.8439	-9.9746	0.00628254	133.723	-4.39396	160.529	264.394	-108.076		-172.808	280.132	-154.248	-14.937	190.981	-57.9051	33.4048	151.186	-89.7712	-3.76555	259.077	-125.797		-71.5378	194.598	-101.234	-40.3764	200.324	-239.742	-53.6987	148.058	-111.098	0.4275	232.669	-336.72	-4.7932	235.425	-178.431	-17.0149	137.579
-122.398	287.895	-266.485	-36.0276	202.464	-220.99	-196.394	296.941	-275.543		-11.0827	12.4309	-9.36858	-1.49465	137.293	-3.7886	160.209	264.35	-108.115		-172.408	280.038	-153.789	-9.16966	177.848	-64.3515	33.6223	147.388	-89.203	-7.06927	261.413	-120.968		-76.6487	198.851	-101.946	-37.0524	198.806	-238.909	-50.3123	157.855	-105.725	-1.9961	231.745	-335.679	-5.14597	235.314	-178.801	-14.1704	127.388
-131.903	288.414	-259.25	-33.8511	199.733	-212.584	-196.422	300.059	-271.832		-11.0533	11.4278	-8.89538	-3.57387	141.622	-3.46511	159.82	264.316	-107.957		-171.896	279.833	-153.21	-4.22022	164.995	-69.5156	33.6712	143.464	-88.1728	-10.1508	263.93	-116.571		-81.2815	202.363	-102.505	-33.6273	197.292	-238.735	-47.423	168.887	-100.122	-4.124	230.78	-334.399	-5.73429	235.229	-179.271	-12.5115	121.595
-140.299	288.708	-251.726	-31.9568	197.36	-205.371	-196.356	302.978	-268.539		-11.0667	10.792	-8.47505	-6.27039	145.944	-2.66405	159.395	264.281	-107.78		-171.404	279.497	-152.701	0.123347	152.663	-73.7185	33.547	139.304	-86.6302	-13.1199	266.702	-112.376		-85.57	205.327	-103.711	-30.2753	195.895	-239.271	-44.0136	179.971	-94.3899	-6.10687	229.647	-333.245	-6.40223	235.141	-179.919	-11.2297	115.069
-147.304	288.551	-244.539	-30.378	195.391	-199.734	-195.972	305.831	-265.956		-11.0594	10.6189	-8.26695	-9.38796	149.143	-2.10963	158.996	264.26	-107.486		-170.842	279.123	-152.302	3.62694	140.701	-76.6045	33.3844	134.773	-84.8846	-16.239	270.023	-107.329		-89.5646	207.603	-104.687	-26.8138	194.738	-239.572	-40.5792	191.836	-87.8516	-7.90906	228.524	-331.582	-7.12629	235.065	-180.622	-10.3148	107.643
-152.616	288.135	-237.963	-29.2086	193.896	-195.636	-195.123	308.581	-264.659		-11.0517	10.5615	-8.28018	-12.6676	151.165	-1.26779	158.6	264.239	-107.227		-170.248	278.713	-152.123	6.46382	129.228	-78.6383	33.1477	130.055	-82.8861	-19.0915	273.877	-102.645		-93.0032	209.136	-105.433	-23.4663	193.698	-239.995	-37.9233	202.687	-82.9562	-9.36084	227.465	-329.864	-7.8743	235.045	-181.246	-10.0269	101.657
-156.531	287.165	-231.854	-28.0312	192.753	-192.542	-193.67	311.301	-264.505		-11.0462	10.5146	-8.28941	-15.9591	151.807	-0.481607	158.104	264.127	-107.241		-169.58	278.215	-152.081	8.6486	118.372	-79.6534	32.8139	125.003	-81.0518	-21.624	278.189	-97.708		-95.8901	210.084	-105.885	-20.1846	192.731	-240.551	-35.9962	211.532	-78.792	-10.7283	226.335	-327.961	-8.29679	235.026	-181.566	-80.1924	128.167
-158.984	285.561	-226.834	-27.4472	192.192	-191.109	-190.844	314.339	-265.322		-11.0446	10.4975	-8.28205	-18.6024	151.66	0.093583	157.702	264.004	-107.354		-168.728	277.784	-151.858	10.4249	108.008	-80.4365	32.3541	119.615	-79.6091	-23.8548	283.139	-92.2501		-98.3324	210.871	-106.05	-16.9714	191.928	-241.153	-33.9265	217.567	-73.7649	-12.017	225.09	-326.486	-8.49368	234.998	-181.743	-79.7021	136.342
-160.173	283.061	-222.278	-26.973	191.743	-190.071	-186.649	317.037	-266.815		-11.0443	10.4518	-8.30409	-20.4766	151.477	-0.622989	157.257	263.889	-107.153		-167.765	277.468	-151.504	11.8091	98.4856	-81.3431	31.8217	114.128	-78.4073	-25.4318	288.533	-86.589		-100.486	211.355	-105.924	-13.9459	191.224	-241.355	-32.9266	221.594	-69.7053	-13.1146	223.869	-324.766	-8.70125	234.948	-181.813	-79.3608	144.621
-160.491	279.79	-217.361	-26.5332	191.321	-189.241	-181.019	319.001	-268.895		-11.0529	10.4156	-8.26838	-21.3354	151.254	-2.96096	156.815	263.756	-106.925		-166.734	277.117	-151.288	13.028	89.7529	-82.2775	31.2268	108.539	-77.5796	-26.1189	293.118	-81.7681		-102.007	211.766	-105.88	-11.2787	190.665	-241.298	-32.3764	222.906	-66.6294	-14.0153	222.455	-323.066	-8.86242	234.856	-181.872	-78.5443	151.681
-159.815	275.374	-211.746	-26.0175	190.873	-188.024	-173.487	320.375	-271.433		-11.079	10.3905	-8.03946	-21.2998	150.959	-7.24997	156.388	263.605	-106.631		-165.134	276.878	-150.481	14.1299	81.7438	-83.1966	30.5994	102.906	-77.2066	-26.2917	297.01	-76.4591		-103.259	212.091	-106.087	-8.83122	190.236	-241.133	-31.764	224.308	-63.5306	-14.7049	221.072	-321.158	-9.02986	234.729	-181.954	-78.1199	158.425
-157.759	270.198	-205.764	50.3922	143.435	-281.76	-161.994	320.625	-273.072		-11.111	10.3835	-7.61615	-20.691	150.706	-11.535	156.03	263.518	-105.943		-163.091	275.769	-149.491	15.1186	74.4794	-84.0824	29.88	97.4246	-76.747	-26.1818	300.077	-71.2369		-104.329	212.304	-106.388	-6.57145	190.002	-240.972	-31.3119	225.629	-61.2361	-15.1723	219.681	-319.181	-9.23366	234.56	-182.021	-77.9227	164.787
-154.406	264.537	-199.375	44.013	148.891	-285.02	-149.633	319.465	-274.835		-11.1296	10.4025	-7.05375	-20.0527	150.439	-16.0272	155.653	263.386	-105.209		-160.906	272.658	-149.053	16.0044	68.0857	-84.699	29.0302	92.0579	-75.9827	-25.831	302.078	-66.2811		-105.728	212.286	-107.205	-4.66172	189.923	-240.507	-31.1677	225.701	-60.5129	-15.522	218.141	-316.896	-9.43663	234.387	-182.051	-77.8814	170.787
-149.952	258.726	-193.389	37.397	154.439	-288.088	-136.04	317.469	-276.661		-11.1161	10.4833	-6.37263	-19.616	148.298	-19.1099	155.379	263.174	-104.711		-158.517	266.878	-149.174	16.8506	62.5327	-85.0117	28.1347	86.8021	-75.8142	-25.3469	303.126	-61.4193		-107.178	212.418	-108.277	-3.10366	189.913	-239.932	-31.0235	225.774	-59.7897	-15.7778	216.526	-315.018	-9.56187	234.23	-181.99	-77.8729	176.303
-144.589	252.76	-188.066	30.4376	159.958	-291.056	-122.645	315.09	-278.885		-11.05	10.6082	-5.69889	-19.5358	144.155	-19.7179	155.091	262.956	-104.175		-155.852	258.294	-149.318	17.5901	57.874	-85.1948	27.2352	81.9221	-75.8017	-24.8053	304.153	-56.6521		-109.082	212.801	-109.722	-1.81713	189.932	-239.409	-31.0424	226.312	-59.871	-15.9567	214.918	-312.959	-9.7102	234.068	-181.825	-77.7816	181.27
-138.588	247.069	-183.435	23.1939	165.604	-294.069	-110.062	312.328	-280.634		-10.9042	10.7669	-5.2261	-19.8144	137.613	-17.7585	154.81	262.719	-103.558		-153.148	246.897	-149.673	18.2045	53.9737	-85.3251	26.2427	77.4598	-75.8335	-24.1193	305.136	-52.097		-111.529	213.665	-111.558	-0.758337	189.984	-238.713	-31.0109	225.415	-59.7356	-16.1469	213.047	-311.276	-9.87809	233.926	-181.537	-77.6294	185.776
-132.214	241.714	-179.701	15.7883	171.268	-297.424	-99.9984	309.293	-283.753		-10.6796	10.9548	-4.9759	-20.223	128.663	-14.7487	154.618	262.417	-103.175		-149.836	233.815	-149.397	18.6895	50.8973	-85.425	25.1762	73.4505	-76.0532	-23.181	306.159	-47.3622		-114.192	214.861	-113.481	-0.00179884	190.081	-237.723	-30.9478	223.621	-59.4648	-16.3439	211.043	-309.651	-9.97655	233.751	-181.085	-77.3913	189.708
-125.358	236.593	-176.877	8.11825	176.803	-300.724	-89.193	305.417	-287.316		-10.3849	11.1671	-4.92132	-20.2554	117.61	-11.1993	154.459	262.151	-102.811		-144.959	220.026	-147.557	19.039	48.735	-85.4685	24.3138	70.1688	-76.8928	-21.9641	307.24	-42.3655		-117.099	216.588	-115.759	0.497751	190.208	-236.673	-30.9478	223.621	-59.4648	-16.5064	209.055	-308.047	-10.0144	233.494	-180.4	-77.0798	193.041
-118.356	231.609	-174.725	0.460207	182.106	-303.848	-78.447	300.954	-291.081		-10.0289	11.3992	-5.03534	-19.4779	106.236	-8.84171	154.356	261.846	-102.461		-138.243	206.263	-143.716	19.2538	47.2275	-85.4709	23.5023	67.5804	-77.5136	-20.1594	308.245	-37.995		-120.7	218.97	-118.727	0.890454	190.346	-235.691	-41.6835	245.893	-238.061	-16.6872	206.912	-306.329	-10.0257	232.956	-179.069	-76.7236	195.864
-110.981	226.73	-173.076	-7.13889	187.191	-306.932	-66.7791	295.828	-294.845		-9.62051	11.6464	-5.29098	-18.6966	94.8813	-6.50234	154.293	261.551	-102.2		-129.395	192.529	-137.074	19.3696	46.2686	-85.4478	22.5734	65.5589	-78.3285	-17.6646	308.504	-34.3104		-124.97	221.921	-122.067	1.20199	190.498	-234.768	-39.0863	243.76	-236.672	-16.8958	204.759	-304.517	-9.96065	231.967	-176.956	-76.2865	198.304
-103.566	222.049	-171.768	-14.5854	192.079	-310.098	-54.0629	289.768	-299.15		-9.1684	11.9039	-5.66123	-17.8754	83.9812	-4.31958	154.282	261.242	-102.066		-118.776	178.833	-128.212	19.4186	45.8374	-85.3882	21.5501	64.0642	-79.273	-14.5143	307.15	-31.8188		-129.854	225.84	-125.797	1.4079	190.645	-234.23	-36.5002	241.385	-235.804	-17.1323	202.652	-302.168	-10.0365	230.307	-174.086	-75.7501	200.337
-96.154	217.437	-170.2	-22.1172	196.786	-313.293	-40.3691	282.885	-303.654		-8.6814	12.1671	-6.11912	-16.9466	78.6115	-2.4845	154.269	260.968	-101.944		-106.865	166.357	-117.156	19.4386	45.6134	-85.3047	20.4781	62.9698	-80.2333	-10.8519	304.134	-30.4419		-136.522	231.35	-130.922	1.61061	190.815	-233.726	-33.9796	239.091	-234.537	-17.3936	200.562	-299.427	-10.1594	227.84	-169.954	-75.0374	202.008
-89.0882	212.982	-168.509	-29.665	201.361	-316.336	-26.5096	275.508	-308.357		-8.1683	12.4313	-6.63763	-16.5069	73.2374	0.138741	154.289	260.672	-101.834		-94.3422	155.284	-105.672	19.4436	45.3289	-85.1759	19.272	62.1033	-81.0937	-6.85235	299.488	-30.1443		-144.717	238.127	-137.282	1.84443	190.956	-233.395	-31.5457	236.76	-233.679	-17.6703	198.514	-296.238	-10.3195	224.612	-164.523	-74.2123	203.42
-82.5164	208.734	-166.717	-37.1779	205.793	-319.24	-12.3523	267.407	-313.136		-7.63789	12.6918	-7.18978	-16.783	68.085	3.822	154.333	260.435	-101.761		-82.0498	145.681	-94.9957	19.4642	45.0038	-85.0467	17.9975	61.3036	-81.9916	-2.91437	293.267	-29.5743		-154.271	245.804	-144.118	2.09324	191.103	-233.144	-29.1841	234.397	-232.347	-17.9726	196.645	-292.453	-10.6432	220.701	-158.079	-73.3588	204.504
-77.121	204.866	-163.634	-44.7173	210.157	-321.922	1.85614	258.559	-318.158		-7.09895	12.9439	-7.74857	-16.9213	62.9957	7.07258	154.38	260.141	-101.662		-71.0398	138.031	-86.5859	19.4853	44.6582	-84.9029	16.7262	60.5891	-82.4303	0.622329	286.084	-29.1666		-164.545	252.979	-150.946	2.32869	191.243	-232.968	-27.0667	232.08	-230.9	-18.3615	194.639	-288.926	-11.1996	216.298	-150.647	-72.5493	205.298
-72.2385	201.791	-161.291	-52.4338	214.402	-324.159	15.6244	249.512	-323.28		-6.56027	13.1828	-8.287	42.1484	83.0186	-133.442	154.431	259.859	-101.576		-61.6807	132.458	-80.511	19.5048	44.2781	-84.6879	15.5532	59.8522	-82.9007	3.66684	278.821	-28.6405		-175.251	259.09	-157.422	2.51987	191.395	-232.706	-25.0079	230.006	-228.895	-18.7628	192.621	-285.447	-11.7109	211.706	-142.522	-71.75	205.774
-68.0613	199.433	-159.89	-59.8742	218.463	-325.545	28.5111	240.491	-327.873		-6.03065	13.404	-8.77808	44.6496	83.2116	-132.086	154.506	259.546	-101.44		-54.3206	127.914	-77.2583	19.4608	43.8755	-84.2703	14.5397	59.046	-83.2113	6.27034	271.307	-28.1335		-185.272	263.529	-162.637	2.67031	191.494	-232.589	-22.9517	228.032	-226.878	-19.2164	190.669	-281.822	-12.3824	207.618	-134.395	-71.0649	206.005
-64.6186	197.2	-158.429	-66.7979	222.322	-326.599	40.244	231.704	-331.414		-5.51888	13.6026	-9.19482	46.9062	83.4257	-130.773	154.589	259.23	-101.32		-49.2779	124.479	-75.3742	19.3271	43.5138	-83.5897	13.5821	58.1343	-83.1149	8.62019	263.527	-27.7123		-194.31	266.431	-166.02	2.77128	191.594	-232.405	-21.1365	226.103	-224.899	-19.6787	188.672	-278.425	-13.1952	203.846	-126.332	-70.4484	206.019
-63.0405	196.211	-157.247	-73.3747	225.921	-327.087	51.1786	223.001	-333.623		-5.03374	13.7741	-9.51021	49.2169	83.7118	-130.111	154.723	258.985	-100.962		-46.0977	122.152	-73.7326	18.9942	43.182	-82.4279	12.7749	57.2462	-82.6759	10.6979	255.443	-28.1343		-202.043	267.774	-167.766	2.83141	191.657	-232.285	-19.3611	224.283	-223.118	-20.1311	186.553	-275.367	-14.1735	200.654	-118.344	-69.8389	205.905
-61.074	195.751	-157.865	-79.3665	229.239	-327.163	61.3776	214.448	-334.08		-4.58402	13.9136	-9.69727	51.5792	84.012	-129.727	154.874	258.797	-100.65		-44.2302	120.796	-71.7011	18.3775	42.7847	-80.6961	12.1318	56.2124	-82.2134	12.6333	247.089	-28.5426		-208.739	268.863	-167.888	2.92238	191.716	-232.151	-17.6452	222.593	-221.025	-20.496	184.531	-272.209	-15.1662	198.107	-111.029	-69.2362	205.697
-59.5016	195.023	-158.067	-84.644	232.242	-327.032	70.844	206.159	-333.148		-4.17852	14.0166	-9.729	53.5703	84.2971	-129.142	155.065	258.609	-100.4		-43.2611	120.261	-68.9646	17.6198	42.1125	-78.6496	11.659	55.1133	-81.5601	14.3987	238.195	-28.9592		-214.245	269.635	-167.272	3.01228	191.726	-232.035	-16.1616	220.974	-219.144	-20.8119	182.6	-269.029	-16.2246	195.851	-103.936	-68.5417	205.499
-58.3492	193.361	-157.266	-89.4503	234.851	-326.003	79.3518	198.323	-330.589		-3.82644	14.0802	-9.59398	55.4448	84.6156	-128.767	155.369	258.458	-100.245		-42.9121	120.38	-65.5259	16.7725	40.843	-76.3399	11.2612	53.9569	-80.7915	16.049	228.781	-29.391		-218.791	270.173	-166.001	3.13802	191.728	-232.008	-14.8351	219.302	-217.645	-21.0477	180.618	-266.22	-17.2574	193.11	-97.1202	-67.4053	205.204
-57.5006	155.452	-372.702	-93.6345	237.053	-323.82	86.8269	190.85	-326.324		-3.53911	14.1111	-9.35861	57.3609	84.9256	-128.49	155.78	258.276	-100.312		-43.0177	120.974	-61.6522	15.8166	38.8807	-73.2995	11.0444	52.7559	-80.1933	17.596	218.55	-29.8802		-222.448	270.528	-163.844	3.29424	191.72	-232.015	-13.6019	217.608	-216.058	-21.2801	178.733	-263.565	-18.3842	190.115	-90.5056	-66.1363	204.677
-63.8704	161.773	-372.137	-97.0179	238.987	-321.055	93.2453	183.964	-320.666		-3.32444	14.1243	-9.1407	59.0898	85.1799	-128.379	156.342	258.056	-100.571		-43.4349	121.859	-57.6637	14.8087	36.2002	-69.9042	10.8845	51.5411	-79.6972	19.1049	207.628	-30.4079		-225.42	270.868	-161.334	3.5304	191.694	-232.13	-12.4411	216.002	-214.47	-21.4993	176.94	-260.952	-19.5143	186.707	-84.2982	-64.1358	203.589
-70.0839	167.656	-370.729	-99.6895	240.414	-317.831	98.8359	177.633	-313.536		-3.16926	14.1305	-8.96872	60.8558	85.522	-128.573	157.033	257.798	-100.598		-44.021	122.853	-53.8808	13.9997	32.7732	-66.1819	10.6984	50.3756	-79.1442	20.4758	195.748	-30.5929		-227.77	271.4	-159.081	3.93359	191.699	-231.859	-11.3282	214.473	-213.158	-21.6748	175.319	-258.451	-20.7137	182.845	-78.0878	-61.4731	202.05
-75.6744	173.146	-369.164	-101.521	241.413	-314.516	103.819	171.818	-305.226		-3.05764	14.1349	-8.84921	62.4695	85.863	-128.128	157.948	257.476	-100.607		-44.6331	123.775	-50.6236	13.1563	28.8964	-61.9171	10.5347	49.2681	-78.5681	21.6335	182.936	-30.8878		-229.824	272.25	-156.661	4.53029	191.736	-231.236	-10.0943	213.07	-211.449	-21.8633	173.786	-256.165	-22.0072	179.006	-72.2685	-58.5807	199.875
-81.301	178.628	-365.559	-102.528	242.224	-312.042	108.007	166.726	-296.788		-2.97616	14.1383	-8.783	64.054	86.1581	-127.71	158.886	257.024	-100.773		-45.1779	124.46	-47.9993	12.3162	24.9787	-57.519	10.3144	48.1685	-77.8357	22.4143	169.22	-31.4026		-231.515	273.546	-154.287	5.2673	191.633	-230.144	-9.04353	211.816	-209.582	-22.0821	172.392	-253.713	-23.6616	175.247	-66.4085	-55.7551	197.088
-86.4306	183.491	-362.408	-103.027	242.798	-309.715	111.412	162.755	-289.244		-2.91064	14.1397	-8.72029	65.3762	86.4261	-127.509	159.863	256.545	-100.58		-45.6923	124.849	-45.6043	11.5724	21.1219	-53.2145	10.0875	47.1224	-77.0247	22.7091	155.105	-32.0856		-232.987	275.295	-152.747	6.24251	191.297	-228.375	-8.01915	210.865	-207.96	-22.3001	171.15	-251.347	-25.4461	171.548	-61.0609	-52.7904	193.746
-91.0327	187.834	-359.746	-103.032	242.984	-306.601	113.781	159.93	-282.674		-2.85123	14.1409	-8.59146	66.6766	86.7255	-127.057	160.888	255.948	-100.341		-46.0559	125.017	-43.9247	10.9193	17.5367	-49.2607	9.77526	46.0409	-76.0045	22.3901	140.694	-32.4574		-234.296	277.375	-152.097	7.38962	190.67	-225.948	-7.05948	210.051	-206.71	-22.49	169.999	-249.553	-27.1804	168.195	-56.0127	-50.507	190.3
-94.9474	191.763	-357.85	-102.349	242.991	-301.869	115.221	157.935	-276.754		-2.80649	14.1454	-8.43774	67.7333	86.9084	-126.762	161.978	255.311	-100.317		-46.2918	125.015	-42.7915	10.1033	14.2342	-45.4625	9.49658	45.0235	-75.0083	21.6362	126.382	-32.6235		-235.453	279.642	-152.173	8.52041	189.724	-223.495	-6.05535	209.459	-205.525	-22.7096	168.902	-247.337	-29.011	164.974	-51.3943	-48.8811	186.732
-98.5943	195.258	-356.359	-101.005	242.377	-294.999	115.838	156.471	-270.82		-2.77615	14.1386	-8.30109	68.7197	87.1412	-127.309	162.998	254.699	-100.126		-46.452	124.93	-41.9713	9.23142	11.2708	-41.9035	9.22387	43.9024	-73.9825	20.546	112.651	-31.6433		-236.467	281.952	-152.814	9.64849	188.453	-221.101	-5.19004	209.037	-205.14	-22.9392	167.864	-245.023	-30.9755	161.203	-46.7759	-47.6539	183.27
-101.334	197.908	-356.753	-98.4632	241.01	-286.484	115.992	155.365	-264.96		-2.76408	14.1878	-8.1722	69.6446	87.4465	-128.258	164.003	254.266	-99.5121		-46.6536	124.824	-40.9393	8.32597	8.61557	-38.3443	9.02046	42.755	-72.8691	19.2048	99.6342	-29.7958		-237.349	284.16	-153.856	10.8395	187.15	-218.463	-4.26174	208.72	-205.254	-23.1328	167.004	-242.945	-32.5681	157.3	-42.5756	-46.9405	179.905
-103.796	200.444	-356.797	-94.4415	238.847	-276.678	115.795	154.401	-258.789		-2.76121	14.2068	-8.1247	70.3458	87.8056	-128.937	164.883	253.808	-99.044		-44.7641	124.597	-38.132	7.36877	6.29459	-35.1815	8.78174	41.5487	-71.4752	17.6027	87.0646	-26.3648		-238.108	286.12	-155.136	11.8526	185.865	-216.251	-3.36737	208.398	-205.921	-23.3252	166.161	-240.781	-33.998	152.698	-38.3876	-46.5655	176.715
-105.967	202.884	-356.603	-89.1831	235.898	-266.631	115.125	153.509	-252.28		-2.76325	14.2326	-8.10706	70.9519	88.2195	-129.994	165.508	253.439	-98.6673		-44.3132	124.528	-37.32	6.45499	4.17811	-31.5548	8.67213	40.2891	-70.1111	15.7242	75.1886	-23.2024		-238.753	287.69	-156.491	12.7778	184.703	-214.139	-2.51267	208.12	-206.885	-23.6486	165.383	-238.833	-34.7205	146.892	-36.7198	-46.2699	173.607
-107.879	205.287	-356.16	-82.9296	232.279	-257.112	114.038	152.949	-246.075		-2.76257	14.2599	-8.08098	71.3177	88.7008	-130.601	165.933	253.027	-98.2936		-43.5618	124.415	-35.9666	5.75532	2.50916	-28.5225	8.58204	39.0083	-68.7702	13.9618	63.9709	-18.8279		-239.296	288.723	-157.757	13.6196	183.537	-212.324	-1.79695	207.822	-208.087	-24.0173	164.705	-237.438	-34.9928	140.145	-36.3371	-45.8812	170.364
-109.527	207.611	-355.351	-75.8548	228.372	-248.204	112.573	152.568	-240.24		-2.7702	14.3868	-7.98795	71.8553	89.2281	-131.619	166.17	252.586	-98.041		-42.0589	124.187	-33.2599	5.28545	1.11717	-25.5233	8.49463	37.6903	-67.3198	12.5594	53.6001	-16.4514		-239.733	289.151	-158.792	14.3838	182.365	-210.342	-1.07348	207.512	-209.116	-24.3671	164.178	-235.966	-34.6894	132.673	-36.7459	-45.2304	166.984
-110.944	209.808	-354.554	-68.2218	224.169	-239.782	111.032	152.183	-234.225		12.926	152.696	-222.842	72.3197	89.6941	-132.415	166.274	251.989	-98.0084		-37.1198	123.732	-27.3433	-31.9085	297.096	-84.8171	8.44586	36.2753	-65.7114	11.1252	44.8641	-14.3835		-240.024	289.186	-159.511	14.9658	181.243	-208.732	-0.360764	207.206	-210.069	-24.7231	163.78	-234.273	-33.8416	123.751	-36.6996	-44.2509	163.662
-111.989	211.922	-353.644	-60.2307	219.531	-231.972	109.456	151.704	-227.797		16.648	154.616	-220.999	72.7799	90.1092	-133.156	166.354	251.433	-98.0023		-165.118	300.303	-206.105	-31.8508	297.217	-84.2367	8.38208	34.8784	-63.9995	9.84403	37.7931	-12.5595		-240.186	288.998	-159.86	15.4988	180.18	-207.031	0.522404	206.924	-210.655	-25.0765	163.549	-232.39	-32.3554	113.466	-35.7901	-42.8341	160.389
-112.768	213.883	-352.791	-51.8393	214.583	-224.75	107.989	151.128	-221.461		20.5378	156.594	-219.167	73.1341	90.4826	-133.668	166.423	250.85	-98.0154		-160.878	291.244	-211.679	-31.8115	297.337	-83.8045	8.28889	33.4097	-62.1378	8.91219	32.1232	-9.06931		-240.278	288.605	-160.017	15.8452	179.15	-205.529	1.44597	206.496	-210.994	-25.2846	163.458	-230.355	-30.588	102.898	-32.2992	-41.0216	156.871
-113.34	215.676	-352.138	-42.9286	209.098	-218.179	106.523	150.322	-215.257		24.4477	158.503	-217.701	73.3874	90.7623	-133.988	166.48	250.305	-98.0015		-156.327	281.899	-217.784	-31.8027	297.447	-83.5902	8.20175	31.8734	-60.0349	7.91494	28.3121	-5.81336		-240.312	288.202	-160.056	16.0004	178.243	-203.666	2.57992	205.871	-211.285	-25.4002	163.419	-228.585	-28.2176	92.6977	-28.858	-38.9134	153.284
-113.626	217.189	-351.754	-33.5109	203.186	-211.902	105.074	149.511	-209.558		28.3219	160.229	-216.36	73.4537	91.0895	-134.071	166.522	249.868	-97.9848		-151.024	272.721	-223.956	-31.8982	297.584	-83.3773	8.14733	30.2965	-57.2781	6.89955	25.7459	-1.60038		-240.417	287.922	-159.496	16.0369	177.52	-201.739	3.87091	204.931	-211.632	-25.4728	163.375	-227.48	-26.9769	86.9427	-26.0193	-36.6465	149.579
-113.656	218.297	-351.628	-23.8188	196.745	-205.882	103.654	148.743	-204.448		32.0735	161.769	-215.934	73.4846	91.5082	-134.197	166.462	249.607	-97.6228		-145.193	263.411	-229.997	-32.099	297.855	-82.9247	8.10502	28.7999	-54.2973	6.25557	23.7187	2.15488		-240.549	287.623	-158.973	16.042	176.675	-199.831	5.24723	203.629	-212.19	-25.5104	163.255	-226.846	-23.5902	77.5938	-24.7458	-34.1961	145.286
-113.568	218.979	-351.761	-14.0864	190.245	-200.501	102.352	148.045	-200.492		35.9264	163.306	-215.094	73.5208	91.9681	-134.369	166.266	249.442	-97.0168		-139.01	254.262	-236.282	-32.4065	298.217	-82.2166	8.17342	27.1711	-51.0715	5.65966	22.0078	6.89603		-240.727	287.194	-158.589	15.8624	175.744	-197.334	6.60886	201.999	-212.977	-25.513	163.066	-226.889	-21.7628	73.5108	-24.4573	-31.6105	140.051
-113.4	219.387	-351.962	-4.24795	183.6	-195.543	101.44	147.387	-197.454		39.712	164.662	-214.928	73.5344	92.4047	-134.541	165.963	249.391	-96.1054		-132.759	245.339	-243.095	-32.7532	298.619	-81.4899	8.14316	25.5121	-47.6518	5.41768	21.4241	8.6873		-240.902	286.704	-158.217	15.6431	174.815	-194.335	8.02149	200.274	-214.245	-25.5204	162.846	-226.951	-19.904	70.2161	-26.2691	-28.7382	133.737
-112.698	219.499	-351.945	5.72281	176.867	-191.632	100.93	146.748	-195.373		43.282	165.857	-214.688	73.5577	92.9988	-134.779	165.345	249.455	-94.7815		-126.141	236.891	-249.498	-33.2046	299.083	-80.7229	7.99019	23.7765	-43.814	5.39986	20.7045	9.22505		-240.977	285.903	-158.039	15.4791	173.707	-191.183	9.3017	198.745	-215.79	-25.5266	162.662	-227.002	-17.7181	66.5423	-28.8027	-25.4531	125.681
-110.996	219.454	-351.532	15.6234	170.123	-189.446	100.747	146.116	-194.146		46.7533	166.955	-214.384	73.5806	93.4422	-134.96	164.33	249.579	-92.7202		-119.398	228.438	-256.218	-33.805	299.749	-79.9606	7.53198	21.9278	-39.7184	5.23939	19.9626	10.5408		-240.83	284.939	-158.342	14.8697	171.983	-187.029	10.408	197.56	-217.624	-25.4168	162.545	-226.733	-17.7181	66.5423	-28.8027	-21.6474	115.923
-107.551	218.843	-350.794	25.3157	163.702	-189.291	100.633	145.368	-193.72		49.9995	168.038	-214.215	73.599	93.7885	-135.103	163.022	249.657	-90.7195		-112.483	220.24	-263.506	-34.5106	300.448	-79.719	7.10804	18.6453	-36.0264	4.7254	18.8417	15.5708		-240.568	283.835	-158.565	13.9867	170.072	-182.514	11.2972	196.765	-219.369	-25.2991	162.456	-226.438	-46.0847	178.732	-152.939	-17.4967	104.497
-102.076	217.391	-349.428	34.8459	157.788	-191.421	100.571	144.262	-193.682		53.0283	168.951	-214.112	73.6012	94.1887	-135.294	161.321	249.73	-88.4656		-105.485	212.537	-270.725	-35.3342	301.04	-80.1477	6.46353	15.447	-32.6084	-109.1	237.617	-100.279		-240.215	282.627	-158.72	13.479	168.637	-180.342	11.9537	196.349	-221.045	-25.1578	162.413	-226.072	-43.2219	182.599	-153.43	-13.1506	91.811
-94.4462	214.822	-347.544	44.108	152.52	-196.589	100.573	142.985	-193.665		55.9025	169.807	-212.759	73.5868	94.618	-135.466	159.067	249.769	-85.9404		-98.2494	205.373	-277.359	-36.1905	301.528	-81.0004	5.5042	12.249	-28.8336	-105.626	237.065	-102.36		-239.632	281.271	-158.656	12.5086	166.475	-176.73	12.3887	196.214	-222.328	-24.9785	162.386	-225.902	-40.6513	186.299	-154.362	-9.1509	78.1832
-85.0707	210.989	-344.765	52.7476	147.912	-204.313	100.806	141.436	-193.221		58.67	170.574	-210.285	73.4905	94.9357	-135.486	156.445	249.869	-83.6849		-90.8798	199.734	-283.618	-36.9758	301.879	-82.0804	4.57317	8.98278	-25.3759	-102.299	236.647	-104.325		-239.04	279.949	-158.376	11.7248	163.856	-173.775	12.6703	196.121	-223.208	-24.7794	162.224	-225.784	-38.3661	189.877	-155.333	-5.81899	65.2763
-74.6202	205.933	-341.128	61.0027	143.697	-214.062	101.14	139.875	-192.814		61.1459	171.324	-206.948	73.4082	95.3705	-135.773	153.502	249.851	-82.0678		-83.4972	195.804	-288.898	-37.5608	301.947	-83.5094	4.01252	5.89095	-22.4676	-99.4313	236.239	-106.273		-238.425	278.415	-158.14	11.6891	161.439	-173.062	12.8502	196.071	-223.68	-24.6473	161.966	-226.061	-36.4951	193.154	-156.615	-3.66796	53.1786
-63.7973	199.917	-336.422	68.8286	139.96	-226.195	101.775	138.053	-192.484		63.1116	171.871	-203.475	73.2043	95.8672	-136.102	150.044	249.978	-80.2293		-76.1192	193.574	-293.28	-37.9609	301.805	-84.8565	3.43777	4.38859	-19.8493	-96.8818	235.85	-108.727		-237.567	276.838	-157.622	11.0797	158.899	-169.844	12.9727	196.041	-223.965	-24.4747	161.665	-226.562	-34.7423	195.995	-157.566	-2.3877	42.6734
-53.1359	193.517	-330.485	75.9834	136.278	-239.758	102.774	136.556	-193.096		64.4659	172.353	-200.161	72.8158	96.3375	-136.121	146.348	250.073	-78.4253		-68.5451	192.573	-296.662	-38.1384	301.675	-85.8112	3.04286	2.833	-17.5681	-94.6092	235.426	-111.34		-236.509	275.349	-156.849	8.30315	155.229	-157.949	13.0667	196.022	-224.148	-24.2891	161.24	-227.496	-32.9801	198.511	-158.622	-1.87481	34.4185
-43.0575	187.181	-323.279	82.1811	132.775	-253.231	103.71	135.291	-193.924		65.274	172.732	-197.738	72.2517	96.8349	-135.833	142.459	250.142	-76.676		-61.2519	192.826	-299.471	-38.2457	301.567	-86.4183	3.11508	1.35966	-16.1732	-92.6115	235.074	-113.746		-235.456	273.913	-156.07	6.22079	151.035	-147.504	13.0856	196.003	-224.359	-24.1065	160.724	-228.367	-31.3029	200.493	-159.361	-1.85474	28.7969
-33.4113	181.084	-315.495	87.4878	129.586	-266.181	104.385	134.313	-195.342		65.5925	172.999	-196.706	71.7643	97.3897	-135.761	138.382	250.093	-74.4376		-53.9882	193.201	-301.366	-38.3182	301.481	-86.9207	3.31118	0.274362	-15.2714	-90.7908	234.724	-116.401		-234.26	272.592	-155.077	4.11521	146.12	-136.139	13.0458	196.105	-224.657	-23.8902	160.275	-229.682	-29.5643	202.17	-160.237	-2.01869	25.7947
-24.2128	175.204	-307.484	91.7063	126.985	-278.573	104.948	133.475	-196.71		65.5882	173.178	-196.608	71.0527	97.8486	-135.922	133.987	250.092	-71.3212		-46.8683	193.536	-302.63	-38.3696	301.38	-87.3952	58.6064	125.238	-212.956	-89.075	234.445	-118.898		-232.845	271.487	-154.089	1.76425	140.106	-122.835	13.0102	196.225	-225.037	-23.7016	159.86	-230.966	-27.8479	203.543	-160.812	-2.00489	23.6403
-15.1031	168.929	-300.936	94.7952	125.029	-289.086	105.278	133.139	-197.92		65.5747	173.468	-196.449	70.3417	98.3596	-135.892	129.661	249.894	-68.4052		-39.7602	193.824	-303.062	-38.4236	301.258	-87.9717	59.2707	129.894	-210.378	-87.6918	234.212	-120.877		-231.514	270.366	-153.677	-0.441828	132.436	-110.875	13.0043	196.362	-225.592	-23.509	159.484	-232.23	-26.3086	204.619	-161.371	-1.97288	22.466
-5.98433	162.361	-295.33	96.7523	123.813	-296.936	105.109	132.807	-198.03		65.5593	173.788	-196.273	69.6765	98.9109	-136.26	124.346	249.59	-65.6425		-32.7824	194.078	-302.951	-38.477	301.137	-88.5427	59.7727	134.624	-208.258	-86.4761	234.036	-122.712		-230.009	269.141	-153.81	-12.107	116.142	-74.9053	13.0042	196.494	-226.31	-23.2699	159.253	-233.174	-24.9151	205.38	-161.539	-2.16262	21.8332
3.35911	155.317	-290.327	97.8492	123.219	-303.049	104.642	132.349	-197.926		65.5271	174.254	-196.018	69.1122	99.3962	-137.035	118.381	248.822	-64.9743		-25.6555	194.602	-301.897	-38.5202	301.009	-89.1052	60.2964	139.456	-206.347	-85.4647	233.889	-124.207		-228.223	268.019	-153.967	-19.579	101.888	-37.8558	13.0417	196.638	-226.936	-22.8377	159.149	-234.042	-23.501	205.963	-161.664	-107.55	100.801
12.2017	148.011	-285.988	98.1652	123.234	-307.702	104.173	131.851	-197.811		65.4585	174.867	-195.032	68.506	99.9005	-137.709	111.947	247.833	-65.152		-18.4379	196.431	-300.097	-38.543	300.845	-89.6244	61.0997	144.314	-204.65	-84.631	233.773	-125.58		-226.353	266.89	-154.432	-19.1403	92.0708	-29.5583	13.0791	196.658	-227.553	-22.2275	159.076	-234.868	-22.2491	206.309	-161.405	-107.632	108.647
20.7557	140.998	-283.174	97.7811	123.771	-311.374	103.755	131.263	-197.512		65.3706	175.658	-193.522	68.0549	100.442	-137.943	105.521	246.451	-66.2111		-11.0276	199.624	-297.238	-38.5338	300.679	-90.0952	62.1203	149.044	-202.833	-83.9617	233.668	-126.799		-224.64	265.792	-155.168	-18.7775	82.886	-20.039	13.0424	196.642	-228.312	-21.3398	158.993	-236.084	-21.2894	206.533	-161.187	-107.587	116.151
28.3206	135.167	-280.473	96.7181	124.589	-314.731	103.194	130.544	-196.727		65.104	176.556	-191.736	67.6599	100.873	-138.462	99.0186	244.584	-67.3077		-3.79695	204.549	-293.14	-38.4256	300.481	-90.4504	63.4917	153.532	-201.122	-83.3006	233.545	-128.127		-222.956	264.738	-155.863	-17.6655	75.0583	-9.88852	12.9218	196.599	-229.066	-20.2591	158.833	-237.173	-20.4678	206.713	-160.92	-107.436	122.881
35.0453	130.185	-278.837	95.0248	126.062	-319.037	102.407	129.834	-195.369		64.635	177.499	-189.943	67.2813	101.211	-138.989	93.3366	242.242	-68.5106		3.59505	211.15	-287.64	-38.2146	300.153	-90.9825	65.3785	157.757	-199.144	-82.7209	233.442	-129.337		-221.543	263.712	-156.376	-5.19982	75.0155	-29.2242	12.766	196.567	-229.77	-19.1826	158.655	-238.008	-19.8203	206.902	-160.81	-106.814	128.886
40.8694	126.265	-280.146	92.3811	128.496	-322.522	101.743	129.23	-194.02		64.0438	178.357	-188.334	66.8881	101.521	-139.432	87.8937	239.639	-68.4144		10.8055	219.278	-281.384	-37.9521	299.786	-91.5427	67.5417	161.817	-197.018	-82.1041	233.334	-130.726		-220.331	262.731	-157.068	2.73993	73.5299	-47.019	12.5722	196.531	-230.524	-18.1981	158.424	-238.964	-19.4001	207.082	-160.741	-106.558	134.758
46.1766	123.216	-284.032	88.3668	132.012	-325.19	100.611	128.339	-191.08		63.4141	179.162	-187.052	66.3453	101.704	-139.541	82.3194	236.392	-68.8676		14.4329	223.346	-278.042	-37.6059	299.415	-92.2676	69.7451	165.743	-194.583	-81.4791	233.262	-132.236		-219.139	261.701	-157.585	2.7377	70.8189	-41.0087	12.3822	196.492	-231.343	-17.4442	158.153	-239.478	-19.1397	207.21	-160.848	-106.577	140.494
50.5342	120.637	-289.545	83.1518	136.679	-326.689	99.9737	127.954	-189.66		62.6619	179.903	-186.056	65.8489	101.804	-139.615	76.0187	232.672	-70.1698		22.7662	235.708	-268.888	-37.2498	299.044	-92.979	71.9961	169.601	-191.954	-80.8923	233.214	-133.896		-218.029	260.736	-157.892	2.75961	67.9594	-35.104	12.2008	196.462	-232.064	-16.9105	157.838	-239.368	-18.7556	207.286	-161.025	-106.808	146.067
54.3118	118.952	-296.427	76.6238	142.487	-326.442	99.1981	127.508	-188.001		61.9001	180.497	-185.271	65.4352	101.871	-139.846	68.9992	228.65	-72.688		31.0137	248.43	-259.757	-36.9552	298.757	-93.5233	74.1266	173.431	-189.708	-80.3747	233.155	-135.597		-217.044	259.922	-157.894	2.5896	64.3855	-29.3225	12.0036	196.433	-232.681	-16.5765	157.622	-239.082	-17.4086	207.283	-161.072	-107.116	151.448
57.5316	118.169	-304.599	68.9235	149.099	-324.697	98.5424	126.939	-186.317		61.195	181.067	-184.696	65.1565	101.891	-140.111	61.2892	224.104	-76.4643		38.6053	261.824	-251.07	-36.7247	298.56	-93.9105	75.9897	177.343	-187.489	-79.9426	233.08	-137.205		-216.097	259.178	-157.693	2.21646	62.3863	-20.8259	11.7818	196.385	-233.294	-16.2846	157.35	-238.914	-15.4397	207.074	-160.57	-107.449	156.261
59.9734	117.954	-311.542	60.4404	156.112	-322.851	97.3509	125.797	-182.578		60.5041	181.728	-183.558	64.8303	101.882	-140.242	53.3204	219.07	-80.4329		45.8907	275.788	-242.415	-36.5303	298.383	-94.264	77.6766	181.33	-185.502	-79.5433	233	-138.944		-215.354	258.442	-157.391	-42.45	228.096	-242.388	11.5907	196.339	-233.836	-16.0425	157.119	-238.34	-13.2595	206.574	-159.772	-107.613	160.475
61.3062	118.416	-317.876	51.8008	163.296	-320.531	-25.2699	155.623	-385.749		59.8944	182.261	-182.842	64.6957	101.86	-140.728	45.4905	213.611	-84.0622		47.4594	280.3	-239.921	-36.4152	298.24	-94.375	79.1906	185.306	-183.911	-79.2326	232.876	-140.459		-214.912	257.807	-157.214	-42.1865	227.996	-243.094	11.4164	196.294	-234.248	-15.7496	156.937	-237.628	-10.7866	205.894	-158.587	-107.707	164.101
61.8071	119.567	-324.024	42.7048	170.501	-318.161	-31.1233	159.226	-385.203		59.4296	182.691	-182.357	64.5759	101.838	-141.275	38.4712	207.452	-87.0868		50.6198	289.338	-234.909	-36.1391	298.03	-94.6192	80.5624	189.25	-182.769	-78.951	232.719	-141.777		-214.577	257.254	-156.994	-42.041	227.94	-243.483	11.2186	196.229	-234.832	-15.4206	156.841	-236.809	-8.07948	204.915	-157.115	-107.714	167.286
61.2503	121.002	-330.408	33.474	177.607	-315.85	-37.2408	162.784	-384.701		59.162	183.034	-182.009	64.4357	101.822	-141.52	32.3063	200.667	-88.9856		52.5693	297.31	-230.712	-35.8098	297.756	-94.8623	81.8216	193.11	-181.339	-78.6471	232.589	-142.897		-214.32	256.709	-156.864	-42.041	227.94	-243.483	11.0755	196.165	-235.379	-15.0394	156.453	-235.632	-6.04901	203.505	-155.116	-107.709	170.054
59.0709	123.466	-337.913	24.2827	184.603	-313.539	-43.4689	166.144	-383.47		59.0324	183.299	-181.343	64.2901	101.809	-141.558	27.0691	193.374	-89.9402		53.3576	304.087	-227.357	-35.3544	297.443	-95.3633	82.9921	196.923	-179.9	-78.2448	232.447	-144.108		-214.164	256.292	-156.808	-42.0946	227.946	-243.764	10.9744	196.098	-235.886	-14.6092	155.491	-233.82	-4.52498	201.735	-152.958	-107.623	172.524
55.6351	127.031	-346.816	14.9568	191.373	-311.021	-49.7928	169.428	-382.545		59.029	183.39	-181.112	64.2495	101.799	-141.856	22.4793	185.583	-90.3548		52.9417	309.814	-224.456	-34.7757	297.137	-96.0719	84.1784	200.513	-178.219	-77.8692	232.32	-144.962		-214.087	255.958	-156.817	-42.2672	228.109	-244.643	10.8585	196.019	-236.501	-14.1807	153.56	-231.258	-3.30304	199.581	-150.228	-107.429	174.688
51.4328	131.747	-356.296	5.25983	198.026	-308.416	-55.8899	172.617	-381.709		59.0217	183.435	-180.906	64.1925	101.76	-142.081	18.4409	177.448	-90.1729		52.5505	314.422	-221.804	-34.1755	296.842	-96.8544	85.349	204.024	-175.91	-77.5453	232.19	-145.649		-213.991	255.814	-156.748	-42.7001	228.401	-246.191	10.7632	195.932	-237.181	-13.6987	150.391	-227.558	-2.42062	197.158	-147.249	-107.125	176.645
46.1603	137.419	-364.704	-4.50562	204.562	-305.359	-61.8921	175.496	-380.439		59.0112	183.444	-180.719	64.1018	101.708	-142.185	14.6953	169.391	-89.5633		52.2135	317.768	-219.56	-33.7165	296.649	-97.4329	86.5001	207.456	-172.955	-77.174	232.086	-146.237		-213.861	255.709	-156.628	-43.4492	228.782	-248.567	10.7262	195.87	-237.615	-13.1783	145.692	-222.532	-1.95952	194.459	-143.497	-106.786	178.33
40.0721	143.974	-371.605	-14.3062	210.836	-301.925	-67.7446	178.135	-379.214		58.9998	183.455	-180.514	63.8791	101.369	-141.959	11.1239	161.509	-88.9964		51.9424	320.113	-217.763	-33.2286	296.534	-98.0394	87.4736	210.905	-169.794	-76.7781	231.958	-146.788		-213.777	255.673	-156.427	-44.4249	229.332	-251.354	10.7074	195.812	-238.042	-12.537	139.548	-215.976	-2.05721	191.686	-139.511	-106.329	179.64
33.5634	150.699	-375.549	-23.9534	216.67	-297.58	-73.4492	180.632	-378.132		58.9831	183.463	-180.333	63.6405	100.838	-141.725	7.76347	153.96	-88.2935		51.705	321.414	-216.079	-32.8741	296.516	-98.2847	88.3052	214.26	-166.278	-76.4015	231.845	-147.306		-213.729	255.66	-156.031	-45.6678	230.114	-254.086	10.7186	195.727	-238.524	-11.6203	132.47	-207.619	-2.58065	188.891	-135.257	-105.9	180.588
26.2293	157.821	-377.045	-33.2055	222.117	-292.62	-79.2242	183.061	-376.826		58.8752	183.45	-180.332	63.3588	100.127	-141.302	4.7113	146.743	-87.4638		51.651	321.432	-215.633	-32.6268	296.552	-98.1812	88.8591	217.654	-162.677	-76.0171	231.707	-147.886		-213.677	255.65	-155.551	-47.0951	230.857	-256.348	10.7624	195.624	-238.921	-10.3845	125.626	-197.036	-3.21638	186.057	-130.638	-105.478	181.31
18.0073	165.282	-376.517	-41.7574	226.916	-286.145	-85.1368	185.384	-374.945		58.74	183.442	-180.39	63.0889	99.4438	-141.015	1.85191	140.08	-86.6162		51.6086	321.447	-215.283	-32.4078	296.59	-98.0042	89.1977	220.975	-159.439	-75.5999	231.54	-148.508		-213.657	255.637	-154.962	-48.5683	231.534	-258.371	10.8232	195.443	-239.494	-9.39873	118.317	-184.109	-4.11578	183.143	-125.754	-105.08	181.866
9.32558	173.121	-374.984	-49.5416	230.932	-278.346	-91.2279	187.728	-372.58		58.619	183.441	-180.343	62.821	98.7742	-140.712	-0.806571	133.662	-86.1436		51.5675	321.461	-214.944	-32.2221	296.618	-97.8642	89.3214	224.319	-156.508	-75.092	231.352	-149.275		-213.629	255.583	-154.253	-49.9929	232.171	-259.822	10.956	195.202	-240.066	-8.16167	110.784	-169.911	-5.14623	180.217	-120.943	-104.801	182.364
0.165371	181.01	-371.939	-56.4313	234.277	-269.718	-97.4334	190.093	-369.444		58.5054	183.358	-180.336	62.6383	98.3888	-140.659	-3.29753	127.425	-85.5254		51.4589	321.498	-214.047	-32.1218	296.636	-97.6741	89.3799	227.718	-153.772	-74.5892	231.146	-149.986		-213.607	255.468	-153.533	-51.5498	232.716	-260.958	11.1162	194.808	-240.77	-6.94698	103.235	-154.907	-5.91624	177.296	-115.987	-104.612	182.825
-10.373	189.569	-362.695	-62.2642	236.684	-260.939	-103.58	192.651	-366.247		58.427	183.142	-180.487	62.4727	98.1944	-140.673	-5.44968	121.418	-84.3277		-23.5876	225.076	-260.605	-32.0393	296.628	-97.56	89.3079	231.111	-151.732	-73.9841	230.916	-150.789		-213.573	255.25	-153.058	-53.0293	233.061	-262.046	11.2962	194.309	-241.604	-6.1236	95.8814	-139.811	-6.55648	174.192	-110.78	-104.433	183.207
-20.528	197.588	-354.2	-66.9351	238.262	-252.2	-109.651	195.176	-362.399		58.4424	182.883	-180.532	62.4008	98.1868	-140.769	-7.17325	115.962	-82.7911		-14.8322	227.855	-258.727	-31.9597	296.585	-97.5134	89.1882	234.574	-149.796	-73.3614	230.583	-151.529		-213.558	254.994	-152.602	-54.404	233.419	-262.84	11.4996	193.718	-242.604	-5.71528	88.681	-126.018	-7.17847	171.037	-105.647	-104.308	183.47
-30.1356	204.802	-346.268	-70.5391	239.189	-244.962	-115.85	197.696	-357.797		58.5284	182.543	-180.552	62.0701	98.1634	-140.588	-8.51459	110.561	-80.7356		-7.23681	230.829	-256.611	-31.8697	296.556	-97.447	88.9985	238.091	-148.132	-72.6566	230.221	-152.343		-213.529	254.699	-152.288	-55.8162	233.79	-263.509	11.7141	193.173	-243.548	-5.17419	83.193	-114.97	-7.63767	167.927	-100.167	-104.228	183.612
-39.2499	211.234	-339.109	-73.2017	239.574	-239.001	-122.088	200.321	-353.465		58.6354	182.1	-180.334	61.6788	98.1227	-141.083	-9.46606	105.571	-78.1828		-1.12394	234.239	-254.128	-31.7725	296.523	-97.3782	88.8014	241.473	-146.644	-72.0325	229.708	-152.873		-213.541	254.41	-152.144	-57.2721	234.127	-264.081	11.8656	192.677	-244.463	-5.03686	79.4474	-106.811	-8.08328	164.763	-94.4526	-104.092	183.639
-48.0858	217.513	-332.663	-75.0404	239.425	-233.218	-128.333	202.952	-349.043		58.6906	181.651	-178.99	61.0943	98.0685	-141.452	-10.0665	100.803	-75.5076		4.37743	237.27	-251.234	-31.6754	296.506	-97.2739	88.5726	244.886	-145.242	-71.3297	229.068	-153.473		-213.54	254.149	-152.125	-58.8123	234.423	-265.015	11.9679	192.31	-245.269	-5.03664	76.8231	-101.317	-8.63965	161.534	-88.8593	-103.902	183.605
-55.3015	222.501	-332.881	-76.3838	239.15	-227.692	-134.642	205.491	-344.24		58.6034	181.244	-175.802	60.2695	98.0001	-141.542	-10.6152	96.3394	-73.0419		8.34084	240.24	-248.625	-31.5769	296.502	-97.1693	88.3565	248.367	-143.573	-70.5794	228.294	-153.907		-213.484	253.9	-152.041	-60.5918	234.911	-265.736	12.016	192.006	-245.878	-5.79533	75.4036	-99.4016	-9.1475	158.369	-83.339	-103.71	183.534
-62.537	227.368	-332.322	-77.3059	238.616	-222.352	-140.868	208.014	-339.456		58.3432	180.808	-170.215	59.2567	97.9966	-141.391	-11.0424	91.8489	-70.875		10.9812	243.211	-246.447	-31.5018	296.506	-97.1046	88.0083	251.745	-142.064	-69.6364	227.565	-154.46		-213.307	253.658	-151.913	-62.597	235.345	-266.85	12.0135	191.789	-246.285	-8.19512	75.0032	-101.598	-9.63753	155.345	-77.9178	-102.975	182.947
-69.9966	232.315	-331.074	-77.7869	237.831	-216.821	-146.685	210.472	-334.98		57.839	180.336	-161.831	58.0485	98.1455	-140.768	-11.2737	87.6095	-69.1745		12.5161	245.789	-244.674	-31.4323	296.505	-97.1099	87.6975	255.069	-140.191	-68.6385	226.789	-154.86		-213.122	253.358	-151.79	-64.7991	235.963	-267.784	11.9495	191.521	-246.568	-12.7862	75.4625	-107.73	-10.1523	151.968	-72.4128	-101.545	181.842
-77.5845	237.336	-328.946	-77.8185	236.733	-211.002	-152.341	212.809	-330.214		57.0946	179.816	-150.787	56.5739	98.4894	-139.802	-11.422	83.3834	-67.7192		13.5526	247.553	-243.42	-31.3749	296.515	-97.075	87.2523	258.539	-138.526	-67.4351	225.99	-155.578		-212.914	252.979	-151.667	-67.3027	236.762	-268.481	11.8866	191.178	-246.845	-19.8148	76.9765	-117.373	-10.4173	148.813	-67.6571	-99.4047	180.154
-85.2391	242.208	-326.685	-77.4017	235.431	-205.968	-157.539	215.057	-325.511		56.2098	179.199	-137.752	55.0235	99.01	-138.731	-11.4338	79.2062	-66.54		13.6082	249.043	-243.051	-31.287	296.482	-97.112	86.6785	261.74	-136.928	-66.1835	225.235	-156.189		-212.608	252.582	-151.438	-70.1241	237.699	-269.19	11.8294	190.819	-247.107	-29.2646	80.1868	-130.72	-10.4573	145.639	-62.6137	-96.3846	177.828
-93.3392	247.273	-323.948	-76.7743	233.944	-201.434	-162.677	217.281	-320.853		55.2747	178.402	-123.635	53.3972	99.7274	-138.084	-11.2441	75.0642	-65.5478		13.5785	249.995	-242.867	-31.1756	296.364	-97.1472	86.1085	264.776	-135.421	-65.0003	224.489	-156.696		-212.36	252.138	-151.289	-73.1892	238.656	-269.927	11.7629	190.541	-247.382	-39.8842	84.4647	-146.264	-10.1585	142.15	-58.0883	-92.6915	174.802
-101.57	252.332	-321.334	-76.0518	232.436	-197.53	-167.677	219.511	-316.104		54.3959	177.378	-109.381	51.5517	100.632	-137.103	-10.8416	70.9225	-64.0511		13.5635	250.424	-242.763	-31.0313	296.081	-97.183	85.4214	267.853	-133.884	-63.9642	223.714	-157.144		-212.233	251.621	-151.32	-76.6228	239.956	-270.303	11.7027	190.302	-247.612	-50.1056	88.8146	-161.997	-9.42029	138.236	-53.9013	-88.6899	171.734
-109.66	257.276	-318.993	-75.4172	231.051	-194.362	-172.937	221.882	-311.297		54.0376	176.481	-94.5528	49.6469	101.498	-135.931	-10.3152	66.7901	-62.3618		13.5169	250.561	-242.471	-30.8595	295.658	-97.237	84.5162	270.897	-132.608	-62.9696	223.005	-157.72		-212.104	251.175	-151.335	-80.4585	241.328	-270.704	11.6539	190.158	-247.778	-58.6134	92.3194	-176.158	-8.16571	133.996	-50.0869	-84.5636	168.044
-117.583	262.017	-317.228	-74.8283	229.724	-191.812	-178.15	224.371	-306.647		54.0992	175.42	-80.7229	47.6652	102.223	-134.105	-9.62326	62.6052	-59.8679		13.4188	250.61	-241.89	-30.692	295.194	-97.2573	83.4879	273.762	-131.15	-62.113	222.417	-157.705		-212	250.834	-151.343	-84.4437	242.951	-270.349	11.584	190.109	-247.886	-65.1095	94.4895	-188.063	-6.71021	129.038	-45.6596	-80.0834	164.243
-125.186	266.459	-315.961	-74.0499	227.283	-187.302	-183.332	226.973	-302.689		53.6447	172.951	-72.4773	45.6281	102.774	-131.932	-8.89291	58.5073	-56.5768		13.2493	250.665	-240.889	-30.5329	294.621	-97.2333	82.3761	276.79	-129.609	-61.4058	221.893	-157.709		-211.997	250.498	-151.463	-88.3943	244.818	-268.578	11.3937	190.115	-247.85	-69.669	95.4182	-197.738	-5.15619	123.534	-41.8868	-75.3986	160.18
-132.228	270.607	-315.031	-72.4337	223.513	-181.021	-188.336	229.625	-298.986		51.6921	167.846	-73.642	43.5349	103.125	-129.158	-8.05502	54.3109	-52.5904		12.661	250.7	-239.913	-30.4049	294.104	-97.2081	81.2402	279.713	-128.082	-60.7846	221.498	-157.84		-211.999	250.29	-151.551	-92.5491	247.063	-265.667	11.0489	190.13	-247.754	-72.8232	95.5449	-205.964	-3.61744	117.81	-38.4047	-73.0312	158.179
-138.881	274.546	-314.591	-71.838	222.008	-178.455	-192.979	232.434	-296.452		49.1965	161.298	-78.1259	41.2313	103.199	-125.942	-7.31577	50.1073	-48.2849		11.5414	250.732	-238.997	-30.2825	293.664	-97.2497	80.2127	282.509	-126.542	-60.2676	221.229	-157.797		-211.994	250.202	-151.572	-96.756	249.476	-261.94	10.3363	190.137	-247.808	-73.983	95.2654	-209.498	-2.15421	111.71	-34.7286	-66.3008	150.935
-145.32	278.219	-314.723	-70.9045	219.721	-174.509	-197.081	235.294	-294.883		45.9399	153.041	-85.7637	39.1691	103.168	-123.078	-6.55142	46.0184	-43.3143		9.85065	250.697	-237.946	-30.1802	293.255	-97.2996	79.2533	285.23	-124.807	-59.8794	221.032	-157.514		-211.999	250.151	-151.592	-100.867	252.075	-257.071	9.30495	190.182	-247.513	-75.0995	94.8061	-212.888	-0.899166	105.506	-31.2998	-59.1243	142.881
-151.454	281.547	-315.366	-69.3641	215.918	-167.854	-200.378	238.163	-294.604		42.1641	143.571	-93.7285	37.1286	103.085	-119.879	-5.90571	42.0103	-38.3222		7.60829	250.633	-237.054	-30.0624	292.828	-97.4372	78.5088	287.83	-123.286	-59.6014	220.92	-157.473		-212.005	250.106	-151.638	-105.112	254.726	-251.924	7.81148	190.256	-247.057	-76.2676	94.5876	-216.531	0.226062	99.0489	-27.9627	-55.2992	138.471
-157.035	284.454	-316.961	-67.0055	211.843	-161.703	-202.925	241.109	-295.322		38.2432	133.793	-99.3557	35.2672	103.006	-117.14	-5.34995	38.0788	-33.4458		4.93916	250.55	-236.477	-29.9631	292.497	-97.5981	78.0315	290.065	-121.894	-59.3982	220.87	-157.374		-211.995	250.098	-151.718	-109.422	257.604	-246.706	5.86242	190.542	-246.351	-77.6661	94.7936	-220.872	1.08809	92.1873	-24.2946	-45.52	120.271
-161.878	287.071	-319.672	97.7984	220.231	-384.122	-204.559	243.938	-296.441		34.8681	124.739	-99.8009	33.3933	102.932	-114.131	-5.01129	34.2637	-28.8149		2.16958	250.449	-235.842	-29.8666	292.182	-97.7557	77.6355	292.131	-120.385	-59.2527	220.852	-157.15		-211.987	250.089	-151.804	-113.825	260.333	-241.401	3.67305	191.031	-245.64	-117.626	320.525	-175.013	1.7982	85.3099	-20.317	-45.52	120.271
-165.614	289.248	-323.152	95.7026	218.904	-389.26	-205.561	246.315	-297.295		31.3442	115.363	-99.7678	31.3475	102.852	-110.824	-4.71097	30.7113	-24.2579		-0.57418	250.269	-234.777	-29.7883	291.901	-97.8468	77.4633	293.917	-118.57	-59.1129	220.837	-156.987		-211.991	250.076	-151.907	-118.371	263.062	-235.773	1.4483	191.785	-244.722	-115.168	319.297	-177.969	2.49298	78.6901	-16.3529	-41.5235	112.191
-167.965	290.921	-326.931	93.5121	218.008	-394.411	-205.926	248.166	-298.136		28.0524	105.919	-98.0479	28.9861	102.712	-106.948	-4.60081	27.1478	-19.6482		-3.29657	250.101	-234.034	-29.6933	291.68	-97.9881	77.5144	295.258	-116.853	-58.9787	220.807	-156.901		-212.015	250.056	-152.039	-123.901	264.264	-241.292	-0.670851	192.786	-243.922	-112.585	317.999	-181.106	3.17883	72.3826	-12.1319	-35.604	96.938
-169.133	292.199	-330.551	91.0117	217.542	-399.692	-206.017	249.486	-298.458		24.7893	96.3037	-96.0095	25.8478	102.038	-102.049	-4.57271	23.7729	-15.5787		-5.76576	249.913	-233.135	-29.616	291.479	-98.0923	77.6736	296.423	-114.81	-58.8781	220.752	-156.898		-212.063	250.03	-152.182	-129.517	265.423	-247.44	-2.6783	194.016	-243.508	-109.886	316.634	-184.414	3.95105	66.6005	-8.21787	-35.604	96.938
-169.357	293.213	-333.767	87.98	217.499	-404.264	-205.336	250.255	-299.172		22.1174	86.9488	-92.2018	22.0233	100.409	-98.7855	-4.6317	20.5955	-11.8403		-8.20227	249.677	-231.799	-29.5436	291.285	-98.1894	77.8991	297.461	-112.345	-58.7495	220.669	-156.904		-212.359	249.955	-152.565	-135.267	266.382	-254.139	-4.45927	195.251	-243.035	-107.08	315.207	-187.885	4.76368	61.3604	-4.7124	18.7504	167.485
-168.987	293.765	-336.306	84.4408	217.796	-408.604	-203.384	250.668	-301.153		20.3365	78.1153	-85.4816	17.8122	97.7812	-95.9218	-4.88906	17.7088	-8.1937		-10.7728	249.552	-230.342	-29.5127	291.087	-98.2307	78.189	298.333	-109.63	-58.6412	220.513	-156.898		-212.648	250.027	-152.92	-140.962	267.13	-262.124	-6.2241	196.506	-242.513	-104.176	313.722	-191.51	5.58222	56.5387	-1.46499	21.6489	178.44
-168.034	293.946	-338.689	80.2326	218.313	-412.398	-200.047	250.88	-303.648		19.0326	69.9027	-77.6555	13.7281	94.6654	-94.1743	-5.24736	15.0528	-5.33614		-13.2457	249.584	-228.972	-29.5062	290.887	-98.2523	78.4937	299.07	-106.994	-58.5625	220.288	-156.816		-213.09	250.189	-153.419	-146.523	267.516	-271.223	-7.96608	197.682	-241.984	-101.183	312.183	-195.28	6.20533	52.1054	1.35296	24.5286	189.015
-166.796	293.865	-340.953	75.3366	219.297	-415.659	-194.976	250.849	-306.489		17.7945	62.6111	-69.1377	8.59144	91.1082	-90.4853	-5.61999	12.8619	-3.44049		-15.7231	249.644	-227.428	-29.5136	290.639	-98.2635	78.7716	299.785	-104.506	-58.484	220.004	-156.711		-213.586	250.376	-153.968	-150.99	269.16	-269.936	-10.0402	198.664	-241.171	-98.1087	310.594	-199.186	6.44648	47.7432	3.94039	27.1603	199.105
-164.595	293.271	-343.346	69.798	220.722	-418.255	-188.061	250.352	-309.506		16.6839	56.1738	-60.0172	3.64936	87.5505	-86.6308	-6.08455	11.0829	-1.70306		-18.1893	249.708	-225.737	-29.514	290.336	-98.3345	79.0136	300.428	-102.285	-58.4146	219.651	-156.58		-214.325	250.641	-154.738	-155.365	270.732	-268.275	-12.2018	199.417	-239.901	-94.9627	308.959	-203.219	6.44669	43.7035	5.70226	29.7051	208.875
-160.748	291.807	-345.138	63.6923	222.621	-421.134	-179.835	249.127	-312.047		15.6618	50.6301	-49.8552	-0.871131	84.4204	-80.4428	-6.56474	9.54365	-0.134232		-20.7146	249.734	-224.724	-29.5195	289.916	-98.4063	79.1388	301.05	-100.567	-58.3796	219.285	-156.414		-214.877	251.079	-155.24	-159.504	272.066	-266.812	-14.4183	199.971	-238.855	-91.7539	307.282	-207.37	6.47555	40.1647	7.26602	32.1067	218.239
-155.138	289.534	-346.258	57.0031	225.046	-423.664	-170.806	247.117	-313.72		14.6865	45.6925	-39.0399	-4.79012	81.7911	-74.1049	-6.92046	8.18397	1.08751		-22.8507	249.672	-223.947	-29.4951	289.476	-98.5642	79.1792	301.834	-99.348	-58.3503	218.985	-156.251		-215.558	251.463	-155.868	-163.385	273.299	-265.129	-16.6699	200.342	-237.484	-88.491	305.568	-211.631	6.20076	36.7927	8.81104	33.8723	227.029
-148.094	286.603	-346.133	49.972	228.045	-425.841	-160.99	244.366	-314.701		13.7497	41.7138	-27.1485	-8.01722	79.1997	-67.8472	-7.24224	7.03342	2.16687		-24.7426	249.517	-223.426	-29.4593	289.06	-98.7477	79.1036	302.69	-98.5992	-58.3249	218.765	-156.104		-216.151	251.949	-156.353	-167.049	274.426	-263.083	-18.799	200.577	-235.805	-85.1829	303.819	-215.992	5.71546	33.6869	10.0436	35.1884	235.477
-139.776	283.188	-345.073	42.4855	231.367	-427.857	-150.449	240.976	-315.765		12.8268	38.1364	-15.9718	-9.46958	76.6757	-64.6656	-7.5869	6.02371	3.21921		-26.3689	249.337	-223.356	-29.4493	288.723	-98.881	79.0376	303.593	-97.9933	-58.3165	218.622	-155.958		-216.922	252.56	-156.949	-170.578	275.361	-261.2	-20.6674	200.797	-233.962	-81.8383	302.041	-220.444	5.43147	31.0732	10.3811	36.0773	243.252
-131.015	279.635	-343.036	34.6275	234.994	-429.407	-139.541	237.151	-316.565		11.9249	34.961	-5.58158	-9.78659	74.3027	-63.4809	-7.84899	5.16206	4.04251		-27.906	249.225	-223.303	-29.461	288.457	-99.0078	78.9424	304.398	-97.5983	-58.3067	218.574	-155.775		-217.511	253.137	-157.369	-173.863	275.935	-259.859	-22.3358	201.026	-231.983	-78.4663	300.238	-224.979	5.1706	28.5136	10.9279	36.3521	250.71
-122.631	276.227	-340.089	26.5927	238.957	-430.257	-128.245	232.969	-316.735		11.0471	32.1291	3.83492	-9.57986	72.1177	-63.1722	-8.0901	4.50779	4.64821		-29.3788	249.122	-222.834	-29.4789	288.327	-99.1655	78.9018	305.081	-97.231	-58.3128	218.59	-155.563		-218.129	253.76	-157.808	-176.988	276.464	-257.987	-23.8358	201.29	-229.62	-75.0755	298.413	-229.588	4.85534	25.9256	10.9206	36.2408	257.998
-114.544	272.854	-336.089	18.2999	243.174	-430.777	-116.399	228.442	-316.439		10.2085	29.9734	12.5595	-9.24454	70.148	-63.1356	-8.62518	4.0267	5.46757		-31.0836	248.975	-222.349	-29.4994	288.2	-99.4091	78.8723	305.498	-96.8529	-58.3371	218.615	-155.366		-218.795	254.385	-158.319	-179.915	276.851	-256.007	-25.1478	201.564	-227.134	-71.6749	296.571	-234.261	4.81995	23.5019	10.7462	36.0856	264.903
-106.439	269.196	-331.265	9.77946	247.434	-431.182	-104.405	223.779	-316.034		9.51301	27.9755	20.8396	-8.96195	68.28	-63.0232	-9.40462	3.6399	6.53502		-32.8807	248.817	-221.695	-29.5255	288.08	-99.6356	78.8986	305.753	-96.3812	-58.5029	218.651	-154.885		-219.453	254.846	-158.879	-182.469	277.297	-253.756	-26.4235	201.858	-224.47	-68.2732	294.715	-238.991	4.9428	21.2249	10.7708	35.7432	271.254
-97.9069	264.997	-325.328	1.28877	251.759	-431.168	-92.973	219.039	-315.015		8.79489	26.0994	28.5344	-8.98452	66.0037	-61.3493	-10.2146	3.28917	7.30431		-34.634	248.676	-220.809	-29.5617	287.961	-99.845	78.9192	305.905	-95.8276	-58.8218	218.69	-154.235		-219.946	255.188	-159.339	-184.681	277.914	-250.596	-27.5737	201.943	-222.228	-64.8794	292.85	-243.767	5.04437	19.1828	11.3558	35.4251	277.344
-88.9875	260.212	-318.157	-7.12962	256.106	-430.696	-81.8566	214.428	-313.481		8.04955	24.3641	35.5423	-9.35519	63.1963	-57.7135	-11.1123	2.89146	8.04962		-36.4259	248.491	-220.41	-29.6031	287.861	-99.9623	78.9821	306.058	-95.023	-59.2834	218.784	-153.436		-220.363	255.508	-159.716	-186.502	278.725	-246.788	-28.6201	201.766	-220.048	-61.5023	290.98	-248.582	5.10406	17.5585	12.1877	35.1682	283.441
-79.9088	255.242	-310.604	-15.4771	260.286	-429.844	-71.4537	210.277	-311.621		7.29103	22.7621	41.8665	-9.88158	60.1505	-52.9635	-11.9414	2.49096	8.71127		-37.8579	248.304	-220.141	-29.6414	287.769	-100.036	79.0601	306.232	-94.0904	-60.0316	218.913	-152.161		-220.815	255.682	-160.057	-187.914	279.482	-243.332	-29.676	201.336	-218.069	-58.1506	289.109	-253.425	5.10069	16.4361	13.4017	35.0446	288.565
-71.0649	250.262	-303.031	-23.5483	264.354	-428.353	-62.019	206.426	-309.125		6.52113	21.2889	47.5295	-10.4782	56.9026	-47.1285	-12.4239	2.1684	8.95593		-38.8856	248.043	-219.652	-29.669	287.699	-99.9848	79.1674	306.459	-92.8908	-60.8864	219.166	-150.748		-221.167	255.805	-160.271	-188.862	280.252	-239.968	-30.6618	200.686	-216.185	-54.8334	287.24	-258.289	5.03243	15.6915	14.8032	34.9211	293.776
-62.7856	245.578	-295.657	-31.5686	268.371	-425.961	-53.3435	202.912	-306.294		5.74167	19.9401	52.5534	-11.1644	53.5159	-40.2171	-12.8962	2.35941	6.68788		-39.7501	247.681	-219.367	-29.736	287.661	-99.84	79.2212	306.688	-91.6288	-61.8076	219.627	-149.263		-221.512	256.064	-160.439	-189.547	280.825	-237.401	-31.6348	199.85	-214.349	-51.5593	285.379	-263.164	4.97635	15.2216	16.0767	34.9248	298.484
-55.2304	241.175	-288.502	-39.4782	272.322	-423.154	-45.0804	199.809	-303.229		4.95444	18.711	56.9605	-11.4917	50.2495	-34.361	-13.2591	2.58882	4.52937		-40.3698	247.25	-219.09	-29.793	287.642	-99.6949	79.2187	306.899	-90.3979	-62.8199	220.198	-147.726		-221.849	256.374	-160.557	-189.974	281.047	-235.852	-32.5538	198.838	-212.256	-48.3373	283.529	-268.042	4.95576	14.8655	17.1101	34.9677	302.509
-48.084	237.006	-281.814	-47.4151	276.222	-420.305	-37.3675	197.099	-299.9		4.16126	17.5974	60.7733	-11.7948	47.3406	-28.4383	-13.2735	2.42454	4.53348		-40.7332	246.794	-218.694	-29.8355	287.613	-99.5817	79.1478	307.062	-89.3371	-63.8695	220.891	-146.021		-222.248	256.656	-160.692	-190.136	280.968	-235.262	-33.477	197.801	-209.778	-45.1762	281.694	-272.913	4.84975	14.4833	18.2339	35.4152	305.049
-40.8838	232.582	-275.201	-55.3022	280.09	-417.126	-30.3992	194.517	-296.109		3.36394	16.5947	64.0141	-12.0063	44.4698	-23.1344	-13.2663	2.16107	4.54793		-41.1077	246.317	-218.223	-29.8737	287.595	-99.4776	79.0325	307.18	-88.4327	-64.8494	221.76	-144.455		-222.528	256.92	-160.816	-190.164	280.263	-235.224	-34.3006	196.735	-207.084	-42.0848	279.878	-277.769	4.79083	14.1893	19.2307	36.3338	307.301
-33.6662	228.35	-269.366	-63.1705	283.857	-414.05	-23.7572	192.268	-292.517		2.56429	15.6984	66.705	-12.1822	41.5967	-18.2621	-13.2326	1.78873	4.5497		-41.6083	245.958	-217.667	-29.918	287.575	-99.3563	78.8853	307.217	-87.8041	-66.0034	222.708	-142.709		-222.736	257.142	-160.881	-190.13	279.252	-235.411	-35.2054	195.545	-204.181	-39.072	278.086	-282.601	4.71542	14.0112	19.9214	37.3587	308.44
-26.67	224.152	-264.509	-70.9965	287.574	-410.982	-17.3346	190.022	-288.883		1.76411	14.9041	68.8685	-11.6018	38.5913	-14.8036	-12.9309	0.850602	6.74433		-42.2069	245.682	-217.045	-29.9191	287.533	-99.3346	78.7599	307.177	-87.3729	-67.2568	223.623	-140.705		-222.883	257.204	-160.924	-190.084	278.115	-235.606	-36.1928	194.084	-201.177	-36.1466	276.321	-287.399	4.56165	13.8664	20.35	38.4556	308.914
-19.9886	220.25	-260.871	-78.8838	291.15	-407.478	-11.0156	187.569	-284.749		0.965219	14.2073	70.5269	-11.2717	35.7376	-10.532	-12.8869	0.450336	6.51013		-42.8318	245.478	-216.231	-29.9163	287.476	-99.3027	78.6696	307.09	-87.0591	-68.4676	224.702	-138.381		-222.951	257.191	-160.926	-189.89	276.836	-235.092	-37.3165	192.52	-197.523	-33.3175	274.587	-292.156	4.33329	13.8004	20.5842	39.591	309.103
-13.7031	216.644	-258.547	-86.4998	294.557	-403.841	-4.80773	184.846	-280.516		0.169417	13.6036	71.7025	-10.9449	33.1467	-6.67641	-13.0768	0.541956	4.0924		-43.5389	244.906	-214.953	-29.8875	287.408	-99.1895	78.6057	306.97	-86.8221	-69.6855	225.861	-136.086		-222.953	257.192	-160.914	-189.568	275.63	-233.864	-38.4535	190.771	-193.786	-30.5935	272.889	-296.861	4.16404	13.8682	20.2601	40.4543	309.583
-7.94827	213.481	-257.696	-93.9542	297.863	-399.904	1.5239	182.062	-276.662		-0.621485	13.0884	72.4175	-10.3379	30.7589	-3.09871	-13.2777	0.78293	1.68279		-43.9632	244.743	-214.436	-29.8597	287.14	-98.8006	78.5604	306.811	-86.6285	-70.787	227.081	-133.747		-222.954	257.193	-160.903	-189.162	274.698	-232.114	-39.6726	188.818	-189.774	-27.9835	271.231	-301.506	4.05525	13.8929	20.1194	40.9693	309.819
-2.69001	210.4	-257.873	-101.377	301.039	-395.602	7.47438	179.365	-272.759		-1.40568	12.6574	72.6944	-9.72224	28.5984	0.216119	-13.4883	1.13464	-0.669802		-45.2779	239.912	-209.605	-29.7903	286.788	-98.3995	78.5314	306.63	-86.4978	-71.6225	228.533	-131.665		-222.954	257.193	-160.903	-188.503	274.065	-228.872	-40.8068	186.816	-185.785	-25.4962	269.616	-306.083	3.92223	13.9082	19.802	41.5218	309.512
2.35148	207.898	-259.753	-108.145	303.877	-391.578	13.0684	176.676	-268.785		-2.18135	12.3059	72.5553	-9.79011	26.8154	3.8577	-13.7253	1.63692	-3.03213		-45.7413	238.123	-207.634	-29.7151	286.361	-97.9454	78.512	306.391	-86.3804	-72.2036	230.434	-129.68		-222.954	257.193	-160.903	-187.45	273.246	-225.557	-41.9283	184.98	-181.872	-23.1406	268.049	-310.582	3.81336	13.9588	19.5369	41.9721	309.343
7.23467	205.699	-263.616	-114.273	306.445	-387.806	18.0642	174.242	-265.496		-2.9467	12.0297	72.0227	-9.85014	25.3703	6.63286	-13.6002	1.5958	-2.58113		-46.5019	234.612	-204.161	-29.6403	285.765	-97.454	78.4882	306.111	-86.2731	-72.6435	232.478	-127.926		-222.954	257.193	-160.903	-186.128	272.336	-222.412	-42.9688	183.379	-178.267	-20.9255	266.534	-314.994	3.75025	14.0244	19.0549	42.2829	308.944
11.9674	203.681	-269.05	-119.992	308.71	-383.65	22.72	172.02	-262.282		-3.69992	11.8241	71.1188	-9.74647	24.0559	8.01313	-13.4751	1.56285	-2.11916		-52.6097	206.047	-177.594	-29.5796	285.105	-97.0318	78.4478	305.729	-86.1181	-72.9331	234.772	-126.165		-222.94	256.975	-160.954	-184.236	271.224	-219.671	-44.0416	181.917	-175.144	-18.8597	265.075	-319.311	-149.126	157.899	-241.538	42.4684	307.533
16.3885	201.661	-276.185	-125.218	310.685	-379.966	26.8608	169.942	-258.613		-4.43919	11.6847	69.866	-9.93865	22.8904	9.26287	-13.2819	1.54379	-1.73398		-52.6097	206.047	-177.594	-29.5108	284.536	-96.8806	78.357	305.253	-85.9639	-73.1793	237.636	-124.109		-222.78	256.646	-160.885	-181.469	271.097	-205.97	-45.1095	180.683	-172.397	-16.952	263.675	-323.524	-147.784	162.984	-242.952	42.6055	305.405
20.4341	200.054	-284.585	-131.516	312.732	-376.42	30.5661	167.771	-254.651		-5.16271	11.6072	68.2866	-10.0805	21.762	10.2036	-12.9691	1.53426	-1.30899		-57.0286	185.951	-158.682	-29.471	284.053	-96.7551	78.162	304.707	-85.828	-73.4239	240.694	-121.344		-222.582	256.267	-160.787	-178.352	270.365	-194.528	-46.3048	179.567	-169.425	-15.2114	262.34	-327.623	-146.97	167.941	-244.104	42.6714	303.16
24.0393	198.482	-293.084	-138.06	314.373	-372.105	33.9447	165.878	-251.062		-5.86867	11.5869	66.4028	-10.1893	20.8592	11.0199	-12.241	1.04408	1.0553		-57.0286	185.951	-158.682	-29.4225	283.605	-96.6994	77.8043	304.175	-85.9732	-73.5332	244.146	-116.231		-222.057	255.907	-160.402	-175.084	269.543	-183.776	-47.4821	178.597	-166.405	-13.6466	261.073	-331.599	-146.266	172.872	-244.967	42.8716	300.124
26.844	197.221	-300.766	-144.758	315.603	-367.199	37.0561	163.952	-246.678		-6.55526	11.6194	64.237	-10.2559	19.9876	11.5875	-11.5051	0.638251	2.84872		-57.0286	185.951	-158.682	-29.3619	283.306	-96.6824	77.2125	303.678	-85.9961	-73.6595	248.196	-110.713		-221.405	255.483	-160.166	-171.508	268.522	-174.198	-48.7686	177.484	-163.757	-12.2666	259.878	-335.445	-145.697	177.529	-245.474	42.8581	296.58
28.472	196.777	-308.176	-151.522	316.483	-362.045	39.7575	162.202	-242.968		-7.22067	11.7003	61.8116	-10.3009	18.991	12.243	-10.669	0.28884	4.58297		29.4841	161.525	-338.869	-29.2944	283.071	-96.6619	76.5139	303.208	-86.4915	-73.7169	253.217	-105.163		-220.64	255.234	-159.878	-167.87	267.165	-165.975	-50.2091	176.41	-160.542	-11.0801	258.759	-339.151	-145.116	181.856	-245.642	42.4853	292.512
28.9383	197.366	-315.285	-158.348	317.022	-356.295	42.367	160.524	-239.677		-7.8631	11.825	59.1487	-10.3346	18.0468	12.8532	-9.78176	0.0352223	6.20932		32.7838	170.76	-335.316	-29.2388	282.933	-96.6191	75.636	302.816	-87.2307	-73.452	258.594	-98.516		-219.998	254.897	-159.871	-164.586	264.635	-169.539	-51.6699	175.19	-157.266	-10.0959	257.721	-342.707	-144.431	185.95	-245.434	41.3481	288.038
28.5947	198.148	-321.65	-163.486	316.877	-350.21	45.0236	159.114	-236.928		-8.48073	11.9892	56.2708	-10.3339	17.0613	13.3157	-4.02699	3.69291	7.5279		36.9421	181.461	-330.224	-29.1914	282.768	-96.5518	74.6859	302.467	-88.0727	-72.4687	264.822	-88.5898		-219.313	254.468	-159.99	-161.158	261.984	-173.329	-53.0835	173.776	-154.139	-9.32304	256.767	-346.106	-143.806	189.622	-244.643	39.2243	282.971
27.2261	199.266	-327.675	-168.049	316.692	-344.587	48.5996	157.793	-235.237		-9.07176	12.1883	53.2002	-10.2866	15.9594	13.7613	-3.81904	3.72386	7.62189		41.8825	193.431	-324.209	-29.1572	282.637	-96.4177	73.7406	302.172	-88.6413	-71.0949	270.66	-83.1899		-218.914	253.931	-160.376	-157.48	259.153	-177.515	-54.5379	172.055	-150.898	-8.76115	255.904	-349.321	-143.372	192.908	-243.503	35.885	277.352
24.9926	201.117	-334.224	-172.012	316.445	-339.367	52.6061	156.458	-233.52		-9.63438	12.4179	49.9591	-10.24	14.9373	14.1729	-3.58542	3.73117	8.11714		46.1386	206.59	-318.591	-29.1258	282.452	-96.2819	72.8748	301.864	-89.4788	-68.8235	275.972	-77.517		-218.594	253.399	-160.577	-153.861	256.429	-181.541	-55.9823	170.128	-147.642	-8.37428	255.136	-352.293	-143.202	195.969	-242.048	31.5477	271.002
21.8284	203.518	-340.92	-175.29	316.121	-334.585	56.3729	154.177	-229.854		-10.1668	12.6735	46.5699	-10.208	14.0956	14.4668	-3.23524	3.76678	8.42002		47.8343	220.834	-314.764	-29.1096	282.265	-96.165	71.8792	301.71	-89.3936	-65.9563	280.084	-71.0938		-218.392	252.894	-160.774	-150.104	253.838	-185.62	-57.3276	168.037	-144.534	-8.1246	254.468	-354.964	-143.308	198.775	-240.239	26.1917	264.576
17.2307	206.28	-345.304	-177.843	315.71	-330.251	59.5707	150.897	-225.97		-10.6671	12.9507	43.0548	-10.1973	13.236	14.8364	-2.8811	3.78869	8.87902		48.1612	235.688	-311.596	-29.0812	282.049	-96.0741	70.8138	301.627	-88.7679	-62.4103	283.246	-65.7404		-218.159	252.508	-160.775	-146.223	251.112	-190.011	-58.6542	165.822	-141.255	-7.98725	253.975	-356.988	-143.467	201.219	-238.221	19.8666	258.325
11.2297	209.906	-348.773	-179.728	315.229	-326.381	61.6771	146.519	-220.366		-11.1337	13.2449	39.4363	-10.2196	12.5209	15.1938	-2.57256	3.78815	9.47056		47.5077	250.766	-307.21	-29.0407	281.862	-95.9816	69.7461	301.586	-88.1103	-58.4299	285.194	-63.7917		-217.906	252.258	-160.561	-142.305	248.788	-193.473	-59.8668	163.569	-138.067	-7.91645	253.636	-358.398	-143.518	203.459	-236.179	12.834	252.516
4.33176	214.342	-350.81	-181.033	314.709	-323.001	61.5203	141.104	-209.616		-11.5646	13.5517	35.7366	-10.2753	11.8135	15.5628	-2.33211	3.78818	9.92851		46.4125	264.154	-301.451	-29.0024	281.634	-95.9202	68.4126	301.598	-87.0291	-53.8274	286.804	-59.2478		-217.644	252.061	-160.323	-138.512	246.506	-195.915	-60.8244	161.087	-135.513	-7.87372	253.432	-359.25	-143.541	205.441	-233.983	5.66617	247.98
-3.35551	218.934	-351.103	-181.849	314.179	-320.136	61.4682	135.296	-201.079		-11.958	13.8666	31.978	-10.3845	11.2236	15.9794	-2.10889	3.80722	9.99706		45.228	274.294	-294.25	-28.9687	281.464	-95.8251	66.9616	301.73	-85.7126	-48.878	288.163	-55.1971		-217.401	251.887	-160.101	-134.629	244.344	-197.584	-61.55	158.685	-133.051	-7.80991	252.953	-359.643	-143.548	207.101	-231.863	-0.799835	244.758
-11.4007	223.546	-349.603	-182.262	313.668	-317.813	61.1278	129.228	-193.18		-12.3122	14.1853	28.1828	-10.4794	10.7598	16.2916	-1.98987	3.7767	10.3291		43.9249	281.369	-285.077	-28.9032	281.225	-95.685	65.5984	301.702	-85.2531	-43.4061	289.499	-51.5624		-217.047	251.693	-159.753	-130.926	242.176	-198.187	-62.0459	156.196	-130.609	-7.72018	252.171	-359.665	-143.543	208.557	-229.955	-6.33703	242.652
-19.0053	228.127	-347.938	-182.364	313.206	-316.057	60.7373	123.12	-183.667		-12.6253	14.5031	24.3734	-10.5547	10.4582	16.4722	-1.88668	3.74671	10.4784		42.0664	285.648	-274.736	-28.8097	280.981	-95.4747	64.2294	301.717	-84.7715	-37.6977	290.798	-48.333		-216.708	251.511	-159.417	-127.207	240.278	-197.837	-62.3054	153.731	-128.738	-7.58289	250.974	-359.693	-143.655	209.895	-228.247	-10.6786	241.323
-26.4639	232.432	-345.171	-182.242	312.823	-314.894	59.3035	117.41	-171.46		-12.8955	14.8156	20.572	-10.6428	10.2851	16.638	-1.78795	3.72124	10.5738		38.2796	287	-265.667	-28.6421	280.702	-95.3129	62.7209	301.755	-84.1462	-32.0854	291.998	-45.4611		-216.325	251.292	-159.047	-123.552	238.273	-197.698	-62.4106	151.26	-126.855	-7.11383	249.247	-359.105	-143.88	211.073	-226.818	-14.1275	239.995
-33.6964	236.1	-341.033	-181.986	312.549	-314.35	57.8485	110.977	-161.791		-13.121	15.1184	16.8011	-10.7363	10.2697	16.7555	-1.67875	3.70013	10.6591		35.8069	287.142	-255.056	-28.4236	280.466	-95.0837	61.3116	301.787	-83.9335	-26.3746	292.837	-43.0625		-215.749	251.095	-158.456	-119.852	236.666	-197.191	-62.4703	149.04	-124.812	-6.33162	246.907	-357.954	-144.129	212.071	-225.858	-16.9995	238.006
-40.2058	238.956	-335.792	-181.685	312.412	-314.451	54.3803	104.043	-147.444		-13.3	15.407	13.0828	-10.7803	10.2642	16.7799	-1.51074	3.69641	10.6925		31.8302	287.165	-245.196	-28.1201	280.216	-94.9567	59.496	301.873	-83.1635	-20.777	293.169	-40.8167		-214.988	250.823	-157.668	-116.173	234.985	-196.958	-62.4146	146.959	-122.777	-5.34134	244.305	-356.356	-144.37	213.008	-225.113	-20.5402	235.887
-45.8826	240.903	-329.511	-181.427	312.442	-315.223	50.4334	97.8137	-131.821		-13.4308	15.6769	9.43955	-10.8351	10.2194	16.8536	-1.33639	3.70677	10.6363		25.787	287.007	-236.866	-27.7919	280.027	-94.9073	57.5786	302.173	-82.0941	-15.3077	292.565	-38.8736		-214.227	250.452	-156.915	-112.531	233.32	-196.927	-62.2773	144.961	-121.327	-4.2092	241.4	-354.459	-144.575	213.74	-224.504	-24.5798	233.345
-50.6457	242.071	-323.12	-181.302	312.67	-316.691	46.7208	91.299	-116.564		-13.5114	15.9236	5.89361	-10.8871	10.146	16.9354	-1.08957	3.75181	10.42		18.283	286.61	-229.469	-27.3842	279.847	-94.9086	55.5524	302.395	-81.4663	-10.0859	290.844	-37.1007		-213.447	249.86	-156.21	-108.948	231.566	-197.021	-62.0685	143.099	-119.685	-2.94194	238.428	-351.345	-144.811	214.34	-224.101	-29.7498	230.542
-54.0351	242.414	-317.094	-180.755	312.945	-318.733	44.2609	85.0465	-105.722		-13.5401	16.1428	2.46729	-10.9137	10.0568	16.9791	-0.828508	3.79254	10.2391		11.1093	285.979	-221.956	-27.0172	279.64	-94.9371	53.0063	302.865	-80.0281	-5.0459	287.974	-35.3938		-212.789	249.011	-155.715	-105.416	229.897	-196.834	-61.8	141.31	-118.301	-1.92689	235.347	-348.36	-145.11	214.812	-223.835	-35.4117	227.188
-56.3034	242.149	-311.96	-177.867	312.735	-321.025	42.87	82.1658	-98.9425		-13.515	16.3298	-0.817079	-10.9408	9.95437	17.0575	-0.512202	3.85575	9.9208		1.20492	284.704	-217	-26.6554	279.387	-95.0348	50.5612	303.423	-78.5585	-0.311859	284.114	-34.24		-212.198	248.049	-155.326	-102.039	228.025	-196.828	-61.3851	139.466	-116.4	-1.24251	232.433	-344.96	-145.369	215.179	-223.652	-40.2183	223.182
-57.6002	241.54	-307.016	-174.235	312.483	-324.289	42.1814	79.635	-93.6975		-13.4344	16.4803	-3.93719	-10.9498	9.83913	17.1093	-0.246479	3.90267	9.70957		-8.42414	282.93	-212.159	-26.2815	279.052	-95.1903	48.4295	303.905	-77.5974	4.02768	279.385	-33.3482		-211.666	247.015	-155.029	-98.696	226.156	-196.645	-60.6971	137.171	-113.972	-0.833614	229.611	-341.481	-145.604	215.374	-223.581	-43.4101	218.111
-57.9024	240.29	-302.109	-170.034	312.143	-328.031	42.113	76.4859	-90.219		-13.2965	16.5898	-6.87073	-10.9352	9.7428	16.9968	0.039331	3.9586	9.51582		-16.9624	280.607	-207.082	-25.9095	278.712	-95.1427	46.2301	304.551	-76.5319	7.74135	274.11	-32.9377		-211.055	245.951	-154.655	-95.4168	224.349	-195.818	-59.4326	134.743	-109.919	-0.657952	227.128	-337.145	-145.831	215.518	-223.557	-45.5707	211.333
-57.0789	238.291	-296.564	-164.966	311.368	-331.22	41.1876	74.9988	-89.0739		-13.0994	16.6538	-9.59539	-11.0738	9.63566	17.0656	0.246546	3.99626	9.45932		-24.5069	277.735	-201.941	-25.5968	278.375	-94.8451	44.4293	305.392	-75.3982	10.9416	268.444	-32.8098		-210.378	245.041	-154.153	-92.2673	222.59	-195.143	-57.7645	131.554	-105.625	-0.697678	224.664	-333.209	-145.993	215.569	-223.507	-46.1315	202.143
-55.4681	235.419	-289.867	-159.601	310.2	-333.536	-67.5679	150.939	-314.172		-12.8414	16.6678	-12.0889	-11.3147	9.52531	17.28	0.446069	4.04177	9.36724		-31.0984	274.358	-196.78	-25.2849	278.07	-94.5167	43.3398	306.277	-74.983	13.6986	262.383	-32.9456		-209.453	244.298	-153.321	-89.0418	220.835	-194.201	-55.6708	128.063	-100.649	-0.850535	222.482	-328.904	-146.045	215.558	-223.429	-45.4437	190.662
-53.0039	231.694	-281.908	-155.734	309.065	-335.186	-77.6501	159.667	-311.736		-12.5205	16.6274	-14.3288	-11.5597	9.43089	17.4059	0.584015	4.06392	9.43396		-36.7779	270.516	-191.643	-24.967	277.738	-94.0371	42.2214	307.127	-74.2316	15.7906	255.816	-33.1362		-208.507	243.497	-152.849	-85.8155	219.11	-193.373	-52.9411	123.921	-94.9447	-1.01466	220.356	-324.798	-146.11	215.513	-223.297	-44.6932	176.383
-50.2722	227.323	-273.451	-151.299	307.333	-334.941	-87.8473	168.456	-309.499		-12.1351	16.5281	-16.2929	-11.8	9.35211	17.3387	0.7216	4.09115	9.49111		-41.5864	266.252	-186.576	-24.7	277.511	-93.3298	41.3499	307.722	-73.3022	17.4142	248.835	-33.5053		-207.58	242.684	-152.493	-82.7905	217.505	-192.903	-49.9708	119.88	-88.3948	-1.19694	218.438	-320.275	-146.128	215.349	-222.896	-43.2839	160.076
-47.2163	222.705	-264.767	-145.999	305	-333.122	-97.8831	177.131	-308.127		-11.6833	16.3654	-17.9589	-12.1029	9.2892	17.336	0.863386	4.12763	9.50665		-45.5645	261.608	-181.621	-24.4638	277.297	-92.7919	40.4614	308.891	-71.969	18.8503	241.463	-33.8961		-206.668	241.966	-152.184	-79.8041	215.977	-192.372	-47.175	115.78	-81.5289	-1.36292	216.518	-315.94	-146.099	215.095	-222.261	-38.7642	139.706
-44.1271	217.874	-256.052	-140.045	302.329	-330.727	-107.751	185.701	-307.303		-11.1633	16.1349	-19.3045	-12.249	9.27053	17.0277	1.00702	4.16056	9.56344		-48.7534	256.626	-176.823	-24.2443	277.108	-92.4988	39.5498	310.154	-70.6227	20.0796	233.847	-34.2578		-205.695	241.249	-151.943	-76.8468	214.494	-192.198	-44.1668	112.127	-73.9679	-1.53341	214.8	-311.556	-146.027	214.679	-221.346	-32.097	117.27
-40.784	212.805	-247.391	-133.521	299.451	-327.927	-117.236	193.971	-307.145		-10.5733	15.832	-20.3072	-12.3016	9.22013	16.5567	1.14669	4.19835	9.62487		-51.1938	251.347	-172.226	-24.0204	276.955	-91.9895	38.5521	311.181	-69.0215	21.1351	225.9	-34.6699		-204.896	240.628	-151.875	-74.0477	213.08	-191.911	-40.8932	107.894	-66.5975	-1.7155	213.171	-307.084	-145.816	214.165	-220.193	-28.9168	106.122
-37.3149	207.709	-239.042	-126.558	296.506	-324.661	-126.116	202.034	-307.774		-9.91149	15.4524	-20.9449	-12.3592	9.13502	16.1775	1.29766	4.2442	9.64186		-52.9267	245.814	-167.874	-23.7678	276.857	-91.4124	37.6179	312.296	-67.5046	22.2101	217.643	-35.0415		-204.211	240.076	-151.551	-71.3083	211.823	-191.708	-38.4616	104.131	-56.729	-1.89449	211.775	-302.707	-145.421	213.491	-218.758	-18.7827	78.5209
-33.5989	202.633	-231.061	-119.607	293.676	-321.208	-134.412	209.804	-309.032		-9.17604	14.9916	-21.1952	-12.4306	8.9928	16.0131	1.43255	4.30766	9.60611		-53.993	240.068	-163.812	-23.4697	276.681	-90.7517	36.8387	313.291	-66.2623	23.3516	208.947	-35.4756		-203.413	239.628	-150.973	-68.7485	210.621	-191.095	-35.8864	100.293	-51.1253	-2.11003	210.413	-298.485	-145.081	212.747	-217.29	-12.2881	63.4251
-30.0425	197.681	-223.668	-112.692	290.861	-317.716	-142.102	217.208	-310.665		-8.36516	14.445	-21.0359	-12.4504	8.80712	15.8865	1.5526	4.36702	9.56883		-54.4335	234.152	-160.083	-23.0969	276.471	-90.1402	36.3783	313.455	-65.3875	24.1426	199.637	-35.7638		-202.671	239.166	-150.405	-66.3169	209.464	-190.924	-33.9425	97.6262	-46.4541	-2.36341	209.245	-294.255	-144.763	212.009	-215.99	-7.17948	48.9838
-26.8201	193.182	-217.11	-105.963	288.035	-313.904	-148.993	224.14	-312.384		-7.47703	13.8083	-20.4444	-12.4703	8.59876	15.8365	1.66653	4.44941	9.45034		-54.2891	228.107	-156.732	-22.717	276.23	-89.455	35.7498	313.426	-64.0061	24.5561	189.773	-35.9157		-202.099	238.777	-149.874	-64.0947	208.476	-190.526	-32.0676	94.6806	-44.724	-2.64746	208.174	-290.192	-144.393	211.362	-214.913	-2.87158	30.3349
-23.8286	189.497	-211.524	-99.1798	285.297	-310.075	-155.151	230.591	-314.097		-6.50985	13.0769	-19.3987	-12.4804	8.43322	15.7916	1.58985	4.84846	7.14889		-53.6008	221.975	-153.803	-22.3199	275.958	-88.6666	34.4718	313.756	-59.8398	24.5417	179.303	-36.0954		-201.595	238.289	-149.444	-62.2089	207.495	-190.683	-31.5153	93.5796	-42.4954	-2.9253	207.217	-286.449	-144.038	210.71	-214.086	-2.87158	30.3349
-21.0715	186.198	-206.732	-92.4359	282.477	-306.071	-160.354	236.824	-316.422		-5.51296	12.2894	-18.004	-12.4803	8.27495	15.7424	1.49603	5.27747	4.86138		-52.4094	215.799	-151.34	-21.9774	275.695	-88.0617	33.2076	313.999	-55.4377	24.0447	168.533	-36.3249		-201.148	237.89	-149.052	-60.6764	206.598	-190.805	-30.419	92.0401	-41.332	-3.22829	206.283	-282.729	-143.783	210.187	-213.645	-101.899	175.467
-18.3404	183.203	-202.669	-85.7617	279.538	-301.841	-164.529	242.589	-319.584		-4.65589	11.5865	-16.6364	-12.4755	8.11845	15.6462	1.38715	5.69142	2.53515		-50.7559	209.62	-149.387	-21.6321	275.468	-87.7822	31.7432	314.663	-50.6237	22.9498	157.377	-36.8466		-200.943	237.52	-148.929	-59.2627	205.846	-190.842	-30.2563	91.9283	-39.631	-3.46616	205.32	-279.364	-143.35	209.642	-213.446	-106.377	179.444
-15.5403	180.562	-199.22	-79.2677	276.697	-297.714	-167.673	248.001	-323.271		-3.89073	10.9282	-15.0989	-12.491	7.84464	15.6208	1.48655	5.78526	2.30571		-48.6811	203.48	-147.988	-21.3562	275.264	-87.4808	30.2314	315.384	-45.472	21.4514	146.307	-37.3262		-200.847	237.194	-148.916	-58.171	205.247	-190.679	-29.4705	90.2986	-39.1081	-3.67248	204.37	-276.386	-142.445	209.101	-213.185	-110.674	183.042
-12.6086	177.717	-195.144	-72.8293	273.982	-293.612	-169.75	252.98	-327.684		-3.32699	10.4008	-13.856	-12.4443	7.57192	15.1048	1.56595	5.87031	2.07252		-46.2259	197.421	-147.188	-21.109	275.05	-87.3005	28.9481	316.06	-40.6495	19.6692	135.132	-37.6916		-200.75	236.905	-148.89	-57.1654	204.713	-190.452	-30.219	89.8901	-29.2184	-3.8275	203.361	-273.735	-141.152	208.525	-212.772	-114.707	186.367
-9.86872	175.15	-191.347	-66.5913	271.277	-289.61	-170.9	257.51	-332.257		-3.00869	10.0437	-13.1114	-12.3914	7.18127	14.6249	1.5836	5.96413	1.96978		-43.4313	191.486	-147.031	-20.9165	274.857	-87.4435	27.4057	317.062	-36.1392	17.4467	124.04	-37.6574		-200.598	236.74	-148.735	-56.354	204.336	-190.047	-30.219	89.8901	-29.2184	-3.96703	202.4	-271.238	-139.366	207.792	-212.107	-118.49	189.388
-7.64402	172.355	-188.325	-60.3938	268.739	-285.61	-171.561	261.147	-335.705		-2.89597	9.82962	-12.817	-12.3484	6.65579	14.3376	1.59527	6.02716	1.88718		-40.338	185.715	-147.561	-20.7124	274.603	-87.6734	26.0712	317.51	-32.0605	14.9538	113.057	-37.7328		-200.368	236.599	-148.476	-55.4379	203.962	-189.784	11.9468	242.494	-258.694	-4.08166	201.383	-268.898	-137.068	206.623	-211.288	-122.011	192.116
-6.49342	171.08	-186.517	-54.3695	266.341	-282.198	-171.888	263.936	-337.888		-2.82977	9.63107	-12.6607	-12.3042	6.04777	14.2328	1.82674	5.76981	3.87434		-36.9871	180.151	-148.821	-20.549	274.331	-87.8964	24.8897	316.94	-28.0628	12.2933	102.397	-36.7893		-200.033	236.483	-148.089	-54.5639	203.545	-190.055	13.9302	239.312	-256.519	-4.20698	200.572	-266.517	-134.693	205.343	-210.555	-125.217	194.61
-5.46088	169.605	-184.148	-48.2595	263.997	-279.034	-171.467	265.908	-339.962		-2.86954	9.50354	-12.9112	-12.2422	5.48274	14.2323	1.81102	5.82296	3.78769		-33.4193	174.836	-150.856	-20.3885	274.024	-88.1362	24.1005	314.825	-24.5828	9.83852	91.9301	-35.8083		-199.651	236.375	-147.643	-53.6849	203.067	-190.655	16.0581	236.011	-254.374	-4.31882	199.694	-264.269	-132.582	203.949	-209.895	-127.975	196.908
-4.6556	168.541	-183.268	-41.9788	261.569	-276.181	-170.171	267.212	-342.393		-2.91834	9.3783	-13.1824	-12.2358	4.83216	14.8606	1.57499	6.18764	1.75555		-29.6757	169.812	-153.711	-20.1905	273.698	-88.4617	23.8363	310.952	-21.5232	7.35667	81.8958	-35.0115		-199.223	236.222	-147.144	-52.9928	202.62	-190.967	18.0946	232.914	-252.059	-4.42504	198.828	-262.056	-130.764	202.468	-209.408	-130.467	199.067
-4.45176	166.3	-183.126	-35.3514	258.887	-273.193	-167.541	267.937	-345.596		-2.94574	9.23553	-13.3564	-12.221	4.22618	15.5304	1.5731	6.2219	1.77841		-25.7971	165.12	-157.429	-19.9475	273.349	-88.896	25.3694	304.503	-21.5705	5.11511	72.3031	-33.8689		-198.867	236.075	-146.759	-52.2081	202.216	-191.291	20.2071	229.794	-249.697	-4.5379	197.885	-259.772	-129.552	201.133	-209.185	-133.081	201.151
117.89	76.481	-275.198	-28.513	255.882	-271.094	-163.426	268.37	-350.464		-2.9551	9.0814	-13.4465	-12.177	3.70709	16.0522	1.79504	5.92632	3.74638		-21.8243	160.803	-162.055	-19.6885	273.058	-89.427	27.6479	296.613	-21.9438	2.9218	63.1496	-31.6655		-198.59	235.919	-146.473	-51.5263	201.874	-191.518	22.2541	226.815	-247.283	-4.64435	196.968	-257.662	-128.917	200.186	-209.091	-135.569	203.135
116.749	78.5487	-279.284	-21.2443	252.686	-269.276	-157.689	268.746	-356.577		-2.94979	8.9221	-13.4662	-12.1059	3.26981	16.4348	1.77679	5.93498	3.70676		-17.7984	156.903	-167.633	-19.421	272.82	-89.9835	30.8079	287.662	-22.8982	0.981819	54.5048	-29.442		-198.373	235.74	-146.267	-50.9311	201.626	-191.541	24.186	223.774	-245.504	-4.76168	196.013	-255.619	-128.594	199.313	-208.77	-137.914	205.037
114.994	80.9513	-284.79	-13.8473	249.222	-267.902	-150.808	268.895	-362.68		-2.93315	8.7638	-13.4287	-12.0098	2.90927	16.6873	1.75824	5.93657	3.66058		-13.7601	153.461	-174.206	-19.1382	272.629	-90.5343	34.5819	278.163	-23.97	-1.01181	46.3798	-26.279		-198.154	235.559	-146.065	-50.3944	201.496	-191.424	26.0207	220.916	-243.394	-4.88371	195.06	-253.462	-128.549	198.562	-208.347	-140.082	206.844
112.704	83.6214	-291.446	-6.41985	245.691	-266.502	-143.221	268.78	-367.833		-2.90856	8.61267	-13.3474	-11.8908	2.62041	16.8184	1.95446	5.60149	5.60101		-9.7504	150.52	-181.82	-18.9005	272.486	-90.9816	38.7665	268.352	-24.98	-2.65442	38.8269	-22.5289		-197.912	235.412	-145.84	-49.8071	201.4	-191.43	27.7575	217.935	-241.391	-5.02205	194.087	-251.446	-128.712	197.916	-207.889	-141.979	208.438
109.783	86.7105	-299.237	0.9755	241.994	-265.6	-135.436	268.5	-371.795		-2.87937	8.47488	-13.2357	-11.7512	2.39816	16.8372	2.08462	5.25246	7.49903		-5.81017	148.121	-190.518	-18.7044	272.36	-91.3338	43.2411	258.358	-25.9682	-4.10514	32.1597	-18.8484		-197.647	235.195	-145.608	-49.3039	201.347	-191.167	29.3806	215.12	-239.372	-5.14861	193.107	-249.393	-128.96	197.26	-207.29	-143.298	209.806
106.209	89.9132	-307.155	8.28862	238.249	-264.313	-127.494	268.036	-374.389		-2.84894	8.35662	-13.107	-11.593	2.23745	16.7525	1.9246	5.21846	7.45645		-1.98031	146.307	-200.344	-18.5562	272.223	-91.5643	47.8849	248.307	-26.9743	-5.145	26.284	-15.7542		-197.324	234.872	-145.31	-48.89	201.286	-191.011	30.9357	212.395	-237.019	-5.35448	192.067	-247.238	-129.322	196.658	-206.644	-144.195	210.977
102.021	93.4832	-315.77	15.3976	234.323	-262.684	-119.568	267.386	-375.648		-2.82064	8.26406	-12.9746	-11.4185	2.13321	16.5733	1.73464	5.18647	7.42485		1.69828	145.119	-211.342	-18.4716	272.089	-91.6416	52.5772	238.325	-28.0381	-6.07044	21.1437	-12.8072		-196.827	234.601	-144.794	-48.4784	201.209	-190.825	32.5336	209.904	-234.068	-5.57846	191.022	-244.832	-129.728	196.244	-206.133	-144.702	211.933
97.3189	97.6806	-325.241	22.3902	230.336	-260.367	-111.739	266.779	-375.79		-2.79781	8.20338	-12.8519	-11.2296	2.08038	16.3085	1.45849	5.15162	7.43936		5.18472	144.599	-223.558	-18.4279	271.941	-91.6802	57.1974	228.542	-29.1993	-6.71314	16.9078	-10.4871		-196.347	234.268	-144.311	-48.0282	201.098	-190.991	34.0062	207.421	-231.508	-5.84383	190.025	-242.325	-130.316	195.655	-205.376	-145.015	212.725
91.6745	102.478	-334.261	29.2936	226.303	-258.158	-103.77	266.242	-375.419		-2.78347	8.17636	-12.7544	-11.0286	2.07388	15.967	1.29883	5.13067	7.4205		8.43027	144.791	-236.868	-18.3884	271.742	-91.7123	61.6247	219.082	-30.4977	-6.66172	13.3835	-10.0834		-195.932	233.963	-143.888	-47.6311	200.965	-191.192	35.4604	205.015	-229.222	-6.12599	189.068	-239.559	-130.932	195.101	-204.581	-145.123	213.339
85.1867	107.618	-342.009	35.9012	222.415	-255.73	-95.7417	265.745	-374.232		-2.77546	8.16908	-12.686	-10.8177	2.10865	15.5576	1.1427	5.11538	7.45624		11.3907	145.671	-250.652	-18.3335	271.486	-91.7264	65.7385	210.074	-31.973	-6.99359	10.0825	-8.51383		-195.512	233.696	-143.458	-47.1505	200.803	-191.597	36.9167	202.7	-226.921	-6.57559	188.086	-236.922	-131.523	194.6	-203.732	-145.193	213.808
77.8424	113.373	-348.456	42.416	218.509	-252.953	-87.8552	265.18	-372.029		-2.763	8.17177	-12.6022	-10.5989	2.17961	15.0895	0.997031	5.10531	7.50405		14.1088	146.955	-264.652	-18.2469	271.226	-91.7481	69.4179	201.645	-33.6652	-7.36099	7.36296	-6.88421		-195.175	233.518	-143.121	-46.6133	200.64	-191.925	38.4067	200.387	-224.573	-7.01258	187.107	-234.26	-132.071	193.99	-202.681	-145.145	214.116
69.8103	119.42	-352.441	48.8781	214.707	-250.169	-79.817	264.704	-369.259		-2.75401	8.18023	-12.541	-10.3744	2.28171	14.5713	0.772266	5.09654	7.53223		16.5674	148.445	-278.25	-18.1443	270.942	-91.7708	72.5425	193.922	-35.6138	-7.60138	5.34841	-5.68309		-194.986	233.355	-142.952	-45.9659	200.47	-192.425	39.7966	198.014	-222.826	-7.45915	186.192	-231.564	-132.545	193.344	-201.519	-145.013	214.302
60.8973	125.635	-353.847	55.0338	211.108	-247.672	-71.7473	264.3	-365.774		-2.74605	8.1856	-12.4951	-10.1464	2.40987	14.0122	26.5901	278.068	-261.489		19.028	149.986	-290.652	-18.0041	270.588	-91.8001	74.9007	187.142	-36.9855	-7.75422	3.78999	-4.86057		-194.837	233.228	-142.825	-45.2953	200.302	-192.738	41.1799	195.843	-220.796	-7.86847	185.337	-228.99	-132.747	192.819	-200.506	-144.841	214.383
51.6823	132.04	-353.968	60.9571	207.722	-245.41	-63.8782	263.902	-360.884		-2.73879	8.18304	-12.4631	-9.91694	2.55902	13.4209	24.5918	279.197	-262.267		21.5269	151.626	-301.556	-17.8331	270.259	-91.8168	76.593	181.303	-38.1579	-8.48059	2.55755	-2.51692		-194.671	233.102	-142.684	-44.4746	200.119	-193.211	42.5467	193.797	-218.787	-8.33359	184.601	-226.16	-132.833	192.206	-199.356	-144.671	214.434
42.2067	138.617	-352.909	66.5987	204.65	-243.485	-55.7691	263.361	-355.177		-2.72669	8.17878	-12.4099	-9.6882	2.72409	12.8064	22.6664	280.119	-263.067		23.6978	153.733	-311.577	-17.6839	269.991	-91.7798	78.1657	174.954	-46.6056	-8.84603	1.89706	-1.8417		-194.543	233.017	-142.582	-43.6387	199.847	-193.806	43.7994	191.876	-216.949	-8.64019	184.02	-223.199	-132.743	191.591	-198.245	-144.478	214.468
32.5419	145.108	-350.493	71.7398	201.985	-242.332	-47.4415	262.69	-348.553		-2.72669	8.17878	-12.4099	-9.46234	2.90002	12.1776	20.8993	280.968	-263.716		25.6198	157.055	-320.201	-17.5478	269.686	-91.7089	75.244	169.646	-42.9332	-9.08221	1.30491	-1.45485		-194.416	232.959	-142.477	-42.8338	199.543	-194.24	44.8577	190.098	-215.417	-8.89168	183.752	-219.997	-132.556	191.119	-197.34	-144.366	214.51
22.5105	151.712	-347.692	76.4318	199.764	-241.909	-39.1396	261.756	-341.098		-2.72669	8.17878	-12.4099	-9.24148	3.08174	11.5435	19.2416	281.748	-264.366		29.5299	161.879	-324.427	-17.3665	269.339	-91.6307	71.7313	164.552	-38.2616	-9.24191	0.553943	-1.01448		-194.356	232.88	-142.47	-42.0715	199.238	-194.021	45.8345	188.264	-213.83	-9.08158	183.6	-217.473	-132.299	190.73	-196.581	-144.283	214.567
12.6071	158.203	-344.314	80.7945	198.014	-243.152	-30.7902	260.59	-332.887		116.067	189.597	-141.91	-9.02777	3.26417	10.9129	17.7256	282.472	-264.659		33.7002	168.352	-325.89	-17.1758	268.896	-91.4751	68.04	159.588	-33.9386	3.00913	231.917	-161.81		-194.3	232.831	-142.456	-41.2667	198.781	-193.27	46.8062	186.552	-212.239	-9.23981	183.557	-215.49	-131.836	190.431	-195.954	-144.225	214.615
1.35484	164.611	-333.447	84.5096	196.807	-245.522	-22.2867	259.222	-324.4		116.983	189.968	-140.088	-8.82335	3.44226	10.2948	16.3199	283.101	-264.854		37.7824	176.987	-325.089	-16.9408	268.39	-91.1	64.0783	154.364	-29.3048	7.88144	230.375	-160.728		-194.277	232.768	-142.5	-40.5436	198.182	-192.144	47.6812	184.867	-210.644	-9.29817	183.59	-214.212	-131.232	190.234	-195.475	-144.19	214.65
-9.94152	171.14	-322.809	87.6301	196.103	-248.951	-13.8808	257.637	-315.184		117.727	190.302	-138.899	-8.63036	3.61093	9.69811	15.1149	283.721	-265.04		42.3416	187.852	-321.599	-16.6261	267.783	-90.4761	59.4154	150.539	-17.0856	12.7218	228.796	-159.583		-194.242	232.656	-142.561	-39.9328	197.618	-190.684	48.5059	183.311	-209.146	-9.3293	183.68	-213.512	-130.643	190.106	-195.135	-144.187	214.691
-21.0203	177.394	-313.311	90.3976	195.908	-253.34	-5.53841	255.899	-305.879		118.302	190.632	-138.175	-8.45095	3.76511	9.1317	14.074	284.213	-265.286		47.2922	200.459	-315.87	-16.2341	267.08	-89.6199	59.4392	146.608	-12.1206	17.3556	227.171	-158.674		-194.157	232.554	-142.565	-39.2758	197.083	-188.869	49.3384	181.751	-207.872	-9.3293	183.68	-213.512	-130.032	189.986	-194.802	-144.234	214.717
-31.6342	183.623	-303.807	92.6262	196.056	-258.321	2.8366	253.925	-296.589		118.742	191.009	-137.725	-8.28725	3.89974	8.60451	13.1529	284.516	-265.695		50.332	214.251	-311.304	-15.7475	266.309	-88.3821	59.8648	142.139	-10.2213	21.8802	225.357	-157.528		-194.075	232.403	-142.573	-38.6421	196.5	-187.296	50.1667	180.533	-206.394	-9.3293	183.68	-213.512	-129.402	189.853	-194.501	-144.314	214.72
-41.9727	189.499	-295.369	94.4058	196.36	-262.8	11.0375	251.643	-287.388		119.113	191.441	-137.4	-8.14447	4.00982	8.13643	12.357	284.733	-266.165		52.7265	228.333	-306.95	-15.0409	265.4	-86.2927	59.6207	137.031	-13.5093	26.3983	223.631	-156.466		-193.991	232.243	-142.577	-38.0963	195.958	-185.884	50.8665	179.339	-205.305	-9.3293	183.68	-213.512	-128.913	189.761	-194.286	-144.412	214.728
-50.7102	195.367	-293.879	95.9452	196.673	-267.322	19.0787	249.065	-278.407		119.467	191.958	-137.06	-8.03833	4.09244	7.78184	11.6989	284.923	-266.551		54.5838	241.132	-302.762	-14.3434	264.129	-84.4054	59.3218	132.225	-17.847	30.7879	221.839	-155.424		-193.891	232.062	-142.672	-37.6207	195.534	-184.655	51.4934	178.348	-204.352	-9.3293	183.68	-213.512	-128.139	189.752	-194.21	-144.589	214.742
-59.0695	200.692	-293.141	97.1861	197.146	-272.146	27.0469	246.181	-269.963		119.88	192.511	-136.305	-7.98019	4.15228	7.56764	11.0671	285.014	-266.854		55.7577	252.228	-298.881	-13.6679	262.729	-82.7084	58.9702	127.488	-23.0988	34.961	219.96	-154.991		-193.707	231.918	-142.898	-37.0066	194.976	-183.43	52.0521	177.427	-203.619	-9.32669	183.681	-213.506	-126.77	189.672	-193.812	-144.816	214.766
-67.4552	205.975	-290.833	97.9511	197.822	-277.251	34.8924	242.985	-261.484		120.428	193.083	-134.906	-7.97782	4.19651	7.50651	10.4118	285.094	-266.947		56.1138	261.394	-294.436	-12.9716	261.371	-80.8687	58.2605	122.271	-34.6159	39.0115	218.242	-154.301		-193.513	231.644	-143.766	-36.4644	194.373	-182.438	52.5356	176.692	-202.969	-9.30989	183.868	-213.428	-124.37	189.525	-194.116	-145.004	214.787
-75.9321	210.863	-288.316	98.3348	198.78	-282.726	42.5808	239.579	-253.212		120.954	193.603	-133.581	-8.03679	4.23307	7.60534	9.79713	285.182	-266.915		55.8356	267.644	-289.717	-12.2641	260.004	-79.2084	56.8276	118.126	-42.8546	42.8748	216.673	-153.636		-193.021	231.379	-145.331	-35.9643	193.634	-181.382	52.971	176.105	-202.565	-9.26348	184.276	-213.784	-121.299	189.199	-194.377	-145.169	214.816
-84.4492	215.801	-284.578	98.2401	199.989	-288.192	50.2235	236.093	-245.52		121.564	193.935	-134.509	-8.15744	4.27064	7.85427	9.22036	285.222	-266.853		55.1106	271.736	-284.043	-11.7542	258.657	-78.2887	55.6643	115.143	-46.6916	46.4822	214.968	-152.93		-191.259	230.842	-146.757	-35.5858	192.858	-180.152	53.3349	175.651	-202.279	-9.19741	185.117	-214.275	-117.743	188.683	-194.249	-145.308	214.835
[truncated: 27,690 more rows]
[truncated: 7 more columns]
