# Supplementary material for: Hand position fields of neurons in the premotor cortex of macaques during natural reaching
Source: Nat Commun. 2025 Apr 12;16:3489. doi: 10.1038/s41467-025-58786-3 (PMC11993741; doi:10.1038/s41467-025-58786-3)
Supplement: Supplementary file 4 — Source data [file 41467_2025_58786_MOESM4_ESM.zip › Source Data/Source Data Figure S10.xlsx]

## Sheet: Figure S10A
Figure S10A	NaN means there was no valid value/result at corresponding data point.
target moving periods	target static periods	random
NaN	NaN	0.0555455
NaN	NaN	0.145562
NaN	NaN	0.16473
0.717157	0.999584	0.0412058
0.536023	0.996841	-0.0267732
0.532198	0.984532	-0.0871892
0.854153	NaN	0.30016
0.784728	0.924468	0.264135
0.692725	0.650728	0.561464
0.69194	0.466132	0.184689
0.72544	NaN	0.190208
0.595815	0.995981	0.227958
0.65692	NaN	0.123111
NaN	NaN	0.187937
0.573261	0.988895	0.0444345
NaN	NaN	0.0239296
0.544843	0.905512	-0.016115
NaN	NaN	NaN

## Sheet: Figure S10B
Figure S10B	NaN means there was no valid value/result at corresponding data point.
hand moving periods	hand static periods	random
NaN	NaN	0.0555455
NaN	NaN	0.145562
NaN	NaN	0.16473
0.640989	0.673104	0.0412058
0.403682	0.663206	-0.0267732
0.467221	0.412097	-0.0871892
0.68648	0.300147	0.30016
0.612343	0.334633	0.264135
0.514181	0.0266456	0.561464
0.56105	0.260108	0.184689
0.595587	0.55606	0.190208
0.547215	0.397195	0.227958
0.546491	0.490891	0.123111
NaN	NaN	0.187937
0.34578	0.325699	0.0444345
NaN	NaN	0.0239296
0.643201	0.357514	-0.016115
NaN	NaN	NaN
