# Supplementary material for: Hand position fields of neurons in the premotor cortex of macaques during natural reaching
Source: Nat Commun. 2025 Apr 12;16:3489. doi: 10.1038/s41467-025-58786-3 (PMC11993741; doi:10.1038/s41467-025-58786-3)
Supplement: Supplementary file 4 — Source data [file 41467_2025_58786_MOESM4_ESM.zip › Source Data/Source Data Figure S11.xlsx]

## Sheet: Figure S11
Figure S11
consistency of spatial activity map correlation					consistency of position preference distance of peakpoint
same	different				same	different
0.886701	-0.247566				1.41421	20.0998
0.757132	-0.30821				1	21.0238
0.504421	-0.247566				23.7065	20.0998
0.562192	-0.30821				19.3132	21.0238
0.74708	-0.247566				14.4222	20.0998
0.487791	-0.30821				21.9545	21.0238
0.408072	-0.247566				15.2971	20.0998
0.288153	0.226989				13.0384	14.3178
0.353006	-0.0971502				16.5529	7.81025
0.405846	-0.30821				22.1359	21.0238
0.492872	-0.30821				11.1803	21.0238
0.439474	0.226989				25.2389	14.3178
-0.115849	-0.113566				24.4131	8.06226
-0.576956	-0.113566				19.4165	8.06226
0.267997	-0.113566				5	8.06226
0.627029	0.226989				6.08276	14.3178
0.586702	-0.0971502				5.83095	7.81025
0.862753	-0.0971502				3.16228	7.81025
0.830108	-0.247566				1	20.0998
0.528413	-0.113566				13.1529	8.06226
0.715426	-0.113566				5.09902	8.06226
0.545987	-0.0971502				16.1245	7.81025
0.783476	-0.247566				2.23607	20.0998
0.469686	0.226989				2.23607	14.3178
0.77363	0.226989				8.60233	14.3178
0.00442291	-0.247566				21.587	20.0998
-0.0229824	-0.30821				22	21.0238
0.922907	0.226989				3.16228	14.3178
0.901334	-0.0971502				2.23607	7.81025
0.882473	-0.0971502				3.16228	7.81025
0.908129	-0.247566				2.23607	20.0998
0.550004	-0.30821				9.84886	21.0238
0.3411	-0.30821				8.24621	21.0238
0.725128	-0.30821				7.07107	21.0238
0.648129	-0.247566				8.24621	20.0998
0.724323	-0.113566				5	8.06226
0.693763	-0.113566				5	8.06226
0.73358	-0.30821				3	21.0238
0.352067	0.226989				6.08276	14.3178
0.675711	-0.0971502				1.41421	7.81025
0.6438	0.226989				3.16228	14.3178
	-0.30821					21.0238
	-0.247566					20.0998
	-0.30821					21.0238
	-0.113566					8.06226
	-0.113566					8.06226
	0.226989					14.3178
	-0.30821					21.0238
	-0.0971502					7.81025
	-0.0971502					7.81025
	0.226989					14.3178
	-0.247566					20.0998
	-0.0971502					7.81025
	-0.30821					21.0238
	-0.0971502					7.81025
	-0.0971502					7.81025
	-0.30821					21.0238
	-0.247566					20.0998
	-0.0971502					7.81025
	0.226989					14.3178
	-0.113566					8.06226
	-0.0971502					7.81025
	-0.113566					8.06226
	-0.247566					20.0998
	-0.30821					21.0238
	0.226989					14.3178
	-0.113566					8.06226
	-0.30821					21.0238
	0.226989					14.3178
	0.226989					14.3178
	-0.113566					8.06226
	0.226989					14.3178
	-0.113566					8.06226
	-0.30821					21.0238
	0.226989					14.3178
	-0.0971502					7.81025
	-0.0971502					7.81025
	-0.0971502					7.81025
	-0.30821					21.0238
	0.226989					14.3178
	-0.247566					20.0998
	-0.113566					8.06226
	0.226989					14.3178
	-0.113566					8.06226
	-0.113566					8.06226
	-0.247566					20.0998
	0.226989					14.3178
	-0.247566					20.0998
	-0.0971502					7.81025
	-0.0971502					7.81025
	-0.0971502					7.81025
	-0.113566					8.06226
	-0.0971502					7.81025
	-0.30821					21.0238
	-0.0971502					7.81025
	-0.247566					20.0998
	-0.30821					21.0238
	-0.247566					20.0998
	0.226989					14.3178
	-0.30821					21.0238
	-0.0433478					13.0384
	0.398296					18.7883
	-0.030245					14.5602
	-0.248345					20.0998
	-0.163198					12.8062
	-0.0653602					29.7321
	0.0127514					21.095
	0.289917					13.0384
	0.736499					9.21954
	0.275034					2.82843
	0.248068					15.8114
	0.142786					11.1803
	0.542593					21.0238
	0.494671					7.28011
	-0.030245					14.5602
	0.184153					5
	0.244759					4
	0.410373					13.6015
	0.500994					20
	-0.0616902					7
	-0.0022211					18.868
	0.343844					17
	0.211556					7.81025
	0.545122					5
	0.134016					20.025
	-0.220899					19.4165
	0.331347					20.025
	0.304813					16.4012
	0.635876					7
	0.202512					3.16228
	0.550343					25.0799
	0.477155					3.60555
	-0.0333666					20.8806
	-0.112145					31.6228
	0.523828					16.5529
	-0.0333666					20.8806
	-0.31586					20.1246
	0.020727					11.1803
	0.431466					6
	0.339956					20.5913
	0.517781					8.24621
	0.239034					13.9284
	0.286074					7.07107
	0.246626					3.60555
	0.719777					21.9317
	0.455919					20.2485
	0.332826					21.095
	0.0616597					24.1661
	0.496845					8.60233
	-0.31586					20.1246
	0.229604					32.7567
	-0.0283169					17.72
	0.853961					4.12311
	0.313444					4
	0.256598					27.7849
	0.411773					16.2788
	0.124035					23.0868
	0.083665					27.7849
	0.182488					21.4709
	-0.153059					25.02
	-0.406696					15.2315
	0.392711					20
	-0.31586					20.1246
	0.403664					16.5529
	0.304813					16.4012
	0.554023					1.41421
	0.248068					15.8114
	0.034579					21.8403
	0.509635					15
	0.550343					25.0799
	0.59383					18.868
	0.515219					29.1548
	0.502129					20.2485
	0.125502					21.0238
	0.719851					5.83095
	0.459675					22.8254
	0.504242					10
	0.423697					8.24621
	0.34109					10.8167
	0.42408					20.2485
	0.916569					1
	0.285316					4.47214
	0.444281					4.47214
	0.725237					16.7631
	-0.0509885					9
	-0.32739					14
	0.0616597					24.1661
	0.189789					6.7082
	-0.0653602					29.7321
	0.475281					3.16228
	0.559325					17.72
	0.515591					19.4165
	0.431466					6
	0.323758					8.544
	0.222567					1
	0.199721					8.94427
	-0.30509					19.9249
	0.377758					3
	0.272268					5
	0.330833					24.0416
	-0.0544652					7.81025
	0.710262					3.16228
	0.350646					11.6619
	0.169614					18.6011
	-0.0251625					24.7588
	-0.277425					16.6433
	-0.185104					8.544
	-0.39096					22.3607
	0.25373					10
	0.673364					10.0499
	-0.482191					23.8537
	0.0423506					17.1172
	0.343157					9.84886
	0.0237971					25
	-0.540749					13.6015
	0.733615					4.47214
	0.500082					6.08276
	-0.202002					9.21954
	-0.419477					12.6491
	-0.216341					26.4008
	-0.17156					13.0384
	0.732848					12.53
	-0.362372					24.4131
	-0.223659					26.1725
	0.0618174					26.9072
	0.214248					3.60555
	0.488392					9.43398
	0.139529					20.3961
	-0.0749153					28.8444
	-0.461248					23.4094
	0.00069077					7.07107
	-0.0702102					18.6815
	0.153714					5.09902
	0.515099					10.8167
	0.375176					15.6525
	0.262038					9.48683
	0.377697					28.0179
	0.77701					14.2127
	-0.376874					31.3847
	0.375385					20.6155
	0.123934					19.2354
	-0.169844					12.8062
	0.377474					25.4951
	0.0320388					5
	0.0156956					10
	0.375951					14.1421
	0.142643					20
	0.126159					29.5296
	-0.435746					23.8537
	0.393757					5.09902
	0.116935					7.28011
	0.48824					5.83095
	-0.450005					17.4929
	0.472347					5.83095
	0.0618174					26.9072
	-0.0328389					22.561
	0.173792					26.0768
	-0.471501					22.561
	0.817024					0
	0.625642					3.60555
	-0.161879					19
	-0.463404					26.4764
	0.429941					6.7082
	0.127982					10.2956
	0.172681					23.4094
	0.484509					9.84886
	-0.111315					14.1421
	-0.149049					28.3019
	-0.111716					18
	-0.176369					26.9072
	-0.408555					26.6833
	-0.229259					17.0294
	-0.482994					30.4138
	0.595912					21.4709
	0.514249					6.32456
	-0.592658					20.5913
	-0.234062					15.2971
	-0.312234					30.4138
	0.653352					14.8661
	0.134995					27.6586
	0.214248					3.60555
	0.49853					4.12311
	0.0426307					28.178
	0.42223					5
	0.102082					8.06226
	0.272289					7.61577
	-0.0637157					20.8806
	-0.182865					21.8403
	0.727215					19.4165
	-0.408555					26.6833
	-0.238642					19.9249
	-0.161715					23.6008
	-0.352328					24.8395
	0.194401					16.5529
	0.254242					8.06226
	0.227961					7.81025
	-0.158623					23.7697
	0.645068					2.23607
	0.489165					10
	0.232036					24.8395
	-0.207574					27.4591
	0.114504					19.6469
	0.0335949					21.4709
	-0.312293					22.8035
	-0.194167					21.0238
	0.0282197					20.8087
	0.0227966					24.5967
	-0.00466206					15.0333
	0.0445499					19.4165
	-0.0407091					32.311
	-0.0467037					18.868
	0.193509					18.1108
	0.0815954					15.1327
	0.290074					10.7703
	0.301628					12.2066
	-0.213423					20
	0.211899					13.3417
	-0.0897527					20.8087
	-0.0437794					9.43398
	0.914208					3.16228
	0.271712					18.3576
	0.0304799					18.6815
	-0.0957124					19.6469
	-0.164727					16.0312
	0.0853589					9.84886
	0.107879					11.3137
	-0.0449245					17.8885
	0.430486					22.3607
	-0.198125					25.9615
	-0.231427					15
	-0.167402					16.0312
	0.118468					18.7883
	0.378233					5.38516
	0.308473					23.7697
	0.120049					30.0832
	0.086371					14.8661
	0.627848					3.16228
	0.0835725					11.3137
	0.432621					9.89949
	0.451961					14.2127
	0.092561					25.7099
	0.241481					9.21954
	-0.222754					2.23607
	-0.169892					34.4819
	-0.0693166					9.84886
	0.342718					12.2066
	-0.150625					22.0227
	-0.244148					8.06226
	0.0335949					21.4709
	0.205335					31
	0.0445499					19.4165
	0.0389734					16.4924
	0.209044					19.2354
	-0.277013					17.0294
	-0.164727					16.0312
	-0.229725					7.61577
	-0.0434849					28.3019
	0.103074					13.0384
	0.332243					2.23607
	-0.137818					25.9615
	-0.0701161					30.8058
	-0.0596795					24.1661
	-0.070807					17.088
	0.234678					18.1108
	-0.0787293					16.2788
	0.0938591					7.28011
	-0.373434					14.1421
	-0.246507					23.4094
	0.14509					14.3178
	0.0981949					7.28011
	0.451381					12.2066
	0.0616786					13.4164
	-0.183425					23.4094
	-0.0208721					17.8885
	0.129672					16.2788
	-0.182712					17.0294
	-0.0935406					21.8403
	-0.163331					30.6105
	0.430988					20
	0.371197					11.0454
	-0.0434849					28.3019
	0.117697					22.3607
	-0.0490353					12.6491
	-0.038132					29.4109
	0.342718					12.2066
	-0.173382					34.4819
	-0.0412314					19.3132
	0.0614988					22.3607
	-0.310702					25.2982
	0.450034					14.2127
	0.316226					14.2127
	-0.258439					5.38516
	0.90196					2.23607
	0.126326					11.3137
	-0.186954					28.4253
	0.0940562					20.3961
	0.302553					5.83095
	0.494403					1
	-0.14132					18.3848
	-0.093742					17
