# Supplementary material for: Hand position fields of neurons in the premotor cortex of macaques during natural reaching
Source: Nat Commun. 2025 Apr 12;16:3489. doi: 10.1038/s41467-025-58786-3 (PMC11993741; doi:10.1038/s41467-025-58786-3)
Supplement: Supplementary file 4 — Source data [file 41467_2025_58786_MOESM4_ESM.zip › Source Data/Source Data Figure S12.xlsx]

## Sheet: Figure S12
Figure S12		NaN means there was no valid value/result at corresponding data point.
Monkey B session 1 cell 11
NaN	NaN	NaN	NaN	NaN	NaN	NaN	NaN	NaN	NaN	NaN	NaN	NaN	NaN	NaN	NaN	1.43956	1.5685	1.34858	1.17117	1.08213	1.0204	0.976578	0.943167	0.918117	0.873284	NaN	NaN	NaN	NaN	NaN	NaN
NaN	NaN	NaN	NaN	NaN	NaN	NaN	NaN	NaN	NaN	NaN	NaN	NaN	NaN	NaN	2.49396	2.30134	2.05918	1.60555	1.31123	1.16135	1.07196	1.01923	0.984663	0.962477	0.936825	NaN	NaN	NaN	NaN	NaN	NaN
NaN	NaN	NaN	NaN	NaN	NaN	NaN	NaN	NaN	NaN	NaN	NaN	NaN	NaN	4.51777	3.46038	2.83193	2.37641	1.82447	1.45212	1.24881	1.1297	1.06446	1.026	1.00463	0.995031	NaN	NaN	NaN	NaN	NaN	NaN
NaN	NaN	NaN	NaN	NaN	NaN	NaN	NaN	NaN	NaN	NaN	NaN	NaN	NaN	5.35652	4.19471	3.30904	2.67879	2.06671	1.63137	1.37289	1.21216	1.12168	1.07006	1.04321	1.04679	NaN	NaN	NaN	NaN	NaN	NaN
NaN	NaN	NaN	NaN	NaN	NaN	NaN	NaN	NaN	NaN	NaN	NaN	4.64764	6.07198	5.83151	4.86857	3.82592	3.0144	2.31977	1.81976	1.50783	1.29752	1.16916	1.09587	1.05966	1.09042	NaN	NaN	NaN	NaN	NaN	NaN
NaN	NaN	NaN	NaN	NaN	NaN	NaN	4.45015	3.37007	2.33476	1.87714	2.47248	4.09552	5.47881	5.84847	5.35585	4.33871	3.37315	2.55378	1.94981	1.56609	1.29371	1.11705	1.02242	0.990963	1.09526	1.80271	NaN	NaN	NaN	NaN	NaN
NaN	NaN	NaN	NaN	NaN	NaN	NaN	3.81189	3.11849	2.3786	2.0551	2.36072	3.38563	4.58607	5.333	5.40368	4.67614	3.68284	2.74781	1.99794	1.51157	1.16519	0.945474	0.853681	0.870517	1.07664	1.62008	1.20342	1.05994	1.02051	NaN	NaN
NaN	NaN	NaN	NaN	NaN	NaN	2.6209	2.86941	2.68083	2.28966	2.07936	2.18961	2.76828	3.65403	4.44244	4.86754	4.57553	3.77662	2.80112	1.91291	1.36295	1.024	0.842749	0.802911	0.87286	1.07241	1.35287	0.972894	0.927306	0.996783	0.994435	NaN
NaN	NaN	NaN	NaN	NaN	0.940469	1.39102	1.85568	2.09472	2.08468	2.02614	2.0456	2.32173	2.85423	3.47247	4.00753	4.06241	3.5822	2.80268	1.95444	1.40829	1.09939	0.951035	0.933981	0.991309	1.04717	1.01851	0.686484	0.698091	0.826026	0.85974	NaN
NaN	NaN	NaN	NaN	0.912657	0.812094	0.966495	1.24305	1.54522	1.78354	1.91109	1.96613	2.09914	2.34544	2.72214	3.20209	3.45337	3.30241	2.84727	2.21551	1.74684	1.47803	1.33924	1.28224	1.20504	1.00446	0.713767	0.415121	0.421954	0.557218	NaN	NaN
1.72856	1.92844	1.96202	1.62217	1.11691	0.85542	0.85566	1.00109	1.25156	1.57356	1.83945	1.97905	2.054	2.11116	2.28126	2.64004	2.96091	3.0762	2.92705	2.56612	2.22202	1.99773	1.84152	1.69484	1.43975	1.08505	0.69937	0.421858	0.295756	NaN	NaN	NaN
1.5172	1.63468	1.67617	1.54966	1.20725	0.898287	0.805244	0.882983	1.0854	1.39807	1.69561	1.89271	1.95604	1.94905	2.00956	2.22572	2.48114	2.74066	2.84989	2.76873	2.54679	2.31865	2.11438	1.946	1.69543	1.40524	1.0299	0.743335	0.436297	NaN	NaN	NaN
1.45079	1.51365	1.53627	1.47276	1.22715	0.924637	0.78089	0.825114	1.00467	1.29112	1.56054	1.75359	1.80351	1.78792	1.81112	1.92446	2.05482	2.2776	2.46201	2.53473	2.4176	2.25146	2.1581	2.1677	2.11275	1.95096	1.58263	1.22055	0.808595	NaN	NaN	NaN
1.46219	1.48011	1.47527	1.42325	1.22615	0.938072	0.763271	0.791675	0.970523	1.25035	1.49178	1.64263	1.65854	1.62959	1.63189	1.68752	1.70545	1.7626	1.83761	1.91318	1.91223	1.94074	2.11648	2.3733	2.49243	2.37274	1.96481	1.4732	0.949003	NaN	NaN	NaN
1.49497	1.48066	1.44381	1.36361	1.15874	0.877125	0.701736	0.741956	0.942574	1.23765	1.44818	1.52046	1.4913	1.44943	1.44708	1.49914	1.48073	1.38287	1.27155	1.25988	1.37038	1.60287	2.00318	2.43708	2.68434	2.61273	2.19248	1.55961	0.886757	NaN	NaN	NaN
1.53228	1.49121	1.41913	1.28812	1.04459	0.767425	0.620295	0.692917	0.93397	1.26638	1.44378	1.42207	1.36742	1.30844	1.27512	1.31443	1.3185	1.17643	0.944207	0.847528	1.00964	1.32741	1.79815	2.29551	2.65464	2.7241	2.39389	1.64014	0.792521	0.117915	NaN	NaN
1.55181	1.49062	1.37851	1.17907	0.890866	0.632064	0.523084	0.605891	0.862812	1.25606	1.47477	1.39949	1.35396	1.26229	1.1693	1.18906	1.27407	1.22995	0.981346	0.769516	0.860931	1.14594	1.58955	2.06849	2.4914	2.75582	2.65013	1.85503	0.787737	0.109367	0	NaN
1.58191	1.50835	1.36447	1.11867	0.826289	0.596037	0.504647	0.565674	0.785453	1.16472	1.47139	1.43143	1.45885	1.384	1.25914	1.24758	1.38107	1.42282	1.20009	0.883706	0.830191	1.02361	1.42031	1.86687	2.33387	2.78357	2.96336	2.2283	0.886996	0.116502	0	NaN
1.6763	1.60413	1.46504	1.23061	0.958986	0.721459	0.596421	0.607453	0.789702	1.16007	1.64315	1.75357	1.86537	1.82262	1.67162	1.58	1.63624	1.63167	1.42693	1.11003	0.953948	1.05059	1.39851	1.80239	2.28531	2.85615	3.28357	2.72626	1.09343	0.120376	NaN	NaN
1.87178	1.72979	1.59639	1.43276	1.24051	1.01894	0.82607	0.735446	0.873344	1.31488	2.0633	2.39329	2.61651	2.6454	2.45928	2.18849	1.9778	1.75245	1.53945	1.35236	1.25597	1.32785	1.6178	1.91306	2.31366	2.86241	3.38609	3.08833	NaN	NaN	NaN	NaN
1.97017	1.70324	1.5767	1.47787	1.38754	1.27543	1.1178	0.97132	1.06703	1.66577	2.57782	3.01606	3.35696	3.4874	3.26073	2.77494	2.27802	1.81466	1.5647	1.49025	1.56562	1.74683	2.02009	2.17224	2.44365	2.91663	3.47502	NaN	NaN	NaN	NaN	NaN
1.88978	1.60279	1.49155	1.4218	1.38097	1.35551	1.3091	1.32847	1.443	2.11077	2.83493	3.10257	3.39366	3.56573	3.3326	2.71995	2.12903	1.64023	1.44485	1.42058	1.58309	1.93454	2.39763	2.51632	2.60218	NaN	NaN	NaN	NaN	NaN	NaN	NaN
1.77572	1.51917	1.41968	1.35867	1.32802	1.32364	1.32543	1.51737	1.73974	2.43533	2.80556	2.59533	2.5324	2.58144	2.47743	2.03327	1.66093	1.38577	1.28662	1.22791	1.28325	1.54955	NaN	NaN	NaN	NaN	NaN	NaN	NaN	NaN	NaN	NaN
1.71071	1.46927	1.37644	1.32048	1.29658	1.31028	1.37147	1.81411	2.28388	2.99249	2.82974	2.08584	1.65678	1.45654	1.38491	1.21559	1.19726	1.18801	1.19989	1.13392	1.06237	1.06423	NaN	NaN	NaN	NaN	NaN	NaN	NaN	NaN	NaN	NaN
1.67123	1.44137	1.35339	1.30147	1.28744	1.33623	1.52025	2.36899	3.0972	3.66406	2.98943	1.92262	1.29311	0.877107	0.698085	0.75505	1.06462	1.22627	1.30093	1.24502	1.11024	0.965889	NaN	NaN	NaN	NaN	NaN	NaN	NaN	NaN	NaN	NaN
1.622	1.41051	1.33059	1.29096	1.31807	1.50273	2.03897	3.3415	4.05652	4.5158	3.70744	2.27156	1.37221	0.761443	NaN	NaN	1.2436	1.44479	1.52188	1.45423	1.25686	NaN	NaN	NaN	NaN	NaN	NaN	NaN	NaN	NaN	NaN	NaN
NaN	1.42726	1.35357	1.39621	1.71715	2.5095	3.40053	4.05807	4.46067	5.23769	NaN	NaN	NaN	NaN	NaN	NaN	NaN	NaN	NaN	NaN	NaN	NaN	NaN	NaN	NaN	NaN	NaN	NaN	NaN	NaN	NaN	NaN
NaN	NaN	NaN	NaN	NaN	4.50837	4.27141	4.18565	4.39745	5.45461	NaN	NaN	NaN	NaN	NaN	NaN	NaN	NaN	NaN	NaN	NaN	NaN	NaN	NaN	NaN	NaN	NaN	NaN	NaN	NaN	NaN	NaN
NaN	NaN	NaN	NaN	NaN	NaN	NaN	NaN	NaN	NaN	NaN	NaN	NaN	NaN	NaN	NaN	NaN	NaN	NaN	NaN	NaN	NaN	NaN	NaN	NaN	NaN	NaN	NaN	NaN	NaN	NaN	NaN	NaN	NaN	NaN	NaN	NaN	NaN	NaN	NaN	NaN	NaN	NaN	NaN	NaN	NaN	NaN	NaN	NaN	NaN
NaN	NaN	NaN	NaN	NaN	NaN	NaN	NaN	NaN	NaN	NaN	NaN	NaN	NaN	NaN	NaN	NaN	NaN	NaN	NaN	NaN	NaN	NaN	NaN	NaN	NaN	NaN	NaN	NaN	NaN	NaN	NaN	NaN	NaN	NaN	NaN	NaN	NaN	NaN	NaN	NaN	NaN	NaN	NaN	NaN	NaN	NaN	NaN	NaN	NaN
NaN	NaN	NaN	NaN	NaN	NaN	NaN	NaN	NaN	NaN	NaN	NaN	NaN	NaN	NaN	NaN	NaN	NaN	NaN	NaN	NaN	NaN	NaN	NaN	NaN	NaN	NaN	NaN	NaN	NaN	NaN	NaN	NaN	NaN	NaN	NaN	NaN	NaN	NaN	NaN	NaN	NaN	NaN	NaN	NaN	NaN	NaN	NaN	NaN	NaN
NaN	NaN	NaN	NaN	NaN	NaN	NaN	NaN	NaN	NaN	NaN	NaN	NaN	NaN	NaN	NaN	NaN	NaN	NaN	NaN	NaN	NaN	NaN	NaN	NaN	NaN	NaN	NaN	NaN	NaN	NaN	NaN	NaN	NaN	NaN	NaN	NaN	NaN	NaN	NaN	NaN	NaN	NaN	0.0843232	-0.168454	-0.476503	-0.621344	-0.646059	-0.624509	-0.558484
NaN	NaN	NaN	NaN	NaN	NaN	NaN	NaN	NaN	NaN	NaN	NaN	NaN	NaN	NaN	NaN	NaN	NaN	NaN	NaN	NaN	NaN	NaN	NaN	NaN	NaN	NaN	NaN	NaN	NaN	NaN	NaN	NaN	NaN	NaN	NaN	NaN	0.931216	0.873942	0.800485	0.712037	0.55195	0.284836	0.00216459	-0.221849	-0.407086	-0.518132	-0.547643	-0.501167	-0.408097
NaN	NaN	NaN	NaN	NaN	NaN	NaN	NaN	NaN	NaN	NaN	NaN	NaN	NaN	NaN	NaN	NaN	NaN	NaN	NaN	NaN	NaN	NaN	NaN	NaN	NaN	NaN	NaN	NaN	NaN	NaN	NaN	NaN	-0.511117	-0.2598	0.630886	0.88933	0.941473	0.903749	0.843942	0.721406	0.51684	0.240178	-0.026663	-0.227184	-0.37577	-0.441988	-0.466453	-0.416054	-0.318212
NaN	NaN	NaN	NaN	NaN	NaN	NaN	NaN	NaN	NaN	NaN	NaN	NaN	NaN	NaN	NaN	NaN	NaN	NaN	NaN	NaN	NaN	NaN	NaN	NaN	NaN	NaN	NaN	NaN	NaN	0.374215	0.397195	0.33424	0.186563	0.254666	0.480802	0.729096	0.850158	0.86948	0.801021	0.606361	0.347575	0.0808497	-0.137465	-0.270692	-0.372882	-0.411075	-0.422558	-0.373071	-0.1855
NaN	NaN	NaN	NaN	NaN	NaN	NaN	NaN	NaN	NaN	NaN	NaN	NaN	NaN	NaN	NaN	NaN	NaN	NaN	NaN	NaN	NaN	NaN	NaN	NaN	NaN	NaN	NaN	-0.508339	-0.443253	0.102883	0.125648	0.0631776	0.0487734	0.15767	0.342098	0.565209	0.699235	0.705707	0.62406	0.430713	0.193382	-0.0396908	-0.219087	-0.326767	-0.392181	-0.41047	-0.409901	-0.362233	-0.175129
NaN	NaN	NaN	NaN	NaN	NaN	NaN	NaN	NaN	NaN	NaN	NaN	NaN	NaN	NaN	NaN	NaN	NaN	NaN	NaN	NaN	NaN	NaN	NaN	NaN	NaN	-0.797806	-0.738598	-0.6122	-0.335677	-0.147522	-0.102121	-0.0692225	-0.0372793	0.0600374	0.233099	0.430852	0.54312	0.533245	0.441814	0.283795	0.0842182	-0.112671	-0.269576	-0.358973	-0.397948	-0.404349	-0.389358	-0.323406	-0.17771
NaN	NaN	NaN	NaN	NaN	NaN	NaN	NaN	NaN	NaN	NaN	NaN	NaN	NaN	NaN	NaN	NaN	NaN	NaN	NaN	NaN	NaN	NaN	-0.486848	-0.611952	-0.668715	-0.690474	-0.658945	-0.565974	-0.417073	-0.295274	-0.22026	-0.151745	-0.0693225	0.0474798	0.200423	0.351202	0.42461	0.406381	0.32492	0.201211	0.0421157	-0.122912	-0.251972	-0.331153	-0.364207	-0.355265	-0.320823	-0.248292	-0.157873
NaN	NaN	NaN	NaN	NaN	NaN	NaN	NaN	NaN	NaN	NaN	NaN	NaN	NaN	NaN	NaN	NaN	NaN	NaN	NaN	NaN	NaN	0.141431	-0.0638579	-0.269215	-0.402609	-0.484539	-0.505844	-0.48744	-0.444552	-0.355456	-0.259988	-0.134134	-0.0136452	0.110015	0.229765	0.323961	0.350467	0.318483	0.249509	0.154171	0.0269956	-0.0980557	-0.199747	-0.254713	-0.265594	-0.239557	-0.207856	-0.150869	-0.109827
NaN	NaN	NaN	NaN	NaN	NaN	NaN	NaN	NaN	NaN	NaN	NaN	NaN	NaN	NaN	NaN	NaN	NaN	NaN	NaN	0.654212	0.575655	0.453592	0.17924	-0.00116527	-0.156711	-0.282459	-0.382343	-0.431776	-0.428538	-0.353008	-0.22098	-0.056985	0.0864948	0.202736	0.284712	0.323785	0.306968	0.256802	0.189744	0.112583	0.0211085	-0.06892	-0.137963	-0.164434	-0.154043	-0.117388	-0.0826296	-0.0445671	-0.0547726
NaN	NaN	NaN	NaN	NaN	NaN	NaN	NaN	NaN	NaN	NaN	NaN	NaN	NaN	NaN	NaN	NaN	NaN	NaN	0.574701	0.693232	0.680034	0.595112	0.301071	0.121609	-0.0412782	-0.186117	-0.291622	-0.369454	-0.388225	-0.318159	-0.177221	-0.0044995	0.149042	0.260014	0.314367	0.312805	0.260369	0.189687	0.118603	0.0522025	-0.00769379	-0.0652555	-0.0969793	-0.0936089	-0.0664707	-0.028731	0.00857399	0.0305207	-0.0154489
NaN	NaN	NaN	NaN	NaN	NaN	NaN	NaN	NaN	NaN	NaN	NaN	NaN	NaN	NaN	NaN	NaN	0.03724	0.258162	0.558454	0.708567	0.71896	0.610424	0.311889	0.133381	-0.0198731	-0.151589	-0.251525	-0.323539	-0.361371	-0.313654	-0.189043	-0.0255689	0.133358	0.249033	0.290544	0.264675	0.187799	0.100965	0.0239207	-0.0353697	-0.0801714	-0.100619	-0.0973574	-0.0715067	-0.0361384	0.00507374	0.0425058	0.0554374	0.0233924
NaN	NaN	NaN	NaN	NaN	NaN	NaN	NaN	NaN	NaN	NaN	NaN	NaN	NaN	NaN	0.245246	-0.1974	-0.111758	0.160954	0.471455	0.674098	0.715281	0.590649	0.281821	0.0933794	-0.0575227	-0.177803	-0.26637	-0.333488	-0.375077	-0.353075	-0.251027	-0.103847	0.0438717	0.156398	0.198458	0.179056	0.10049	0.000165739	-0.0849955	-0.149245	-0.181032	-0.175326	-0.14734	-0.106633	-0.0623258	-0.0149712	0.0352987	0.0690651	0.070556
NaN	NaN	NaN	NaN	NaN	NaN	NaN	NaN	NaN	NaN	NaN	NaN	NaN	NaN	0.272156	-0.13977	-0.317903	-0.247761	0.0143666	0.334806	0.577166	0.652296	0.530476	0.23597	0.039856	-0.115235	-0.228694	-0.306179	-0.368307	-0.405004	-0.40408	-0.325273	-0.202976	-0.0762962	0.0260372	0.0772387	0.0625466	-0.00347365	-0.098344	-0.183652	-0.252585	-0.280427	-0.266782	-0.228017	-0.176909	-0.1187	-0.0528651	0.0238292	0.0922814	0.132667
NaN	NaN	NaN	NaN	NaN	NaN	NaN	NaN	NaN	NaN	NaN	NaN	NaN	0.3238	0.0328796	-0.273599	-0.376857	-0.329043	-0.124913	0.163205	0.411785	0.521497	0.443098	0.197851	0.00878093	-0.148919	-0.261936	-0.33481	-0.385865	-0.417355	-0.417703	-0.357769	-0.264158	-0.172787	-0.0909869	-0.0439728	-0.0476304	-0.0964018	-0.172592	-0.249377	-0.316992	-0.350591	-0.343173	-0.30468	-0.246644	-0.17339	-0.0849518	0.0223466	0.127862	0.204603
NaN	NaN	NaN	NaN	NaN	NaN	NaN	NaN	NaN	NaN	NaN	-0.657039	-0.240497	0.0437446	-0.00282099	-0.25586	-0.380033	-0.347365	-0.212426	0.0135813	0.234821	0.369338	0.358728	0.186192	0.0227347	-0.128811	-0.243048	-0.31648	-0.358529	-0.373912	-0.373184	-0.332221	-0.278131	-0.215822	-0.164836	-0.129882	-0.120021	-0.149034	-0.209863	-0.274771	-0.338256	-0.377901	-0.380331	-0.346528	-0.285016	-0.201144	-0.0968838	0.0331477	0.168358	0.275781
NaN	NaN	NaN	NaN	NaN	NaN	NaN	NaN	NaN	NaN	NaN	-0.72276	-0.432161	-0.137431	-0.0484927	-0.154214	-0.281847	-0.297489	-0.234036	-0.0756394	0.108852	0.253325	0.296437	0.194073	0.0703662	-0.0609697	-0.169706	-0.243961	-0.284403	-0.287469	-0.288523	-0.265463	-0.237496	-0.208888	-0.188492	-0.16005	-0.151568	-0.172838	-0.221815	-0.27424	-0.329504	-0.364752	-0.373782	-0.34425	-0.282442	-0.194454	-0.0899003	0.0490429	0.207128	0.330604
NaN	NaN	NaN	NaN	NaN	NaN	NaN	NaN	NaN	NaN	-0.644002	-0.665105	-0.509764	-0.269102	-0.087228	-0.0598362	-0.155351	-0.204051	-0.211313	-0.11092	0.0297949	0.169317	0.24613	0.205092	0.130375	0.0332029	-0.0595263	-0.129953	-0.169213	-0.179757	-0.18405	-0.175274	-0.16122	-0.16579	-0.163306	-0.148978	-0.149445	-0.172341	-0.216165	-0.259482	-0.299654	-0.331314	-0.335962	-0.309243	-0.24917	-0.162708	-0.0577326	0.0767332	0.237753	0.377245
NaN	NaN	NaN	NaN	NaN	NaN	NaN	NaN	NaN	0.160414	-0.373922	-0.553487	-0.522073	-0.361079	-0.158916	-0.0318752	-0.0640543	-0.117667	-0.173966	-0.128205	-0.0287005	0.0929634	0.185866	0.197083	0.171225	0.11414	0.0474549	-0.00849043	-0.0440445	-0.0573149	-0.0665196	-0.0683303	-0.0836727	-0.0958396	-0.107034	-0.108237	-0.121495	-0.151759	-0.197032	-0.237841	-0.269119	-0.291783	-0.296672	-0.269642	-0.209827	-0.125633	-0.0278061	0.0983312	0.254132	0.392229
NaN	NaN	NaN	NaN	NaN	NaN	NaN	NaN	0.895901	0.663158	-0.0237114	-0.442372	-0.523963	-0.450055	-0.274836	-0.098957	-0.0648319	-0.125761	-0.173165	-0.153289	-0.0834162	0.0149818	0.107155	0.15352	0.164526	0.14544	0.112569	0.0838108	0.0666104	0.0623676	0.0555915	0.0416326	0.0125649	-0.0119834	-0.035729	-0.0525374	-0.0783588	-0.11817	-0.170097	-0.215719	-0.24893	-0.267744	-0.278112	-0.247639	-0.185426	-0.10359	-0.0159102	0.0985166	0.238836	0.361759
NaN	NaN	NaN	NaN	NaN	NaN	NaN	0.652005	0.863679	0.778198	0.206947	-0.383962	-0.555172	-0.555954	-0.424514	-0.238807	-0.164725	-0.188735	-0.206598	-0.193028	-0.140556	-0.0648426	0.0134745	0.0728098	0.103534	0.114365	0.117902	0.12674	0.145676	0.165835	0.173204	0.1568	0.125304	0.0825318	0.0407991	0.00462026	-0.0375156	-0.0947587	-0.159139	-0.215738	-0.256964	-0.284382	-0.284619	-0.248772	-0.181784	-0.0977908	-0.0154259	0.0760751	0.167909	0.256005
NaN	NaN	NaN	NaN	NaN	NaN	0.0857199	0.567614	0.81978	0.793748	0.293353	-0.36712	-0.596553	-0.649063	-0.556519	-0.394044	-0.288871	-0.260796	-0.255914	-0.242593	-0.200441	-0.147638	-0.0896233	-0.0319531	0.0046442	0.0344757	0.070615	0.120817	0.183967	0.242763	0.278936	0.27892	0.245383	0.187015	0.118059	0.0485735	-0.014786	-0.0895354	-0.171841	-0.239088	-0.289717	-0.326023	-0.325528	-0.287945	-0.216216	-0.132558	-0.054388	0.00571836	0.0399163	0.0478608
NaN	NaN	NaN	NaN	NaN	NaN	0.175653	0.530301	0.772889	0.76668	0.0608023	-0.379671	-0.618183	-0.695423	-0.612054	-0.457075	-0.353834	-0.318153	-0.299964	-0.281774	-0.246382	-0.214231	-0.174046	-0.122559	-0.0877757	-0.0497468	0.00813364	0.0927989	0.19833	0.302514	0.382765	0.41414	0.390785	0.313361	0.207191	0.101106	0.00389623	-0.0909831	-0.183474	-0.255666	-0.316161	-0.358716	-0.361406	-0.321633	-0.239988	-0.142742	-0.0695661	-0.0519695	-0.0688596	-0.114963
NaN	NaN	NaN	NaN	NaN	NaN	0.290836	0.52825	0.723583	0.323297	-0.0423065	-0.354811	-0.580863	-0.670232	-0.599707	-0.467463	-0.383148	-0.343115	-0.315511	-0.295117	-0.265024	-0.24725	-0.215552	-0.168919	-0.138604	-0.101286	-0.0359666	0.068187	0.206411	0.357724	0.495684	0.575047	0.575187	0.479165	0.330432	0.185706	0.051361	-0.0655429	-0.158187	-0.223615	-0.309585	-0.356618	-0.357455	-0.314141	-0.233844	-0.135849	-0.0666666	-0.0674191	-0.120326	-0.207667
NaN	NaN	NaN	NaN	NaN	0.339569	0.393002	0.539176	0.677104	0.177855	-0.0400245	-0.285582	-0.490592	-0.579369	-0.560793	-0.463244	-0.378179	-0.328851	-0.29136	-0.273377	-0.25492	-0.24335	-0.21343	-0.169868	-0.141615	-0.108059	-0.0469753	0.058498	0.214395	0.409803	0.611096	0.748312	0.775662	0.676603	0.493709	0.289999	0.119673	-0.0047631	-0.107349	-0.181361	-0.256404	-0.298017	-0.303686	-0.271167	-0.194678	-0.10596	-0.0431037	-0.0544837	-0.133073	-0.255391
NaN	NaN	NaN	NaN	NaN	0.396178	0.465088	0.543023	0.522631	0.288313	0.034634	-0.193207	-0.381117	-0.466271	-0.490782	-0.431345	-0.341614	-0.274857	-0.227718	-0.215694	-0.218006	-0.216149	-0.19322	-0.156354	-0.12575	-0.0920608	-0.0360865	0.0636762	0.223826	0.449573	0.695704	0.879902	0.937565	0.836461	0.630799	0.392846	0.190064	0.0494145	-0.0462593	-0.123904	-0.18123	-0.221575	-0.235941	-0.220777	-0.167583	-0.105946	-0.0609524	-0.0848208	-0.178152	-0.302589
NaN	NaN	NaN	NaN	NaN	0.497171	0.526099	0.56617	0.531141	0.426592	0.178587	-0.0729617	-0.294654	-0.373409	-0.418356	-0.368211	-0.263246	-0.178061	-0.140083	-0.152297	-0.178431	-0.199633	-0.194675	-0.167679	-0.130649	-0.0860463	-0.0265074	0.0686533	0.237151	0.460995	0.714016	0.918933	1	0.918933	0.714016	0.460995	0.237151	0.0686533	-0.0265074	-0.0860463	-0.130649	-0.167679	-0.194675	-0.199633	-0.178431	-0.152297	-0.140083	-0.178061	-0.263246	-0.368211
NaN	NaN	NaN	NaN	NaN	0.513586	0.539687	0.557196	0.602352	0.499072	0.312879	0.0476929	-0.214807	-0.360429	-0.382659	-0.302589	-0.178152	-0.0848208	-0.0609524	-0.105946	-0.167583	-0.220777	-0.235941	-0.221575	-0.18123	-0.123904	-0.0462593	0.0494145	0.190064	0.392846	0.630799	0.836461	0.937565	0.879902	0.695704	0.449573	0.223826	0.0636762	-0.0360865	-0.0920608	-0.12575	-0.156354	-0.19322	-0.216149	-0.218006	-0.215694	-0.227718	-0.274857	-0.341614	-0.431345
NaN	NaN	NaN	NaN	0.467299	0.609993	0.55075	0.536044	0.56817	0.550289	0.419149	0.152691	-0.154789	-0.360196	-0.354504	-0.255391	-0.133073	-0.0544837	-0.0431037	-0.10596	-0.194678	-0.271167	-0.303686	-0.298017	-0.256404	-0.181361	-0.107349	-0.0047631	0.119673	0.289999	0.493709	0.676603	0.775662	0.748312	0.611096	0.409803	0.214395	0.058498	-0.0469753	-0.108059	-0.141615	-0.169868	-0.21343	-0.24335	-0.25492	-0.273377	-0.29136	-0.328851	-0.378179	-0.463244
NaN	NaN	NaN	NaN	0.46466	0.655072	0.587207	0.513123	0.517716	0.501799	0.40234	0.172486	-0.133601	-0.321461	-0.305944	-0.207667	-0.120326	-0.0674191	-0.0666666	-0.135849	-0.233844	-0.314141	-0.357455	-0.356618	-0.309585	-0.223615	-0.158187	-0.0655429	0.051361	0.185706	0.330432	0.479165	0.575187	0.575047	0.495684	0.357724	0.206411	0.068187	-0.0359666	-0.101286	-0.138604	-0.168919	-0.215552	-0.24725	-0.265024	-0.295117	-0.315511	-0.343115	-0.383148	-0.467463
NaN	NaN	NaN	NaN	0.367507	0.631189	0.580505	0.500415	0.476558	0.446896	0.352085	0.150084	-0.0929218	-0.214923	-0.194642	-0.114963	-0.0688596	-0.0519695	-0.0695661	-0.142742	-0.239988	-0.321633	-0.361406	-0.358716	-0.316161	-0.255666	-0.183474	-0.0909831	0.00389623	0.101106	0.207191	0.313361	0.390785	0.41414	0.382765	0.302514	0.19833	0.0927989	0.00813364	-0.0497468	-0.0877757	-0.122559	-0.174046	-0.214231	-0.246382	-0.281774	-0.299964	-0.318153	-0.353834	-0.457075
NaN	NaN	NaN	NaN	0.301837	0.67187	0.632935	0.523296	0.457072	0.403619	0.301728	0.127078	-0.00784695	-0.0158316	0.0106059	0.0478608	0.0399163	0.00571836	-0.054388	-0.132558	-0.216216	-0.287945	-0.325528	-0.326023	-0.289717	-0.239088	-0.171841	-0.0895354	-0.014786	0.0485735	0.118059	0.187015	0.245383	0.27892	0.278936	0.242763	0.183967	0.120817	0.070615	0.0344757	0.0046442	-0.0319531	-0.0896233	-0.147638	-0.200441	-0.242593	-0.255914	-0.260796	-0.288871	-0.394044
NaN	NaN	NaN	NaN	0.363869	0.615542	0.591315	0.514824	0.446397	0.365455	0.2424	0.127151	0.112722	0.196837	0.247967	0.256005	0.167909	0.0760751	-0.0154259	-0.0977908	-0.181784	-0.248772	-0.284619	-0.284382	-0.256964	-0.215738	-0.159139	-0.0947587	-0.0375156	0.00462026	0.0407991	0.0825318	0.125304	0.1568	0.173204	0.165835	0.145676	0.12674	0.117902	0.114365	0.103534	0.0728098	0.0134745	-0.0648426	-0.140556	-0.193028	-0.206598	-0.188735	-0.164725	-0.238807
NaN	NaN	NaN	NaN	0.403109	0.576156	0.501649	0.463999	0.405775	0.277848	0.128048	0.15001	0.205553	0.293484	0.370676	0.361759	0.238836	0.0985166	-0.0159102	-0.10359	-0.185426	-0.247639	-0.278112	-0.267744	-0.24893	-0.215719	-0.170097	-0.11817	-0.0783588	-0.0525374	-0.035729	-0.0119834	0.0125649	0.0416326	0.0555915	0.0623676	0.0666104	0.0838108	0.112569	0.14544	0.164526	0.15352	0.107155	0.0149818	-0.0834162	-0.153289	-0.173165	-0.125761	-0.0648319	-0.098957
NaN	NaN	NaN	NaN	0.34968	0.465866	0.402647	0.338613	0.204265	0.0395666	0.0457388	0.0832363	0.151656	0.316637	0.423326	0.392229	0.254132	0.0983312	-0.0278061	-0.125633	-0.209827	-0.269642	-0.296672	-0.291783	-0.269119	-0.237841	-0.197032	-0.151759	-0.121495	-0.108237	-0.107034	-0.0958396	-0.0836727	-0.0683303	-0.0665196	-0.0573149	-0.0440445	-0.00849043	0.0474549	0.11414	0.171225	0.197083	0.185866	0.0929634	-0.0287005	-0.128205	-0.173966	-0.117667	-0.0640543	-0.0318752
NaN	NaN	NaN	NaN	0.199307	0.263404	0.212669	0.113976	-0.107314	-0.149454	-0.100647	-0.0354197	0.0843126	0.283484	0.405899	0.377245	0.237753	0.0767332	-0.0577326	-0.162708	-0.24917	-0.309243	-0.335962	-0.331314	-0.299654	-0.259482	-0.216165	-0.172341	-0.149445	-0.148978	-0.163306	-0.16579	-0.16122	-0.175274	-0.18405	-0.179757	-0.169213	-0.129953	-0.0595263	0.0332029	0.130375	0.205092	0.24613	0.169317	0.0297949	-0.11092	-0.211313	-0.204051	-0.155351	-0.0598362
NaN	NaN	NaN	NaN	NaN	0.0230601	0.0648199	-0.172799	-0.240175	-0.237951	-0.174979	-0.103596	0.0819137	0.256407	0.35751	0.330604	0.207128	0.0490429	-0.0899003	-0.194454	-0.282442	-0.34425	-0.373782	-0.364752	-0.329504	-0.27424	-0.221815	-0.172838	-0.151568	-0.16005	-0.188492	-0.208888	-0.237496	-0.265463	-0.288523	-0.287469	-0.284403	-0.243961	-0.169706	-0.0609697	0.0703662	0.194073	0.296437	0.253325	0.108852	-0.0756394	-0.234036	-0.297489	-0.281847	-0.154214
NaN	NaN	NaN	NaN	NaN	-0.156509	0.0452059	-0.193935	-0.254002	-0.237061	-0.156146	-0.0709949	0.0684803	0.229863	0.30226	0.275781	0.168358	0.0331477	-0.0968838	-0.201144	-0.285016	-0.346528	-0.380331	-0.377901	-0.338256	-0.274771	-0.209863	-0.149034	-0.120021	-0.129882	-0.164836	-0.215822	-0.278131	-0.332221	-0.373184	-0.373912	-0.358529	-0.31648	-0.243048	-0.128811	0.0227347	0.186192	0.358728	0.369338	0.234821	0.0135813	-0.212426	-0.347365	-0.380033	-0.25586
NaN	NaN	NaN	NaN	NaN	-0.100645	0.151544	0.177284	-0.158368	-0.153872	-0.0686042	0.0255449	0.0764329	0.1591	0.219056	0.204603	0.127862	0.0223466	-0.0849518	-0.17339	-0.246644	-0.30468	-0.343173	-0.350591	-0.316992	-0.249377	-0.172592	-0.0964018	-0.0476304	-0.0439728	-0.0909869	-0.172787	-0.264158	-0.357769	-0.417703	-0.417355	-0.385865	-0.33481	-0.261936	-0.148919	0.00878093	0.197851	0.443098	0.521497	0.411785	0.163205	-0.124913	-0.329043	-0.376857	-0.273599
NaN	NaN	NaN	NaN	NaN	0.22957	0.462863	0.366852	0.186481	-0.025544	0.0182326	0.0677954	0.095898	0.0799704	0.129691	0.132667	0.0922814	0.0238292	-0.0528651	-0.1187	-0.176909	-0.228017	-0.266782	-0.280427	-0.252585	-0.183652	-0.098344	-0.00347365	0.0625466	0.0772387	0.0260372	-0.0762962	-0.202976	-0.325273	-0.40408	-0.405004	-0.368307	-0.306179	-0.228694	-0.115235	0.039856	0.23597	0.530476	0.652296	0.577166	0.334806	0.0143666	-0.247761	-0.317903	-0.13977
NaN	NaN	NaN	NaN	NaN	NaN	0.711402	0.571448	0.319149	-0.00191996	-0.00748008	-0.0148157	-0.0169278	-0.0268467	0.0361097	0.070556	0.0690651	0.0352987	-0.0149712	-0.0623258	-0.106633	-0.14734	-0.175326	-0.181032	-0.149245	-0.0849955	0.000165739	0.10049	0.179056	0.198458	0.156398	0.0438717	-0.103847	-0.251027	-0.353075	-0.375077	-0.333488	-0.26637	-0.177803	-0.0575227	0.0933794	0.281821	0.590649	0.715281	0.674098	0.471455	0.160954	-0.111758	-0.1974	0.245246
NaN	NaN	NaN	NaN	NaN	NaN	0.747091	0.576998	0.309379	-0.107427	-0.18358	-0.220251	-0.211093	-0.178796	-0.0586503	0.0233924	0.0554374	0.0425058	0.00507374	-0.0361384	-0.0715067	-0.0973574	-0.100619	-0.0801714	-0.0353697	0.0239207	0.100965	0.187799	0.264675	0.290544	0.249033	0.133358	-0.0255689	-0.189043	-0.313654	-0.361371	-0.323539	-0.251525	-0.151589	-0.0198731	0.133381	0.311889	0.610424	0.71896	0.708567	0.558454	0.258162	0.03724	NaN	NaN
NaN	NaN	NaN	NaN	NaN	NaN	0.706484	0.430808	0.128878	-0.372327	-0.483857	-0.499752	-0.449351	-0.345867	-0.14369	-0.0154489	0.0305207	0.00857399	-0.028731	-0.0664707	-0.0936089	-0.0969793	-0.0652555	-0.00769379	0.0522025	0.118603	0.189687	0.260369	0.312805	0.314367	0.260014	0.149042	-0.0044995	-0.177221	-0.318159	-0.388225	-0.369454	-0.291622	-0.186117	-0.0412782	0.121609	0.301071	0.595112	0.680034	0.693232	0.574701	NaN	NaN	NaN	NaN
NaN	NaN	NaN	NaN	NaN	NaN	NaN	0.162798	-0.250589	-0.538002	-0.610857	-0.607759	-0.54327	-0.381111	-0.172388	-0.0547726	-0.0445671	-0.0826296	-0.117388	-0.154043	-0.164434	-0.137963	-0.06892	0.0211085	0.112583	0.189744	0.256802	0.306968	0.323785	0.284712	0.202736	0.0864948	-0.056985	-0.22098	-0.353008	-0.428538	-0.431776	-0.382343	-0.282459	-0.156711	-0.00116527	0.17924	0.453592	0.575655	0.654212	NaN	NaN	NaN	NaN	NaN
NaN	NaN	NaN	NaN	NaN	NaN	NaN	-0.170502	-0.477854	-0.567234	-0.575573	-0.518283	-0.443513	-0.286853	-0.164096	-0.109827	-0.150869	-0.207856	-0.239557	-0.265594	-0.254713	-0.199747	-0.0980557	0.0269956	0.154171	0.249509	0.318483	0.350467	0.323961	0.229765	0.110015	-0.0136452	-0.134134	-0.259988	-0.355456	-0.444552	-0.48744	-0.505844	-0.484539	-0.402609	-0.269215	-0.0638579	0.141431	NaN	NaN	NaN	NaN	NaN	NaN	NaN
NaN	NaN	NaN	NaN	NaN	NaN	NaN	NaN	-0.420174	-0.433858	-0.399871	-0.286915	-0.195072	-0.136689	-0.131371	-0.157873	-0.248292	-0.320823	-0.355265	-0.364207	-0.331153	-0.251972	-0.122912	0.0421157	0.201211	0.32492	0.406381	0.42461	0.351202	0.200423	0.0474798	-0.0693225	-0.151745	-0.22026	-0.295274	-0.417073	-0.565974	-0.658945	-0.690474	-0.668715	-0.611952	-0.486848	NaN	NaN	NaN	NaN	NaN	NaN	NaN	NaN
NaN	NaN	NaN	NaN	NaN	NaN	NaN	NaN	-0.279751	-0.229563	-0.136567	0.0442948	0.0648662	0.0174316	-0.0828708	-0.17771	-0.323406	-0.389358	-0.404349	-0.397948	-0.358973	-0.269576	-0.112671	0.0842182	0.283795	0.441814	0.533245	0.54312	0.430852	0.233099	0.0600374	-0.0372793	-0.0692225	-0.102121	-0.147522	-0.335677	-0.6122	-0.738598	-0.797806	NaN	NaN	NaN	NaN	NaN	NaN	NaN	NaN	NaN	NaN	NaN
NaN	NaN	NaN	NaN	NaN	NaN	NaN	NaN	NaN	-0.0615803	0.132154	0.438842	0.317151	0.146117	-0.0415139	-0.175129	-0.362233	-0.409901	-0.41047	-0.392181	-0.326767	-0.219087	-0.0396908	0.193382	0.430713	0.62406	0.705707	0.699235	0.565209	0.342098	0.15767	0.0487734	0.0631776	0.125648	0.102883	-0.443253	-0.508339	NaN	NaN	NaN	NaN	NaN	NaN	NaN	NaN	NaN	NaN	NaN	NaN	NaN
NaN	NaN	NaN	NaN	NaN	NaN	NaN	NaN	NaN	NaN	NaN	0.91045	0.565872	0.22805	-0.0367374	-0.1855	-0.373071	-0.422558	-0.411075	-0.372882	-0.270692	-0.137465	0.0808497	0.347575	0.606361	0.801021	0.86948	0.850158	0.729096	0.480802	0.254666	0.186563	0.33424	0.397195	0.374215	NaN	NaN	NaN	NaN	NaN	NaN	NaN	NaN	NaN	NaN	NaN	NaN	NaN	NaN	NaN
NaN	NaN	NaN	NaN	NaN	NaN	NaN	NaN	NaN	NaN	NaN	NaN	0.218976	0.00352116	-0.188943	-0.318212	-0.416054	-0.466453	-0.441988	-0.37577	-0.227184	-0.026663	0.240178	0.51684	0.721406	0.843942	0.903749	0.941473	0.88933	0.630886	-0.2598	-0.511117	NaN	NaN	NaN	NaN	NaN	NaN	NaN	NaN	NaN	NaN	NaN	NaN	NaN	NaN	NaN	NaN	NaN	NaN
NaN	NaN	NaN	NaN	NaN	NaN	NaN	NaN	NaN	NaN	NaN	NaN	NaN	-0.0555688	-0.274997	-0.408097	-0.501167	-0.547643	-0.518132	-0.407086	-0.221849	0.00216459	0.284836	0.55195	0.712037	0.800485	0.873942	0.931216	NaN	NaN	NaN	NaN	NaN	NaN	NaN	NaN	NaN	NaN	NaN	NaN	NaN	NaN	NaN	NaN	NaN	NaN	NaN	NaN	NaN	NaN
NaN	NaN	NaN	NaN	NaN	NaN	NaN	NaN	NaN	NaN	NaN	NaN	NaN	NaN	NaN	-0.558484	-0.624509	-0.646059	-0.621344	-0.476503	-0.168454	0.0843232	NaN	NaN	NaN	NaN	NaN	NaN	NaN	NaN	NaN	NaN	NaN	NaN	NaN	NaN	NaN	NaN	NaN	NaN	NaN	NaN	NaN	NaN	NaN	NaN	NaN	NaN	NaN	NaN
NaN	NaN	NaN	NaN	NaN	NaN	NaN	NaN	NaN	NaN	NaN	NaN	NaN	NaN	NaN	NaN	NaN	NaN	NaN	NaN	NaN	NaN	NaN	NaN	NaN	NaN	NaN	NaN	NaN	NaN	NaN	NaN	NaN	NaN	NaN	NaN	NaN	NaN	NaN	NaN	NaN	NaN	NaN	NaN	NaN	NaN	NaN	NaN	NaN	NaN
NaN	NaN	NaN	NaN	NaN	NaN	NaN	NaN	NaN	NaN	NaN	NaN	NaN	NaN	NaN	NaN	NaN	NaN	NaN	NaN	NaN	NaN	NaN	NaN	NaN	NaN	NaN	NaN	NaN	NaN	NaN	NaN	NaN	NaN	NaN	NaN	NaN	NaN	NaN	NaN	NaN	NaN	NaN	NaN	NaN	NaN	NaN	NaN	NaN	NaN
NaN	NaN	NaN	NaN	NaN	NaN	NaN	NaN	NaN	NaN	NaN	NaN	NaN	NaN	NaN	NaN	NaN	NaN	NaN	NaN	NaN	NaN	NaN	NaN	NaN	NaN	NaN	NaN	NaN	NaN	NaN	NaN	NaN	NaN	NaN	NaN	NaN	NaN	NaN	NaN	NaN	NaN	NaN	NaN	NaN	NaN	NaN	NaN	NaN	NaN
[truncated: 191 more columns]
