# Supplementary material for: Hand position fields of neurons in the premotor cortex of macaques during natural reaching
Source: Nat Commun. 2025 Apr 12;16:3489. doi: 10.1038/s41467-025-58786-3 (PMC11993741; doi:10.1038/s41467-025-58786-3)
Supplement: Supplementary file 4 — Source data [file 41467_2025_58786_MOESM4_ESM.zip › Source Data/Source Data Figure S3.xlsx]

## Sheet: Figure S3
Figure S3		NaN means there was no valid data at corresponding time point or spatial bin.
trajectory		spike counts		spatial firing rate map
x	y			NaN	NaN	NaN	NaN	NaN	NaN	NaN	NaN	NaN	NaN	NaN	NaN	NaN	NaN	NaN	0.0813372	0.139111	0.180407	0.208147	0.205074	0.198117	0.188636	0.17726	0.165244	0.174846	0.258825	0.461587	0.505998	NaN	NaN	NaN	NaN	NaN	NaN
98.5196	82.6962	0		NaN	NaN	NaN	NaN	NaN	NaN	NaN	NaN	NaN	NaN	NaN	NaN	NaN	NaN	0.130282	0.123934	0.167179	0.206254	0.232692	0.230911	0.223609	0.213901	0.201708	0.185788	0.182046	0.224705	0.382324	0.521276	0.648383	NaN	NaN	NaN	NaN	NaN
NaN	NaN	0		NaN	NaN	NaN	NaN	NaN	NaN	NaN	NaN	0	NaN	NaN	NaN	NaN	NaN	0.177321	0.151743	0.189626	0.229566	0.255784	0.255029	0.246369	0.235138	0.220849	0.1999	0.183139	0.191159	0.272619	0.382423	0.490742	0.476014	NaN	NaN	NaN	NaN
NaN	NaN	0		NaN	NaN	NaN	NaN	NaN	NaN	0	0	0	0.101401	0.457483	NaN	NaN	0.695498	0.232281	0.18849	0.224563	0.266645	0.289961	0.287322	0.27434	0.258886	0.239564	0.209096	0.174948	0.153568	0.177223	0.238436	0.306391	0.309231	NaN	NaN	NaN	NaN
NaN	NaN	0		NaN	NaN	NaN	NaN	NaN	NaN	0	0	0	0.0929054	0.431633	NaN	NaN	0.752032	0.278242	0.231714	0.2722	0.318458	0.337311	0.330214	0.309579	0.287034	0.26055	0.218409	0.169593	0.134871	0.131688	0.158671	0.191632	0.190318	0.164196	NaN	NaN	NaN
NaN	NaN	0		NaN	NaN	NaN	NaN	NaN	0	0	0	0	0.0696403	0.326735	0.912996	1.16723	0.586965	0.280683	0.273727	0.333232	0.38784	0.402992	0.390745	0.362782	0.332767	0.296922	0.238658	0.175201	0.133353	0.120063	0.131102	0.148779	0.151569	0.167381	0.194365	NaN	NaN
NaN	NaN	0		NaN	NaN	NaN	NaN	NaN	NaN	0	0	0	0.0411872	0.183983	0.467101	0.549601	0.285909	0.208901	0.270472	0.35798	0.431075	0.464416	0.47979	0.473931	0.443892	0.385528	0.292882	0.205449	0.156402	0.140589	0.146497	0.159257	0.168085	0.221632	0.36535	NaN	NaN
NaN	NaN	0		NaN	NaN	NaN	NaN	NaN	NaN	0.0244471	0.0530581	0.0954091	0.154255	0.203657	0.213825	0.166407	0.0919712	0.124163	0.220256	0.319941	0.416439	0.48639	0.553989	0.595837	0.58093	0.496558	0.365553	0.254914	0.200638	0.183628	0.185027	0.19085	0.198406	0.265799	0.442227	0.585548	0.582699
NaN	NaN	0		NaN	NaN	NaN	NaN	NaN	NaN	NaN	NaN	0.460923	0.524105	0.381188	0.162604	0.0411224	0.0478547	0.120269	0.217545	0.304832	0.413452	0.528774	0.649775	0.719477	0.69621	0.576954	0.420944	0.30337	0.253089	0.239401	0.238487	0.23331	0.222636	0.254718	0.380585	0.495587	0.542686
NaN	NaN	0		NaN	NaN	NaN	NaN	NaN	NaN	NaN	NaN	0.847842	0.790109	0.501687	0.228622	0.100895	0.124507	0.201235	0.292747	0.366453	0.458917	0.580594	0.710586	0.765176	0.706487	0.557634	0.410841	0.324129	0.301119	0.302483	0.30122	0.276424	0.231342	0.210178	0.25923	0.315235	0.355746
NaN	NaN	0		NaN	NaN	NaN	NaN	NaN	NaN	0.166606	0.383195	0.570811	0.553794	0.379245	0.211093	0.140783	0.186966	0.268106	0.36475	0.436753	0.497198	0.582167	0.671199	0.682308	0.596318	0.452703	0.346791	0.312543	0.325898	0.34228	0.332912	0.284383	0.216575	0.168947	0.166292	0.174195	0.180761
NaN	NaN	0		0.303357	0.238335	0.135793	0.063326	0.0442099	0.0558977	0.110618	0.176712	0.24614	0.255762	0.21417	0.180906	0.187495	0.238226	0.287864	0.364454	0.430697	0.471332	0.51947	0.561713	0.543812	0.46091	0.345777	0.277939	0.280997	0.315977	0.335896	0.314294	0.261532	0.205087	0.164978	0.138131	0.107493	0.0625225
NaN	NaN	0		0.328507	0.272333	0.183277	0.100918	0.0634379	0.0733024	0.0964235	0.102629	0.108001	0.121348	0.151667	0.198445	0.243029	0.270378	0.269344	0.301098	0.346435	0.383471	0.42522	0.460388	0.467114	0.431912	0.348974	0.280072	0.270674	0.297555	0.309743	0.277601	0.231205	0.196041	0.171023	0.134529	0.0720387	0
NaN	NaN	0		0.308339	0.267475	0.208741	0.153327	0.116845	0.114802	0.124574	0.119958	0.112411	0.12659	0.17916	0.252087	0.29751	0.296337	0.262448	0.260528	0.280861	0.313103	0.361775	0.416909	0.483889	0.52666	0.473662	0.363832	0.293467	0.285325	0.286343	0.251189	0.208468	0.179551	0.153367	0.112965	0.0474959	0
NaN	NaN	0		0.294419	0.263458	0.226588	0.196289	0.169109	0.15851	0.15971	0.166393	0.183781	0.214579	0.273245	0.340682	0.362964	0.343844	0.313824	0.305766	0.298404	0.30919	0.359658	0.451535	0.597978	0.739863	0.728623	0.557597	0.381849	0.310682	0.29128	0.255623	0.205384	0.157407	0.103642	0.0614951	0.0178753	0
NaN	NaN	0		0.27157	0.25293	0.242642	0.248662	0.247236	0.236598	0.228738	0.256784	0.325143	0.38386	0.422614	0.442783	0.423605	0.415879	0.43581	0.452408	0.41642	0.387914	0.413719	0.508829	0.685073	0.892735	0.9403	0.758484	0.498219	0.356323	0.301247	0.263636	0.203609	0.13636	0.0688229	0.0316455	0.00431951	0
NaN	NaN	0		0.245426	0.240518	0.257594	0.303596	0.341037	0.351062	0.344776	0.393266	0.508534	0.592337	0.590363	0.536728	0.478817	0.519551	0.609003	0.648027	0.575517	0.502119	0.481606	0.540415	0.694629	0.938298	1.06696	0.932147	0.618625	0.384144	0.26205	0.221454	0.173727	0.121782	0.0719231	0.0404513	0.013624	0.00462103
NaN	NaN	0		0.223711	0.231659	0.272788	0.357487	0.443347	0.497257	0.513131	0.579458	0.732614	0.849737	0.806013	0.663838	0.569892	0.658616	0.796931	0.827426	0.705684	0.58984	0.523192	0.533855	0.6448	0.904194	1.11461	1.05156	0.719528	0.396203	0.201516	0.156268	0.135404	0.114227	0.0875101	0.0622228	0.0345321	0.0134163
NaN	NaN	0		0.210323	0.227926	0.286263	0.402682	0.531828	0.63232	0.684953	0.766345	0.9441	1.09377	1.03239	0.844775	0.749929	0.877067	1.0353	1.03477	0.868934	0.723025	0.622463	0.578102	0.614723	0.834119	1.07172	1.05701	0.729008	0.361908	0.141865	0.105092	0.11416	0.121332	0.112401	0.0911219	0.061188	0.0257737
NaN	NaN	0		0.185779	0.216915	0.288225	0.423088	0.566141	0.683247	0.786819	0.931506	1.18565	1.37587	1.28293	1.04603	0.944226	1.07565	1.21977	1.18099	0.993879	0.833915	0.711099	0.615239	0.564732	0.692769	0.892127	0.897532	0.609816	0.278133	0.0965815	0.0790071	0.108364	0.134108	0.137801	0.119805	0.0863105	0.0382917
NaN	NaN	0		NaN	0.244761	0.24571	0.376438	0.520641	0.64393	0.802365	1.02888	1.37194	1.5998	1.48401	1.21493	1.10636	1.22425	1.32653	1.22467	1.00573	0.816414	0.665851	0.546485	0.456416	0.504652	0.623414	0.606693	0.399841	0.181396	0.0745152	0.0750196	0.107361	0.137857	0.148089	0.133139	0.0988438	0.0459081
NaN	NaN	0		NaN	NaN	NaN	0.393898	0.560964	0.68984	0.838456	1.0219	1.31403	1.53004	1.42635	1.189	1.1051	1.21946	1.29601	1.15728	0.916679	0.697858	0.518336	0.381834	0.266106	0.235243	0.255126	0.230606	0.164159	0.104382	0.084736	0.105033	0.129619	0.15232	0.15955	0.140156	0.101662	0.0479441
NaN	NaN	0		NaN	NaN	NaN	0.432464	0.588489	0.691117	0.760418	0.806788	0.919632	1.08654	1.09864	1.00768	0.974681	1.07229	1.13695	1.0187	0.802919	0.582524	0.384059	0.242471	0.131195	0.0940254	0.0948473	0.0799351	0.074043	0.092464	0.142224	0.196067	0.205223	0.201734	0.189928	0.152251	0.102733	0.046764
NaN	NaN	0		NaN	NaN	NaN	0.386197	0.485646	0.540284	0.557466	0.54174	0.540613	0.617145	0.719672	0.794229	0.811859	0.881018	0.936228	0.865406	0.708395	0.51864	0.312014	0.159299	0.055508	0.043146	0.056538	0.0537638	0.059437	0.0924469	0.182726	0.294272	0.287632	0.239257	0.199311	0.144683	0.0905981	0.0393762
NaN	NaN	0		NaN	NaN	NaN	0.267386	0.332498	0.363017	0.36827	0.353501	0.337646	0.37118	0.495631	0.68967	0.766313	0.807413	0.827515	0.772771	0.671377	0.549562	0.367778	0.201056	0.0809262	0.0664218	0.0778359	0.074912	0.0765904	0.0989282	0.177886	0.3262	0.338411	0.27957	0.232711	0.165449	0.0987283	0.0411309
NaN	NaN	0		NaN	NaN	NaN	0.164732	0.220562	0.244942	0.257526	0.261545	0.264325	0.299418	0.42905	0.664823	0.754188	0.733795	0.683597	0.604054	0.529399	0.472007	0.355342	0.216023	0.0928504	0.0712901	0.0817769	0.0821384	0.0869441	0.107326	0.163012	0.297737	0.358124	0.334978	0.308983	0.230041	0.135818	0.0557389
NaN	NaN	0		NaN	NaN	NaN	0.0934902	0.16163	0.190922	0.214041	0.231738	0.246659	0.281684	0.406961	0.664787	0.75758	0.669684	0.533433	0.402799	0.325692	0.292176	0.235679	0.159065	0.0780816	0.0601452	0.0749285	0.0833885	0.101364	0.139919	0.206895	0.340052	0.423669	0.416489	0.424882	0.333182	0.198454	0.0814576
NaN	NaN	0		NaN	NaN	NaN	0.0408505	0.133473	0.171284	0.204087	0.230796	0.252779	0.285943	0.399328	0.639621	0.6941	0.518404	0.311872	0.177329	0.127852	0.113848	0.0971732	0.0728283	0.0476959	0.0425662	0.0663493	0.0879684	0.1288	0.204099	0.317215	0.496754	NaN	NaN	NaN	NaN	NaN	NaN
NaN	NaN	0		NaN	NaN	NaN	0.0178025	0.132146	0.175274	0.212485	0.241654	0.263992	0.29134	0.388525	0.589914	0.606296	0.386046	0.168989	0.0675885	0.0444555	0.0381738	0.0329132	0.0262142	0.0222998	0.0259315	0.0623477	0.103626	0.180665	0.317516	0.522602	NaN	NaN	NaN	NaN	NaN	NaN	NaN
NaN	NaN	0		NaN	NaN	NaN	NaN	0.133747	0.180774	0.221417	0.250922	0.268316	0.278441	0.326279	0.39669	0.363728	0.189195	0.0462085	0	0	0	0	0	0	0	0.0451682	0.114024	0.244588	0.462658	NaN	NaN	NaN	NaN	NaN	NaN	NaN	NaN
NaN	NaN	0		NaN	NaN	NaN	NaN	0.130567	0.175125	0.215315	0.242	0.248549	0.234476	0.225343	0.1988	NaN	NaN	0.0241315	0	0	0	0	0	NaN	NaN	NaN	NaN	NaN	NaN	NaN	NaN	NaN	NaN	NaN	NaN	NaN	NaN
NaN	NaN	0
NaN	NaN	0
NaN	NaN	0
NaN	NaN	0
NaN	NaN	0
NaN	NaN	0
NaN	NaN	0
NaN	NaN	0
NaN	NaN	0
NaN	NaN	0
NaN	NaN	0
NaN	NaN	0
NaN	NaN	0
NaN	NaN	0
NaN	NaN	0
NaN	NaN	0
NaN	NaN	0
NaN	NaN	0
NaN	NaN	0
NaN	NaN	0
NaN	NaN	0
NaN	NaN	0
NaN	NaN	0
NaN	NaN	0
NaN	NaN	0
NaN	NaN	0
NaN	NaN	0
NaN	NaN	0
NaN	NaN	0
NaN	NaN	0
NaN	NaN	0
NaN	NaN	0
NaN	NaN	0
NaN	NaN	0
NaN	NaN	0
NaN	NaN	0
NaN	NaN	0
NaN	NaN	0
NaN	NaN	0
NaN	NaN	0
NaN	NaN	0
NaN	NaN	0
NaN	NaN	0
NaN	NaN	0
NaN	NaN	0
NaN	NaN	0
NaN	NaN	0
NaN	NaN	0
NaN	NaN	0
NaN	NaN	0
NaN	NaN	0
NaN	NaN	0
NaN	NaN	0
NaN	NaN	0
NaN	NaN	0
NaN	NaN	0
NaN	NaN	0
NaN	NaN	0
NaN	NaN	0
NaN	NaN	0
NaN	NaN	0
NaN	NaN	0
NaN	NaN	0
NaN	NaN	0
NaN	NaN	0
NaN	NaN	0
NaN	NaN	0
NaN	NaN	0
NaN	NaN	0
NaN	NaN	0
NaN	NaN	0
NaN	NaN	0
NaN	NaN	0
NaN	NaN	0
NaN	NaN	0
NaN	NaN	0
NaN	NaN	0
NaN	NaN	0
NaN	NaN	0
NaN	NaN	0
NaN	NaN	0
NaN	NaN	0
NaN	NaN	0
NaN	NaN	0
NaN	NaN	0
NaN	NaN	0
NaN	NaN	0
NaN	NaN	0
NaN	NaN	0
NaN	NaN	0
NaN	NaN	0
NaN	NaN	0
NaN	NaN	0
NaN	NaN	0
NaN	NaN	0
NaN	NaN	0
NaN	NaN	0
NaN	NaN	0
NaN	NaN	0
NaN	NaN	0
NaN	NaN	0
NaN	NaN	0
NaN	NaN	0
NaN	NaN	0
NaN	NaN	0
NaN	NaN	0
NaN	NaN	0
NaN	NaN	0
NaN	NaN	0
NaN	NaN	0
NaN	NaN	0
NaN	NaN	0
NaN	NaN	0
NaN	NaN	0
NaN	NaN	0
NaN	NaN	0
NaN	NaN	0
NaN	NaN	0
NaN	NaN	0
NaN	NaN	0
NaN	NaN	0
NaN	NaN	0
NaN	NaN	0
NaN	NaN	0
NaN	NaN	0
NaN	NaN	0
NaN	NaN	0
NaN	NaN	0
NaN	NaN	0
NaN	NaN	0
NaN	NaN	0
NaN	NaN	0
NaN	NaN	0
NaN	NaN	0
NaN	NaN	0
NaN	NaN	0
NaN	NaN	0
NaN	NaN	0
NaN	NaN	0
NaN	NaN	0
NaN	NaN	0
NaN	NaN	0
NaN	NaN	0
NaN	NaN	0
NaN	NaN	0
NaN	NaN	0
NaN	NaN	0
NaN	NaN	0
NaN	NaN	0
NaN	NaN	0
NaN	NaN	0
NaN	NaN	0
NaN	NaN	0
NaN	NaN	0
NaN	NaN	0
NaN	NaN	0
NaN	NaN	0
NaN	NaN	0
NaN	NaN	0
NaN	NaN	0
NaN	NaN	0
NaN	NaN	0
NaN	NaN	0
NaN	NaN	0
NaN	NaN	0
NaN	NaN	0
NaN	NaN	0
NaN	NaN	0
NaN	NaN	0
NaN	NaN	0
NaN	NaN	0
NaN	NaN	0
NaN	NaN	0
NaN	NaN	0
NaN	NaN	0
NaN	NaN	0
NaN	NaN	0
NaN	NaN	0
NaN	NaN	0
NaN	NaN	0
NaN	NaN	0
NaN	NaN	0
NaN	NaN	0
NaN	NaN	0
NaN	NaN	0
NaN	NaN	0
NaN	NaN	0
NaN	NaN	0
NaN	NaN	0
NaN	NaN	0
NaN	NaN	0
NaN	NaN	0
NaN	NaN	0
NaN	NaN	0
NaN	NaN	0
NaN	NaN	0
NaN	NaN	0
NaN	NaN	0
NaN	NaN	0
NaN	NaN	0
NaN	NaN	0
NaN	NaN	0
NaN	NaN	0
NaN	NaN	0
NaN	NaN	0
NaN	NaN	0
NaN	NaN	0
NaN	NaN	0
NaN	NaN	0
NaN	NaN	0
NaN	NaN	0
NaN	NaN	0
NaN	NaN	0
NaN	NaN	0
NaN	NaN	0
NaN	NaN	0
NaN	NaN	0
NaN	NaN	0
NaN	NaN	0
NaN	NaN	0
NaN	NaN	0
NaN	NaN	0
NaN	NaN	0
98.1907	82.8747	0
98.0597	82.9127	0
97.9269	82.9729	0
97.7661	83.0245	0
97.5794	83.1006	0
97.4026	83.1979	0
97.0726	83.3782	0
96.6309	83.6459	0
96.093	84.0477	0
95.1959	84.6976	0
94.1952	86.0412	0
93.0692	88.9508	0
91.5175	93.2054	0
89.3979	98.841	0
86.3365	105.783	0
81.4682	114.7	0
74.1371	125.024	0
64.1949	136.801	0
51.8921	149.683	0
38.0703	163.268	0
23.5354	176.156	0
9.26897	187.713	0
-4.17661	197.834	0
-16.7309	206.567	0
-28.4173	213.984	0
-39.2593	220.153	0
-49.2805	225.147	0
-58.5043	229.036	0
-66.9543	231.89	0
-74.6538	233.78	0
-81.6265	234.777	0
-87.8958	234.951	0
-93.4852	234.374	0
-98.4182	233.116	0
-102.718	231.247	0
-106.409	228.838	0
-109.514	225.96	0
-112.056	222.684	0
-114.059	219.08	0
-115.547	215.218	0
-116.543	211.171	0
-117.07	207.007	0
-117.153	202.799	0
-116.814	198.616	0
-116.077	194.529	0
-114.966	190.609	0
-113.503	186.927	0
-111.713	183.553	0
-109.619	180.558	0
-107.245	178.013	0
-104.613	175.988	0
-101.748	174.553	0
-98.7182	173.77	0
-95.405	173.472	0
-90.4673	172.647	0
-83.5491	170.209	0
-76.1195	166.961	0
-68.0494	162.637	0
-58.8033	155.585	0
-50.1917	146.38	0
-42.9835	136.463	0
-35.89	124.995	0
-29.4091	111.868	0
-24.5006	98.7175	0
-20.8138	86.1529	0
-18.2544	73.7261	0
-16.9618	61.5653	0
-16.6224	50.3246	0
-17.5835	40.7326	0
-18.8803	33.4545	0
-20.328	28.4533	0
-21.5452	25.4365	0
-22.513	23.997	0
-22.6144	23.4859	0
-22.7225	22.9928	0
-22.7133	22.5668	0
-22.6854	22.2598	0
-22.5929	22.0759	0
NaN	NaN	0
NaN	NaN	0
NaN	NaN	0
NaN	NaN	0
-22.0889	21.8074	0
-22.0412	21.7576	0
-21.9673	21.7279	0
-21.8708	21.6684	0
NaN	NaN	0
NaN	NaN	0
NaN	NaN	0
NaN	NaN	0
NaN	NaN	0
NaN	NaN	0
-21.6801	21.3352	0
-21.6621	21.1816	0
-21.6495	21.0051	0
-21.6211	20.8397	0
NaN	NaN	0
NaN	NaN	0
NaN	NaN	0
NaN	NaN	0
NaN	NaN	0
NaN	NaN	0
NaN	NaN	0
NaN	NaN	0
NaN	NaN	0
NaN	NaN	0
NaN	NaN	0
NaN	NaN	0
NaN	NaN	0
NaN	NaN	0
-21.393	20.4109	0
-21.2707	20.5328	0
-21.0839	20.8583	0
-20.9044	21.4195	0
-20.7559	22.0163	0
-20.6213	22.5615	0
-20.5533	23.0647	0
-20.5561	23.351	0
-20.6127	23.3604	0
-20.7752	23.2795	0
-21.0142	23.1827	0
-21.3143	23.04	0
-21.6257	22.8822	0
-21.9296	22.7686	0
-22.1445	22.7279	0
-22.3502	22.7102	0
-22.5863	22.7138	0
-22.8137	22.6898	0
-23.003	22.6536	0
-23.1754	22.5751	0
-23.2804	22.4895	0
-23.294	22.4285	0
NaN	NaN	0
-23.2784	22.3746	0
-23.2283	22.2023	0
-23.0978	21.7425	0
-22.8973	20.9407	0
-22.6372	20.0168	0
-22.3585	19.0647	0
-22.0724	18.2617	0
-21.8652	17.7472	0
-21.7096	17.5879	0
NaN	NaN	0
-21.5632	17.5682	0
-21.5631	17.7511	0
-21.5893	18.2723	0
-21.8268	19.597	0
-22.4276	21.9708	0
-23.5134	25.2979	0
-25.3045	29.7158	0
-27.5568	35.2962	0
-30.1461	41.7013	0
-32.609	48.8871	0
-34.8946	56.9748	0
-36.7249	65.6993	0
-38.3932	74.9471	0
-39.7523	84.5903	0
-41.2379	94.6	0
-43.172	105.556	0
-45.7506	117.223	0
-49.2352	129.539	0
-54.2797	142.621	0
-61.3843	156.22	0
-70.9989	169.492	0
-82.7411	181.514	0
-95.7855	191.625	0
-109.066	199.337	0
-120.95	204.712	0
-129.669	207.691	0
-135.435	209.385	0
-138.694	210.604	0
-139.969	211.847	0
-140.249	213.145	0
-140.445	214.57	0
-140.559	216.009	0
-140.657	217.266	0
-140.724	218.252	0
-140.729	218.902	0
-140.716	219.477	0
-140.698	220.02	0
-140.647	220.567	0
-140.56	221.064	0
-140.509	221.594	0
-140.433	222.124	0
-140.353	222.642	0
-140.266	223.105	0
-140.218	223.527	0
-140.162	223.847	0
-140.124	224.158	0
-140.076	224.475	0
-140.05	224.782	0
-139.985	225.11	0
-139.902	225.471	0
-139.814	225.806	0
-139.737	226.127	0
-139.659	226.465	0
-139.57	226.856	0
-139.481	227.198	0
-139.379	227.473	0
-139.267	227.758	0
-139.15	228.043	0
-139.068	228.197	0
-138.995	228.372	0
-138.949	228.605	0
-138.92	228.824	0
-138.907	229.014	0
-138.907	229.236	0
NaN	NaN	0
NaN	NaN	0
-138.965	229.655	0
-139.072	229.702	0
-139.3	229.693	0
-139.531	229.656	0
-139.755	229.593	0
-139.965	229.514	0
-140.086	229.405	0
-140.081	229.293	0
-140.066	229.168	0
-140.046	229.038	0
-139.91	228.936	0
-139.758	228.826	0
-139.511	228.743	0
-139.19	228.696	0
-138.84	228.674	0
-138.605	228.654	0
NaN	NaN	0
NaN	NaN	0
NaN	NaN	0
NaN	NaN	0
NaN	NaN	0
NaN	NaN	0
NaN	NaN	0
NaN	NaN	0
NaN	NaN	0
NaN	NaN	0
NaN	NaN	0
NaN	NaN	0
NaN	NaN	0
NaN	NaN	0
NaN	NaN	0
NaN	NaN	0
NaN	NaN	0
NaN	NaN	0
-137.683	229.201	0
-137.661	229.302	0
NaN	NaN	0
NaN	NaN	0
-137.604	229.574	0
NaN	NaN	0
NaN	NaN	0
NaN	NaN	0
NaN	NaN	0
NaN	NaN	0
-137.379	229.804	0
-137.316	229.803	0
-137.233	229.813	0
-137.15	229.82	0
-137.073	229.837	0
-137.03	229.87	0
-136.981	229.878	0
-136.966	229.882	0
-136.951	229.887	0
NaN	NaN	0
NaN	NaN	0
NaN	NaN	0
NaN	NaN	0
NaN	NaN	0
-136.747	230.057	0
-136.683	230.124	0
-136.641	230.18	0
-136.609	230.214	0
-136.569	230.234	0
NaN	NaN	0
NaN	NaN	0
NaN	NaN	0
NaN	NaN	0
NaN	NaN	0
NaN	NaN	0
NaN	NaN	0
NaN	NaN	0
NaN	NaN	0
NaN	NaN	0
NaN	NaN	0
NaN	NaN	0
NaN	NaN	0
NaN	NaN	0
NaN	NaN	0
NaN	NaN	0
NaN	NaN	0
NaN	NaN	0
NaN	NaN	0
NaN	NaN	0
NaN	NaN	0
NaN	NaN	0
NaN	NaN	0
NaN	NaN	0
NaN	NaN	0
NaN	NaN	0
NaN	NaN	0
NaN	NaN	0
NaN	NaN	0
NaN	NaN	0
NaN	NaN	0
NaN	NaN	0
NaN	NaN	0
NaN	NaN	0
NaN	NaN	0
NaN	NaN	0
NaN	NaN	0
NaN	NaN	0
NaN	NaN	0
NaN	NaN	0
NaN	NaN	0
NaN	NaN	0
NaN	NaN	0
NaN	NaN	0
NaN	NaN	0
NaN	NaN	0
NaN	NaN	0
NaN	NaN	0
NaN	NaN	0
NaN	NaN	0
NaN	NaN	0
NaN	NaN	0
NaN	NaN	0
NaN	NaN	0
NaN	NaN	0
NaN	NaN	0
NaN	NaN	0
NaN	NaN	0
NaN	NaN	0
NaN	NaN	0
NaN	NaN	0
NaN	NaN	0
NaN	NaN	0
NaN	NaN	0
NaN	NaN	0
NaN	NaN	0
NaN	NaN	0
NaN	NaN	0
NaN	NaN	0
NaN	NaN	0
NaN	NaN	0
NaN	NaN	0
NaN	NaN	0
NaN	NaN	0
NaN	NaN	0
NaN	NaN	0
NaN	NaN	0
-134.631	229.866	0
-134.551	229.831	0
-134.482	229.788	0
NaN	NaN	0
NaN	NaN	0
NaN	NaN	0
NaN	NaN	0
NaN	NaN	0
NaN	NaN	0
NaN	NaN	0
NaN	NaN	0
NaN	NaN	0
NaN	NaN	0
NaN	NaN	0
NaN	NaN	0
NaN	NaN	0
NaN	NaN	0
NaN	NaN	0
NaN	NaN	0
NaN	NaN	0
NaN	NaN	0
NaN	NaN	0
NaN	NaN	0
NaN	NaN	0
NaN	NaN	0
NaN	NaN	0
NaN	NaN	0
NaN	NaN	0
NaN	NaN	0
NaN	NaN	0
NaN	NaN	0
NaN	NaN	0
NaN	NaN	0
NaN	NaN	0
NaN	NaN	0
-133.867	228.335	0
-133.871	228.204	0
-133.832	228.021	0
-133.766	227.718	0
-133.683	227.192	1
-133.509	226.558	0
-132.546	225.722	0
-130.36	224.514	0
-126.487	222.868	0
-120.543	220.707	0
-112.203	217.784	0
-102.177	213.675	0
-90.9798	208.234	0
-78.9708	201.52	0
-66.7017	193.588	0
-54.5966	184.687	0
-42.8203	175.439	0
-31.3838	166.397	0
-20.3849	157.835	0
-9.68081	150.214	0
0.849491	143.745	0
11.5324	137.977	0
22.3987	132.559	0
33.433	126.878	0
44.5904	120.694	0
55.6114	113.856	0
65.7824	107.008	0
73.9349	101.12	0
79.8458	96.8386	0
83.5767	94.0698	0
85.2845	92.6977	0
NaN	NaN	0
85.5388	92.4103	0
85.499	92.4423	0
85.4032	92.4753	0
85.1211	92.5598	0
84.7073	92.6793	0
84.1393	92.773	0
83.5389	92.8336	0
82.9674	92.8979	0
82.55	92.914	0
82.2259	92.906	0
NaN	NaN	0
NaN	NaN	0
NaN	NaN	0
NaN	NaN	0
NaN	NaN	0
NaN	NaN	0
NaN	NaN	0
81.7458	93.3511	0
81.8136	93.4498	0
81.9081	93.5534	0
82.0224	93.6509	0
NaN	NaN	0
NaN	NaN	0
NaN	NaN	0
NaN	NaN	0
NaN	NaN	0
NaN	NaN	0
NaN	NaN	0
NaN	NaN	0
82.258	94.1867	0
82.1518	94.2641	0
82.0168	94.3448	0
81.8821	94.4327	0
81.735	94.5921	0
81.3103	94.8289	0
80.0888	95.4431	0
77.368	97.0677	0
72.6738	100.005	0
65.7398	104.717	0
56.5475	111.35	0
45.1836	119.489	0
32.3567	128.184	0
18.2805	137.451	0
2.6081	146.854	0
-14.3159	156.021	0
-32.1673	165.348	0
-50.7357	174.828	0
-69.3327	184.088	0
-86.4106	192.368	0
-102.044	199.423	0
-115.647	204.847	0
-126.633	209.066	0
-134.419	212.319	0
-139.873	215.219	0
-143.004	217.968	0
-144.267	220.617	0
-144.444	222.885	0
-144.572	224.542	0
-144.529	225.612	0
-144.436	226.448	0
-144.277	227.015	0
-144.086	227.526	0
-143.796	228.021	0
-143.571	228.492	0
-143.333	228.812	0
-143.113	229.147	0
-142.879	229.37	0
-142.711	229.515	0
-142.585	229.644	0
-142.474	229.764	0
-142.331	229.825	0
-142.216	229.913	0
-142.103	230.011	0
-141.982	230.125	0
NaN	NaN	0
NaN	NaN	0
NaN	NaN	0
-141.703	230.565	0
-141.681	230.642	0
-141.665	230.741	0
-141.654	230.85	0
NaN	NaN	0
NaN	NaN	0
NaN	NaN	0
NaN	NaN	0
NaN	NaN	0
NaN	NaN	0
NaN	NaN	0
NaN	NaN	0
NaN	NaN	0
NaN	NaN	0
NaN	NaN	0
NaN	NaN	0
NaN	NaN	0
NaN	NaN	0
NaN	NaN	0
NaN	NaN	0
NaN	NaN	0
NaN	NaN	0
NaN	NaN	0
NaN	NaN	0
NaN	NaN	0
NaN	NaN	0
NaN	NaN	0
NaN	NaN	0
NaN	NaN	0
NaN	NaN	0
NaN	NaN	0
NaN	NaN	0
NaN	NaN	0
NaN	NaN	0
NaN	NaN	0
NaN	NaN	0
NaN	NaN	0
NaN	NaN	0
NaN	NaN	0
NaN	NaN	0
NaN	NaN	0
NaN	NaN	0
NaN	NaN	0
-140.401	232.366	0
-140.414	232.416	0
NaN	NaN	0
NaN	NaN	0
NaN	NaN	0
NaN	NaN	0
NaN	NaN	0
NaN	NaN	0
NaN	NaN	0
NaN	NaN	0
NaN	NaN	0
NaN	NaN	0
NaN	NaN	0
NaN	NaN	0
NaN	NaN	0
NaN	NaN	0
NaN	NaN	0
NaN	NaN	0
NaN	NaN	0
NaN	NaN	0
NaN	NaN	0
NaN	NaN	0
NaN	NaN	0
NaN	NaN	0
NaN	NaN	0
NaN	NaN	0
NaN	NaN	0
NaN	NaN	0
NaN	NaN	0
NaN	NaN	0
NaN	NaN	0
NaN	NaN	0
NaN	NaN	0
NaN	NaN	0
NaN	NaN	0
NaN	NaN	0
NaN	NaN	0
NaN	NaN	0
NaN	NaN	0
NaN	NaN	0
NaN	NaN	0
NaN	NaN	0
NaN	NaN	0
NaN	NaN	0
NaN	NaN	0
NaN	NaN	0
NaN	NaN	0
NaN	NaN	0
NaN	NaN	0
NaN	NaN	0
NaN	NaN	0
NaN	NaN	0
NaN	NaN	0
NaN	NaN	0
NaN	NaN	0
NaN	NaN	0
NaN	NaN	0
NaN	NaN	0
NaN	NaN	0
NaN	NaN	0
NaN	NaN	0
NaN	NaN	0
NaN	NaN	0
NaN	NaN	0
NaN	NaN	0
NaN	NaN	0
NaN	NaN	0
NaN	NaN	0
NaN	NaN	0
NaN	NaN	0
NaN	NaN	0
NaN	NaN	0
NaN	NaN	0
NaN	NaN	0
NaN	NaN	0
NaN	NaN	0
NaN	NaN	0
NaN	NaN	0
NaN	NaN	0
NaN	NaN	0
NaN	NaN	0
NaN	NaN	0
NaN	NaN	0
NaN	NaN	0
NaN	NaN	0
NaN	NaN	0
NaN	NaN	0
NaN	NaN	0
NaN	NaN	0
NaN	NaN	0
NaN	NaN	0
NaN	NaN	0
NaN	NaN	0
NaN	NaN	0
NaN	NaN	0
NaN	NaN	0
NaN	NaN	0
NaN	NaN	0
NaN	NaN	0
NaN	NaN	0
NaN	NaN	0
NaN	NaN	0
NaN	NaN	0
NaN	NaN	0
NaN	NaN	0
NaN	NaN	0
NaN	NaN	0
NaN	NaN	0
NaN	NaN	0
NaN	NaN	0
NaN	NaN	0
NaN	NaN	0
NaN	NaN	0
NaN	NaN	0
NaN	NaN	0
NaN	NaN	0
NaN	NaN	0
NaN	NaN	0
NaN	NaN	0
NaN	NaN	0
NaN	NaN	0
NaN	NaN	0
NaN	NaN	0
NaN	NaN	0
NaN	NaN	0
NaN	NaN	0
NaN	NaN	0
NaN	NaN	0
NaN	NaN	0
NaN	NaN	0
NaN	NaN	0
NaN	NaN	0
NaN	NaN	0
NaN	NaN	0
NaN	NaN	0
NaN	NaN	0
NaN	NaN	0
NaN	NaN	0
NaN	NaN	0
NaN	NaN	0
NaN	NaN	0
NaN	NaN	0
NaN	NaN	0
NaN	NaN	0
NaN	NaN	0
NaN	NaN	0
NaN	NaN	0
NaN	NaN	0
NaN	NaN	0
NaN	NaN	0
NaN	NaN	0
NaN	NaN	0
NaN	NaN	0
NaN	NaN	0
NaN	NaN	0
NaN	NaN	0
NaN	NaN	0
NaN	NaN	0
NaN	NaN	0
NaN	NaN	0
NaN	NaN	0
NaN	NaN	0
NaN	NaN	0
NaN	NaN	0
NaN	NaN	0
NaN	NaN	0
NaN	NaN	0
NaN	NaN	0
NaN	NaN	0
NaN	NaN	0
NaN	NaN	0
NaN	NaN	0
NaN	NaN	0
NaN	NaN	0
NaN	NaN	0
NaN	NaN	0
NaN	NaN	0
NaN	NaN	0
NaN	NaN	0
NaN	NaN	0
NaN	NaN	0
NaN	NaN	0
NaN	NaN	0
NaN	NaN	0
NaN	NaN	0
NaN	NaN	0
NaN	NaN	0
NaN	NaN	0
NaN	NaN	0
NaN	NaN	0
NaN	NaN	0
NaN	NaN	0
NaN	NaN	0
NaN	NaN	0
NaN	NaN	0
NaN	NaN	0
NaN	NaN	0
NaN	NaN	0
NaN	NaN	0
NaN	NaN	0
NaN	NaN	0
NaN	NaN	0
NaN	NaN	0
NaN	NaN	0
NaN	NaN	0
NaN	NaN	0
NaN	NaN	0
NaN	NaN	0
NaN	NaN	0
NaN	NaN	0
NaN	NaN	0
NaN	NaN	0
NaN	NaN	0
NaN	NaN	0
NaN	NaN	0
NaN	NaN	0
NaN	NaN	0
NaN	NaN	0
-139.625	233.577	0
NaN	NaN	0
NaN	NaN	0
NaN	NaN	0
NaN	NaN	0
NaN	NaN	0
NaN	NaN	0
NaN	NaN	0
NaN	NaN	0
NaN	NaN	0
NaN	NaN	0
NaN	NaN	0
NaN	NaN	0
NaN	NaN	0
NaN	NaN	0
NaN	NaN	0
NaN	NaN	0
NaN	NaN	0
NaN	NaN	0
NaN	NaN	0
NaN	NaN	0
NaN	NaN	0
NaN	NaN	0
NaN	NaN	0
NaN	NaN	0
NaN	NaN	0
NaN	NaN	0
NaN	NaN	0
-139.544	233.819	0
NaN	NaN	0
NaN	NaN	0
-139.688	233.666	0
NaN	NaN	0
NaN	NaN	0
NaN	NaN	0
NaN	NaN	0
NaN	NaN	0
NaN	NaN	0
NaN	NaN	0
NaN	NaN	0
-140.203	233.257	0
-140.112	233.239	0
-139.768	233.233	0
-139.149	233.251	0
-138.084	233.303	0
-136.684	233.363	0
-134.732	233.511	0
-132.36	233.668	0
-129.304	233.468	0
-125.958	232.643	0
-122.13	231.224	0
-118.122	228.796	0
-114.355	225.524	0
-110.722	221.728	0
-107.157	217.486	0
-103.721	213.024	0
-100.481	208.633	0
-97.0784	204.299	0
-94.0767	200	0
-91.236	195.804	0
-88.8773	192.319	0
-86.7875	189.114	0
-84.9761	186.619	0
-83.1805	184.866	0
-81.4517	183.688	0
-79.3826	182.295	0
-76.9698	181.232	0
-74.0737	180.082	0
-70.7045	178.948	0
-66.8311	178.175	0
-62.5344	177.8	0
-57.9328	177.781	0
-53.1442	178.072	0
-48.2871	178.63	0
-43.4796	179.41	0
-38.8399	180.368	0
-34.4862	181.46	0
-30.5368	182.641	0
-27.1098	183.869	0
-24.3235	185.097	0
-22.2961	186.282	0
-21.1458	187.38	0
-20.6867	188.225	0
-19.8943	188.304	0
-18.8659	187.604	0
-17.6103	186.486	0
-15.5016	184.956	0
-12.1172	181.923	0
-8.46215	176.91	0
-4.19396	168.975	0
0.474848	157.986	0
4.53653	143.837	0
7.43674	128.15	0
9.00714	111.925	0
9.2463	96.5465	0
8.10401	82.4375	0
6.32559	69.8751	0
3.50984	58.5	0
0.0408094	48.79	0
-4.1838	41.1493	0
-8.50677	35.155	0
-12.4729	30.8802	0
-15.4093	28.4556	0
-17.6517	27.4881	0
-18.9304	27.11	0
-19.5642	27.1141	0
-20.1305	27.6097	0
-20.8798	28.8661	0
-21.7395	31.2965	0
-23.3367	35.0584	0
-25.2892	40.6165	0
-27.8446	47.7323	0
-30.8215	55.9512	0
-34.2898	64.9034	0
-38.0169	74.9142	0
-42.3956	85.5535	0
-47.1688	97.2471	0
-53.0525	109.951	0
-60.0402	123.577	0
-68.4254	137.734	0
-78.2317	152.192	0
-89.4193	165.764	0
-101.008	178.278	0
-112.444	189.481	0
-122.829	199.01	0
-131.537	207.043	0
-137.823	213.944	0
-142.043	219.836	0
-144.489	224.471	0
-145.578	227.891	0
-145.765	230.081	0
-145.838	231.322	0
-145.823	231.783	0
-145.632	231.961	0
-145.392	232.096	0
-144.986	232.313	0
-144.574	232.518	0
-144.175	232.692	0
-143.913	232.826	0
-143.692	232.945	0
-143.62	232.947	0
-143.556	232.948	0
-143.493	232.957	0
-143.433	232.944	0
-143.379	232.916	0
-143.337	232.889	0
-143.318	232.866	0
-143.312	232.815	0
NaN	NaN	0
-143.257	232.662	0
-143.194	232.556	0
NaN	NaN	0
NaN	NaN	0
NaN	NaN	0
NaN	NaN	0
-142.811	232.155	0
NaN	NaN	0
NaN	NaN	0
-142.401	232.046	0
-142.24	232.016	0
NaN	NaN	0
NaN	NaN	0
NaN	NaN	0
NaN	NaN	0
-141.769	231.741	0
NaN	NaN	0
NaN	NaN	0
NaN	NaN	0
NaN	NaN	0
NaN	NaN	0
NaN	NaN	0
NaN	NaN	0
NaN	NaN	0
NaN	NaN	0
NaN	NaN	0
NaN	NaN	0
NaN	NaN	0
NaN	NaN	0
NaN	NaN	0
NaN	NaN	0
NaN	NaN	0
NaN	NaN	0
NaN	NaN	0
NaN	NaN	0
NaN	NaN	0
NaN	NaN	0
NaN	NaN	0
NaN	NaN	0
NaN	NaN	0
NaN	NaN	0
NaN	NaN	0
NaN	NaN	0
NaN	NaN	0
NaN	NaN	0
NaN	NaN	0
NaN	NaN	0
NaN	NaN	0
NaN	NaN	0
NaN	NaN	0
NaN	NaN	0
NaN	NaN	0
NaN	NaN	0
NaN	NaN	0
NaN	NaN	0
NaN	NaN	0
NaN	NaN	0
NaN	NaN	0
NaN	NaN	0
NaN	NaN	0
NaN	NaN	0
NaN	NaN	0
NaN	NaN	0
NaN	NaN	0
NaN	NaN	0
NaN	NaN	0
NaN	NaN	0
NaN	NaN	0
NaN	NaN	0
NaN	NaN	0
NaN	NaN	0
NaN	NaN	0
NaN	NaN	0
NaN	NaN	0
NaN	NaN	0
NaN	NaN	0
NaN	NaN	0
NaN	NaN	0
-140.825	231.672	0
-140.774	231.476	0
-140.606	231.082	0
-139.537	230.481	0
-136.543	229.472	0
-130.872	227.85	0
-121.683	225.195	0
-108.716	221.077	0
-92.5262	214.892	0
-74.5044	206.336	0
-55.7259	195.315	0
-37.0315	182.77	0
-19.409	169.621	0
-3.09374	156.867	0
12.271	144.91	0
26.739	133.908	0
40.0959	123.594	0
52.7697	113.65	0
64.4696	104.138	0
74.0895	95.6525	0
81.1515	89.283	0
85.8719	84.9064	0
88.4494	82.4339	0
NaN	NaN	0
NaN	NaN	0
NaN	NaN	0
NaN	NaN	0
88.9333	81.2158	0
88.6792	81.1805	0
88.1676	81.1956	0
87.5631	81.2119	0
86.8333	81.2041	0
86.0081	81.1615	0
85.2133	81.1445	0
84.6362	81.1023	0
84.1017	81.0786	0
83.7084	81.0572	0
83.4336	81.053	0
83.2297	81.021	0
NaN	NaN	0
NaN	NaN	0
NaN	NaN	0
NaN	NaN	0
NaN	NaN	0
NaN	NaN	0
NaN	NaN	0
83.1537	81.3243	0
83.2706	81.4735	0
83.3874	81.6497	0
83.435	81.79	0
NaN	NaN	0
NaN	NaN	0
NaN	NaN	0
83.4062	82.3311	0
83.3131	82.4547	0
83.1964	82.5692	0
83.0311	82.6683	0
82.8525	82.7491	0
NaN	NaN	0
NaN	NaN	0
NaN	NaN	0
NaN	NaN	0
NaN	NaN	0
NaN	NaN	0
NaN	NaN	0
NaN	NaN	0
NaN	NaN	0
NaN	NaN	0
NaN	NaN	0
NaN	NaN	0
NaN	NaN	0
NaN	NaN	0
NaN	NaN	0
NaN	NaN	0
NaN	NaN	0
NaN	NaN	0
NaN	NaN	0
NaN	NaN	0
NaN	NaN	0
NaN	NaN	0
NaN	NaN	0
NaN	NaN	0
NaN	NaN	0
NaN	NaN	0
NaN	NaN	0
NaN	NaN	0
NaN	NaN	0
NaN	NaN	0
NaN	NaN	0
NaN	NaN	0
NaN	NaN	0
NaN	NaN	0
NaN	NaN	0
NaN	NaN	0
NaN	NaN	0
NaN	NaN	0
NaN	NaN	0
NaN	NaN	0
NaN	NaN	0
NaN	NaN	0
NaN	NaN	0
NaN	NaN	0
NaN	NaN	0
NaN	NaN	0
NaN	NaN	0
NaN	NaN	0
NaN	NaN	0
NaN	NaN	0
NaN	NaN	0
NaN	NaN	0
NaN	NaN	0
NaN	NaN	0
NaN	NaN	0
82.8992	84.0788	0
NaN	NaN	0
NaN	NaN	0
NaN	NaN	0
NaN	NaN	0
NaN	NaN	0
NaN	NaN	0
NaN	NaN	0
NaN	NaN	0
NaN	NaN	0
NaN	NaN	0
NaN	NaN	0
NaN	NaN	0
NaN	NaN	0
NaN	NaN	0
NaN	NaN	0
NaN	NaN	0
NaN	NaN	0
NaN	NaN	0
NaN	NaN	0
NaN	NaN	0
NaN	NaN	0
NaN	NaN	0
NaN	NaN	0
NaN	NaN	0
NaN	NaN	0
NaN	NaN	0
NaN	NaN	0
NaN	NaN	0
NaN	NaN	0
NaN	NaN	0
NaN	NaN	0
NaN	NaN	0
NaN	NaN	0
NaN	NaN	0
NaN	NaN	0
NaN	NaN	0
NaN	NaN	0
NaN	NaN	0
NaN	NaN	0
NaN	NaN	0
NaN	NaN	0
NaN	NaN	0
NaN	NaN	0
NaN	NaN	0
NaN	NaN	0
NaN	NaN	0
NaN	NaN	0
NaN	NaN	0
NaN	NaN	0
NaN	NaN	0
NaN	NaN	0
NaN	NaN	0
NaN	NaN	0
NaN	NaN	0
NaN	NaN	0
NaN	NaN	0
NaN	NaN	0
NaN	NaN	0
NaN	NaN	0
NaN	NaN	0
NaN	NaN	0
NaN	NaN	0
NaN	NaN	0
NaN	NaN	0
NaN	NaN	0
NaN	NaN	0
NaN	NaN	0
NaN	NaN	0
NaN	NaN	0
NaN	NaN	0
NaN	NaN	0
NaN	NaN	0
NaN	NaN	0
NaN	NaN	0
NaN	NaN	0
NaN	NaN	0
NaN	NaN	0
NaN	NaN	0
NaN	NaN	0
NaN	NaN	0
NaN	NaN	0
NaN	NaN	0
NaN	NaN	0
NaN	NaN	0
NaN	NaN	0
NaN	NaN	0
NaN	NaN	0
NaN	NaN	0
NaN	NaN	0
NaN	NaN	0
NaN	NaN	0
NaN	NaN	0
NaN	NaN	0
NaN	NaN	0
NaN	NaN	0
NaN	NaN	0
NaN	NaN	0
NaN	NaN	0
NaN	NaN	0
NaN	NaN	0
NaN	NaN	0
NaN	NaN	0
NaN	NaN	0
NaN	NaN	0
NaN	NaN	0
NaN	NaN	0
NaN	NaN	0
NaN	NaN	0
NaN	NaN	0
NaN	NaN	0
NaN	NaN	0
NaN	NaN	0
NaN	NaN	0
NaN	NaN	0
NaN	NaN	0
NaN	NaN	0
NaN	NaN	0
NaN	NaN	0
NaN	NaN	0
NaN	NaN	0
NaN	NaN	0
NaN	NaN	0
NaN	NaN	0
NaN	NaN	0
NaN	NaN	0
NaN	NaN	0
NaN	NaN	0
NaN	NaN	0
NaN	NaN	0
NaN	NaN	0
NaN	NaN	0
NaN	NaN	0
NaN	NaN	0
NaN	NaN	0
NaN	NaN	0
NaN	NaN	0
NaN	NaN	0
NaN	NaN	0
NaN	NaN	0
NaN	NaN	0
NaN	NaN	0
NaN	NaN	0
NaN	NaN	0
NaN	NaN	0
NaN	NaN	0
NaN	NaN	0
NaN	NaN	0
NaN	NaN	0
NaN	NaN	0
NaN	NaN	0
NaN	NaN	0
NaN	NaN	0
NaN	NaN	0
NaN	NaN	0
NaN	NaN	0
NaN	NaN	0
NaN	NaN	0
NaN	NaN	0
NaN	NaN	0
NaN	NaN	0
NaN	NaN	0
NaN	NaN	0
NaN	NaN	0
NaN	NaN	0
NaN	NaN	0
NaN	NaN	0
NaN	NaN	0
NaN	NaN	0
NaN	NaN	0
NaN	NaN	0
NaN	NaN	0
NaN	NaN	0
NaN	NaN	0
NaN	NaN	0
NaN	NaN	0
NaN	NaN	0
NaN	NaN	0
NaN	NaN	0
NaN	NaN	0
NaN	NaN	0
NaN	NaN	0
NaN	NaN	0
NaN	NaN	0
NaN	NaN	0
NaN	NaN	0
NaN	NaN	0
NaN	NaN	0
NaN	NaN	0
NaN	NaN	0
NaN	NaN	0
NaN	NaN	0
NaN	NaN	0
NaN	NaN	0
NaN	NaN	0
NaN	NaN	0
NaN	NaN	0
NaN	NaN	0
NaN	NaN	0
NaN	NaN	0
NaN	NaN	0
NaN	NaN	0
NaN	NaN	0
NaN	NaN	0
NaN	NaN	0
NaN	NaN	0
NaN	NaN	0
NaN	NaN	0
NaN	NaN	0
NaN	NaN	0
NaN	NaN	0
NaN	NaN	0
NaN	NaN	0
NaN	NaN	0
NaN	NaN	0
NaN	NaN	0
NaN	NaN	0
NaN	NaN	0
NaN	NaN	0
NaN	NaN	0
NaN	NaN	0
NaN	NaN	0
NaN	NaN	0
NaN	NaN	0
NaN	NaN	0
NaN	NaN	0
NaN	NaN	0
NaN	NaN	0
NaN	NaN	0
NaN	NaN	0
NaN	NaN	0
NaN	NaN	0
NaN	NaN	0
NaN	NaN	0
NaN	NaN	0
NaN	NaN	0
NaN	NaN	0
NaN	NaN	0
NaN	NaN	0
NaN	NaN	0
NaN	NaN	0
NaN	NaN	0
NaN	NaN	0
NaN	NaN	0
NaN	NaN	0
NaN	NaN	0
NaN	NaN	0
NaN	NaN	0
NaN	NaN	0
NaN	NaN	0
NaN	NaN	0
NaN	NaN	0
NaN	NaN	0
NaN	NaN	0
NaN	NaN	0
NaN	NaN	0
NaN	NaN	0
NaN	NaN	0
NaN	NaN	0
NaN	NaN	0
NaN	NaN	0
NaN	NaN	0
NaN	NaN	0
NaN	NaN	0
NaN	NaN	0
NaN	NaN	0
NaN	NaN	0
NaN	NaN	0
NaN	NaN	0
NaN	NaN	0
NaN	NaN	0
NaN	NaN	0
NaN	NaN	0
NaN	NaN	0
NaN	NaN	0
NaN	NaN	0
NaN	NaN	0
NaN	NaN	0
NaN	NaN	0
NaN	NaN	0
NaN	NaN	0
NaN	NaN	0
NaN	NaN	0
NaN	NaN	0
NaN	NaN	0
NaN	NaN	0
NaN	NaN	0
NaN	NaN	0
NaN	NaN	0
NaN	NaN	0
NaN	NaN	0
NaN	NaN	0
NaN	NaN	0
NaN	NaN	0
NaN	NaN	0
NaN	NaN	0
NaN	NaN	0
NaN	NaN	0
NaN	NaN	0
NaN	NaN	0
NaN	NaN	0
NaN	NaN	0
NaN	NaN	0
NaN	NaN	0
NaN	NaN	0
NaN	NaN	0
NaN	NaN	0
NaN	NaN	0
NaN	NaN	0
NaN	NaN	0
NaN	NaN	0
NaN	NaN	0
NaN	NaN	0
NaN	NaN	0
NaN	NaN	0
NaN	NaN	0
NaN	NaN	0
NaN	NaN	0
NaN	NaN	0
NaN	NaN	0
NaN	NaN	0
83.9357	85.6033	0
83.7878	85.5624	0
83.5057	85.5672	0
83.1666	85.5548	0
82.7868	85.4994	0
82.4456	85.4749	0
82.1175	85.4692	0
81.9165	85.4079	0
NaN	NaN	0
NaN	NaN	0
NaN	NaN	0
NaN	NaN	0
NaN	NaN	0
NaN	NaN	0
NaN	NaN	0
NaN	NaN	0
81.1992	85.4401	0
81.0677	85.5857	0
80.5304	86.0571	0
79.357	87.1504	0
76.7834	89.198	0
72.2299	92.9973	0
65.4883	99.35	0
56.8056	108.607	0
45.7697	120.854	0
32.5998	135.647	0
17.3902	152.453	0
-0.205567	170.097	0
-20.4359	186.962	0
-42.1445	201.968	0
-64.0949	214.675	0
-84.9002	224.574	0
-103.328	231.325	0
-118.13	235.732	0
-128.65	238.465	0
-135.393	240.079	0
-139.257	240.829	0
-140.867	241.263	0
-141.102	241.617	0
NaN	NaN	0
-141.14	241.98	0
-141.027	242.017	0
-140.784	242.069	0
-140.51	242.072	0
-140.078	242.114	0
-139.616	242.159	0
-139.242	242.223	0
-138.936	242.258	0
-138.592	242.303	0
-138.247	242.375	0
-137.895	242.451	0
-137.553	242.511	0
-137.219	242.579	0
-136.899	242.664	0
-136.7	242.72	0
-136.512	242.79	0
-136.284	242.865	0
-136.07	242.928	0
-135.904	242.976	0
-135.772	243.035	0
-135.652	243.064	0
-135.581	243.095	0
-135.516	243.131	0
-135.443	243.166	0
-135.379	243.214	0
NaN	NaN	0
-135.256	243.317	0
NaN	NaN	0
NaN	NaN	0
NaN	NaN	0
NaN	NaN	0
NaN	NaN	0
NaN	NaN	0
NaN	NaN	0
NaN	NaN	0
NaN	NaN	0
NaN	NaN	0
NaN	NaN	0
NaN	NaN	0
-134.399	243.986	0
NaN	NaN	0
-134.2	244.12	0
-134.123	244.17	0
-134.038	244.217	0
NaN	NaN	0
NaN	NaN	0
-133.814	244.372	0
-133.675	244.441	0
NaN	NaN	0
NaN	NaN	0
NaN	NaN	0
NaN	NaN	0
-133.074	244.554	0
-132.887	244.54	0
-132.526	244.54	0
-131.987	244.522	0
-131.314	244.494	0
-130.087	244.361	0
-128.454	243.913	0
-126.243	243.067	0
-123.67	241.646	0
-120.644	239.545	0
-117.653	236.735	0
-114.679	233.381	0
-111.977	229.576	0
-109.225	225.536	0
-106.661	221.794	0
-104.483	218.574	0
-102.444	215.819	0
-100.648	213.152	0
-99.591	211.285	0
-98.8075	209.689	0
-98.1164	208.576	0
-97.6015	208.209	0
-97.2176	208.68	0
-96.3975	209.398	0
-95.5801	210.285	0
-94.7093	211.113	0
-93.8769	211.625	0
-93.1571	212.375	0
-92.7415	213.177	0
-92.5018	214.246	0
-92.4152	215.661	0
-92.4726	217.482	0
-92.6731	219.378	0
-93.1128	221.455	0
-93.8244	224.053	0
-94.6292	226.709	0
-95.6424	229.586	0
-96.7502	232.872	0
-97.8082	236.307	0
-98.9359	239.521	0
-100.163	242.91	0
-101.492	246.177	0
-102.772	249.151	0
-104.079	252.127	0
-105.246	254.812	0
-106.304	256.78	0
-107.147	258.186	0
-107.802	259.066	0
-108.229	259.354	0
-108.434	259.311	0
-108.533	259.319	0
-108.506	259.309	0
-108.477	259.275	0
-108.414	259.189	0
-108.274	259.061	0
-107.969	258.893	0
-107.421	258.708	0
-106.608	258.523	0
-105.583	258.21	0
-104.364	257.799	0
-103.107	257.196	0
-101.988	256.54	0
-100.898	255.591	0
-99.8514	254.501	0
-98.7744	253.313	0
-97.6961	251.842	0
-96.306	249.979	0
-94.7088	248.032	0
-92.8021	245.817	0
-90.8191	243.238	0
-88.4416	240.38	0
-85.7826	237.121	0
-82.7838	233.451	0
-79.3555	229.814	0
-75.3613	226.038	1
-70.8431	222.407	0
-66.0526	219.347	0
-61.1046	217.108	0
-56.4271	215.406	0
-52.052	214.445	0
-48.2951	214.078	0
-45.3373	214.004	0
-43.1225	214.063	0
-41.5312	214.606	0
-40.5997	215.753	0
-40.1847	217.677	0
-39.9662	220.431	0
-40.0324	223.846	0
-40.4139	227.489	0
-41.1034	231.287	0
-42.4214	234.942	0
-44.3835	238.38	0
-46.6622	241.588	0
-49.455	244.717	0
-52.7409	247.716	0
-56.0858	250.591	0
-59.4762	253.315	0
-63.2352	255.874	0
-67.0897	258.286	0
-70.8817	260.393	0
-74.6126	262.145	0
-78.2437	263.529	0
-81.5835	264.501	0
-84.53	264.996	0
-87.1172	265.195	0
-89.4307	265.248	0
-91.47	265.135	0
-93.3453	264.911	0
-94.9396	264.294	0
-96.7159	263.48	0
-98.4001	262.629	0
-100.125	261.893	0
-101.924	261.185	0
-103.838	260.853	0
-105.478	260.679	0
-106.99	260.519	0
-108.259	260.324	0
-109.288	260.223	0
-110.066	260.152	0
-110.609	260.09	0
-111.014	260.058	0
-111.362	259.989	0
-111.596	259.92	0
-111.801	259.843	0
-111.966	259.775	0
-112.243	259.601	0
-112.83	259.278	0
-113.969	258.569	0
-115.213	257.321	0
-116.768	255.126	0
-118.601	252.788	0
-120.746	250.021	0
-122.299	247.596	0
-124.078	245.485	0
-125.691	244.384	0
-126.938	243.373	0
-127.474	242.801	0
-128.005	242.108	0
-128.062	241.089	0
-127.661	239.711	0
-126.823	238.439	0
-125.542	237.361	0
-123.741	236.38	0
-121.342	235.925	0
-118.658	235.776	0
-116.079	235.736	0
-113.439	235.66	0
-110.653	235.654	0
-107.842	235.7	0
-104.986	235.7	0
-101.695	235.59	0
-97.8249	235.226	0
-93.3919	234.44	0
-88.651	233.319	0
-84.0479	232.292	0
-78.9893	231.262	0
-73.8386	230.475	0
-67.2973	229.827	0
-59.1602	229.205	0
-49.0711	228.2	0
-38.9932	227.723	0
-28.4067	227.348	1
-17.551	226.362	0
-7.79637	225.43	0
0.253053	224.818	0
7.50247	223.734	0
13.3253	222.529	0
16.8306	221.628	0
19.4008	219.256	0
21.7915	214.337	0
24.3082	206.029	0
26.2178	193.567	0
27.0432	177.224	0
26.6751	158.022	0
25.0071	137.202	0
21.5929	116.108	0
17.3994	96.1476	0
12.7238	78.3771	0
7.95757	63.7324	0
3.42413	52.3258	0
-0.299598	43.9936	0
-3.66965	38.379	0
-6.73507	34.697	0
-9.69559	32.217	0
-12.284	30.5912	0
-14.5491	29.6229	0
-16.105	29.0276	0
-17.1107	29.0461	0
-17.6708	29.6147	0
-18.4702	30.6889	0
-19.7376	32.6215	0
-21.4756	35.2837	0
-23.6041	38.7541	0
-25.9323	43.2514	0
-28.4976	48.7059	0
-30.9605	54.7359	0
-33.4678	61.5475	0
-36.1978	68.6812	0
-39.4245	76.1582	0
-42.9005	83.9528	0
-46.8856	92.4027	0
-51.3595	101.687	0
-56.4867	111.994	0
-62.248	122.902	0
-68.8758	134.725	0
-76.6987	147.052	0
-86.0125	159.04	0
-96.3795	169.727	0
-107.523	178.749	0
-118.839	185.842	0
-128.915	191.068	0
-136.529	195.365	0
-141.803	199.845	0
-144.866	204.069	0
-146.032	207.77	0
-146.28	210.856	0
-146.484	213.302	0
-146.507	215.222	0
-146.429	217.04	0
-146.299	218.748	0
-146.005	220.392	0
-145.529	221.629	0
-145.033	222.136	0
-144.58	222.378	0
-144.158	222.572	0
-143.829	222.658	0
-143.631	222.687	0
-143.485	222.651	0
-143.339	222.583	0
-143.191	222.442	0
-143.055	221.795	0
-142.802	219.921	0
-142.373	216.167	0
-141.282	210.545	0
-138.522	203.684	0
-134.233	197.074	0
-128.665	191.621	0
[truncated: 97,695 more rows]
