# Supplementary material for: Hand position fields of neurons in the premotor cortex of macaques during natural reaching
Source: Nat Commun. 2025 Apr 12;16:3489. doi: 10.1038/s41467-025-58786-3 (PMC11993741; doi:10.1038/s41467-025-58786-3)
Supplement: Supplementary file 4 — Source data [file 41467_2025_58786_MOESM4_ESM.zip › Source Data/Source Data Figure S4.xlsx]

## Sheet: Figure S4
Figure S4
correlation
Monkey A				Monkey B				Monkey X					Monkey Z
session 1	session 2	session 3		session 1	session 2	session 3		session 1	session 2	session 3	session 4		session 1	session 2	session 3	session 4	session 5	session 6	session 7	session 8
0.742906	0.670078	0.537233		0.187773	0.382565	0.473335		0.199195	0.658934	0.421521	0.410327		0.652692	0.80103	0.79783	0.862789	0.800088	0.827834	0.654163	0.128116
0.247896	0.221649	0.815532		0.480648	0.77598	0.677311		0.442705	0.4042	0.287474	0.198524		0.399736	0.784694	0.654383	0.00639485	0.519189	0.165374	0.0492464	-0.179985
0.821337	0.446551	0.847844		0.359827	0.36931	0.149691		0.461539	0.367987	0.745322	0.434145		0.152698	0.107872	0.274688	0.103918	0.268706	0.829958	0.724814	-0.0459948
0.602637	-0.0373134	0.670087		0.585192	0.388992	0.628708		0.23903	0.263228	0.534338	0.741167		0.598849	0.478169	0.108648	0.545761	0.805194	0.8417	0.779597	0.0184868
0.00533357	0.696619	-0.0647321		0.695871	0.642826	0.579871		0.484623	-0.048312	0.584638	0.713701		0.204966	0.69031	0.753097	0.736975	0.51105	0.761444	0.816919	0.0878286
0.285279	0.703669	0.815067		0.47239	0.798394	0.50292		0.30081	-0.113304	0.490326	0.912379		0.19296	0.484614	0.0623503	0.764207	0.797816	0.758573	0.743581	0.591308
0.809558	0.484459	0.697856		0.831235	0.673006	0.393272		0.780073	-0.0575711	0.904484	0.219762		0.17283	0.743452	0.764436	0.78669	0.164977	0.463796	0.320192	0.136918
-0.131076	0.361728	0.591952		0.820499	0.690295	0.582759		0.279635	0.413203	0.723003	0.334746		0.653072	0.577089	0.682149	0.923611	0.679861	0.521929	0.767031	-0.0578892
0.862	0.774754	0.858812		0.800304	0.652274	0.821347		0.563008	0.585597	0.426004	0.598676		0.570851	0.808011	0.827172	0.215318	0.487595	0.90052	0.510057	0.147964
0.385602	0.272008	0.847426		0.695406	0.789078	0.256447		0.155146	-0.041913	0.389514	0.545619		0.671577	0.849265	0.519371	0.49444	0.848446	0.845868	0.36292	0.0458823
0.129831	0.670987	0.756397		0.672873	0.698099	0.378529		0.547864	-0.0104132	0.525539	0.594584		-0.0565253	0.847641	0.803896	0.630133	0.654942	0.589543	0.895425	-0.00245231
0.68871	0.794508	0.808777		0.811777	0.41221	0.350716		0.274848	0.0757315	0.39704	-0.0742806		0.441413	0.407784	0.757769	0.18245	0.415006	0.490126	0.768355	-0.013562
0.819546	0.588322	0.882655		0.748381	0.76221	0.669206		0.398579	0.498157	0.373288	0.438161		0.397006	0.718006	0.314168	0.547276	0.6802	0.78972	0.202075	0.0406844
0.0476312	0.0302327	0.940791		0.712629	0.497261	0.358358		0.292954	0.374353	0.789512	0.241534		-0.13344	0.195427	0.30574	0.563851	0.70062	0.880215	0.522492	-0.245098
0.621344	0.662841	0.746797		0.198581	0.586297	0.583444		0.333764	0.6505	0.702616	0.687971		0.276014	0.812903	0.214618	0.154213	0.914034	0.748684	0.6482	-0.223717
0.344036	0.666412	0.728133		0.651544	0.731744	0.262511		0.150326	0.170318	0.397219	0.449093		0.25072	0.395759	0.445368	0.898556	0.632464	0.0231882	0.867492	-0.234067
		0.748884		0.565922	0.806756	0.205988		0.197175	-0.113333	0.549421	0.335158		-0.0832666	0.538877	0.365919	0.553814	0.178287	0.590302	0.85877	0.205754
		0.60194		0.646376	0.75593	0.244869		0.286109	0.688495	0.722982	0.582628		0.601868	0.428563	0.344312	0.889598	0.554846	0.73533	0.504962	-0.248748
		0.814112		0.399587	0.791551	0.645285		-0.0206913	0.163653	0.107618	0.611587		0.0927954	0.88056	0.573584	0.835792	0.723923	0.833157	0.519371	-0.0671359
				0.415087	0.0258815	0.772984		-0.0430963	0.181888	0.369741	0.038318		0.82438	0.653269	0.47551	0.904459	0.114887	0.714124	0.724699	0.152678
				0.780103	0.672139	0.119658		0.504934	0.591134	0.457879	0.656933		0.563458	0.70803	0.756616	0.891995	0.429748	0.671356	0.639553	0.0244162
				0.680095	0.486395	0.50971		0.209095	0.394746	0.505264	0.500832		0.559619	0.878779	0.572946	0.390179	0.829274	0.680972	0.685517	0.0660598
				0.709837		0.833608		0.116875	0.138501	-0.0161805	0.552485		0.600515	0.875916	0.643407	0.808036	0.609229	0.290142	0.738727	0.414161
				0.584293		0.440129		0.614593	-0.102417	0.289582	0.388913		0.307416	0.884182	0.261604		0.674848	0.805713	0.675483	0.265123
				0.620158		0.298008		0.550645	0.389521	0.557156	0.352861		0.611613	0.492524	0.536505		0.663884	0.650657	0.825444
				0.280655		-0.0522214		0.499393	0.457205	0.193259	0.843909		0.0979814	0.867777	0.756257		0.659443	0.752194	0.628641
				0.714479		0.327317		0.273665	0.658305	0.424732	0.080643		0.503293	0.590393	0.763853		0.785981	0.828757	0.814356
				0.782877		0.292509		0.598565	0.0229938	0.554618	-0.068421		0.545823	0.860652	0.784898		0.669463	0.655062	0.864549
				0.356764		0.392816		0.653901	0.597015	0.214507	0.595313		0.601509	0.773978	0.763239		0.563643	0.682481	0.423236
				0.774945		0.620007		0.518827	0.7234	0.566146	0.138994		0.599787	0.660287	0.878031		0.884633	0.77498
				0.713217		0.138425		-0.443427	0.256334	0.301475	0.548452		0.281644	0.878643	0.442473		0.835081	0.471441
				0.77264		0.0582339		0.279012	0.0565739	0.541359	-0.0452207		0.238397	0.463833	0.655764		0.769188
				0.662609		0.370388		0.0136615	0.82004	0.258591	0.025915		0.60566	0.86602	0.798903		0.380705
				0.315988		0.389611		-0.00786445	0.337146	0.804442	0.551614		0.604875	0.757711	0.878297		0.827409
				0.710265		0.55575		0.212223	0.18232	-0.167368	0.352505		0.60247	0.20545	0.647581		0.52527
				0.438262		0.446672		-0.0638091	0.363965	0.662151	-0.0685166		0.0646572	0.406272	0.87852
				0.24623		0.4912		0.407644	0.452648	0.386628	0.486267		0.24741	0.672526	0.476657
						0.533254		0.433494	0.539945	0.898769	0.316262		0.0383884	0.623117	0.86368
						0.251443		-0.0802983	0.489388	0.638918	0.808267		0.272272	0.790539	0.421652
						0.351011		0.0229189	-0.0200034	0.610617	0.0737604		0.638048	0.328514	0.58078
						0.312543		0.216776	0.868979	0.481742	0.594294		0.271859	0.419292	0.40965
						0.164558		0.551771	-0.114431	0.592324	0.25378		0.205651	0.738835	0.807422
								0.507143	0.588702	0.571814	0.519205		0.395519	0.783987	0.444324
								0.574802	0.398399	0.402904	-0.197392		0.502397	0.814404	0.700668
								0.367346	0.665258	0.612248	-0.165419		0.436835	0.819379	0.699273
								0.379939	0.601758	0.840766	0.557674		0.510218	0.459241	0.719251
								0.528647	-0.18749	0.369165	0.00692775		0.517941	0.758512	0.680965
								0.483602	0.271745	0.736593	0.16081		0.0843375	0.474292	0.739279
								0.352271	0.890674	0.150346	0.00463547		0.0664299	0.786251	0.728831
								-0.101923	0.45048	0.72558	0.263854		0.115588	0.348251	0.771763
								0.417979	0.544055	0.509764	0.674192		0.060017	0.767593	0.766728
								0.453328	0.83072	0.287164	0.463345			0.304608
								0.430255	0.0491448	0.640127	0.558659			0.764686
								0.427199	0.238448	0.84737	0.604874
								0.425481	0.292202	0.366699	0.193256
								0.14896	0.103491	0.645658	0.2193
								0.216475	0.186	0.632584	0.496811
								0.613177	0.549644	0.273799	0.368316
								0.30905	0.729633	0.57316	0.170405
								0.67548	0.71249	0.49176	0.0712961
								0.312949	0.5085	-0.109544	0.414102
								0.535696	0.581774	0.0869215	0.0221136
								0.41082	0.859898	0.0143261	0.115371
								0.615662	0.607977	0.587989	0.266546
								0.193712	0.624992	0.404905	0.276903
								0.756532	0.518476	0.605405	0.175778
								0.229557	0.300417	0.52369	0.307775
								0.455088	0.496886	0.446933	0.340039
								0.490285	0.702707	0.189196	0.360346
								0.0490801	0.732195	0.201084	0.672599
								0.756831	0.557058	0.0814052	0.46191
								0.19644	0.637491	0.445502	0.48091
								0.249915	0.710622	0.723677	0.874505
								0.0132923	0.419873	0.770897	0.225094
								0.561317	-0.0443139	0.645069	-0.121794
								0.406293	0.598374	0.160507	0.658983
								0.170222	0.0185207	0.221364	0.72071
								0.290776	0.651022	0.473633	0.464175
								0.0569312	0.112643	0.0261504	0.491625
								0.212891	0.274509	0.263661	0.855694
								0.424107	0.363685	0.291654	-0.134477
									-0.222787	0.586884	0.316849
									0.232567	-0.0592738	-0.165135
									0.629693	0.494216	0.414158
									0.284117	0.48097	0.362095
									-0.196922	-0.0100182	0.366947
									0.213177	0.366071	0.429918
									0.683754	0.491375	0.310867
									0.33812	0.267374	0.45016
										-0.162132	-0.0275943
											0.290424
											0.879273
											0.78851
											0.206629
											0.56269
											0.604752
											0.440795
											0.358465
											0.34647
											0.525748
											0.135684
											0.356245
											0.503035
											0.366889
											0.645895
											0.813358
											0.174586
											0.740198
											0.193733
											0.337713
											-0.258452
											0.396459
											0.487249
											-0.159419
											0.481115
											0.664057
											0.71838
											0.0768975
											0.529608
											0.256033
											0.517122
											0.579849
											0.347323
											0.359271
											0.82222
											-0.0328399
											0.506618
											0.169625
											0.535249
											0.256411
