# Supplementary material for: Hand position fields of neurons in the premotor cortex of macaques during natural reaching
Source: Nat Commun. 2025 Apr 12;16:3489. doi: 10.1038/s41467-025-58786-3 (PMC11993741; doi:10.1038/s41467-025-58786-3)
Supplement: Supplementary file 4 — Source data [file 41467_2025_58786_MOESM4_ESM.zip › Source Data/Source Data Figure S5.xlsx]

## Sheet: Figure S5A
Figure S5A
Gaussian	linear
0.818032	0.389275
0.599025	0.0534491
0.300861	0.0202135
0.80358	0.255743
0.589213	0.500599
0.414039	0.26121
0.205209	0.130604
0.437399	0.346693
0.722467	0.377355
0.450092	0.064
0.390248	0.000946579
0.509155	0.142496
0.14982	0.19836
0.738326	0.358339
0.493383	0.226862
0.59266	0.19854
0.140378	0.0423052
0.728872	0.47188
0.133353	0.192731
0.638069	0.315996
0.759597	0.591275
0.491448	0.207529
0.342549	0.0184774
0.611849	0.117099
0.0850395	0.056186
0.196965	0.0172378
0.0889893	0.163826
0.245422	0.165548
0.240561	0.10539
0.469208	0.134249
0.169149	0.192238
0.240916	0.111111
0.059056	0.0517811
0.669087	0.0535063
0.637886	0.425761
0.32965	0.194924
0.70397	0.56916
0.10957	0.545534
0.517752	0.324037
0.349674	0.0403142
0.865084	0.660964
0.805502	0.216308
0.785491	0.61352
0.533548	0.251807
0.898765	0.618343
0.496596	0.211637
0.500848	0.351478
0.789997	0.555133
0.799963	0.270386
0.789253	0.335544
0.807456	0.572067
0.715194	0.361365
0.54572	0.184223
0.609072	0.119836
0.740281	0.223898
0.408957	0.206482
0.50692	0.0863574
0.386381	0.000157017
0.778315	0.371471
0.172288	0.340321
0.776351	0.424092
0.784778	0.209717
0.802847	0.187909
0.415275	0.449619
0.668919	0.457495
0.0242218	0.510308
0.775156	0.542789
0.884255	0.219841
0.679231	0.20348
0.480709	0.348146
0.757463	0.489786
0.0523378	0.417826
0.261732	0.210697
0.924461	0.160169
0.365492	0.501006
0.0840898	0.1783
0.913774	0.183928
0.281204	0.145528
0.849663	0.275183
0.659871	0.360836
0.89106	0.438689
0.154174	0.32322
0.722721	0.554381
0.764647	0.307312
0.848079	0.322037
0.829126	0.427219
0.10349	0.137065
0.683436	0.500435
0.73671	0.3582
0.920007	0.179554
0.675463	0.489086
0.179913	0.0410577
0.672293	0.28723
0.322502	0.358574
0.287514	0.31769
0.589319	0.172889
0.225433	0.136186
0.629529	0.332436
0.540189	0.128051
0.656298	0.293124
0.862041	0.246826
0.892417	0.215459
0.885025	0.237247
0.859006	0.250147
0.754278	0.342888
0.619613	0.30112
0.887583	0.263475
0.891387	0.271399
0.8963	0.253692
0.90349	0.254885
0.713426	0.178085
0.84871	0.349302
0.729676	0.194227
0.283535	0.340737
0.52439	0.480761
0.271411	0.090365
0.755033	0.233486
0.57466	0.324708
0.656411	0.564379
0.704261	0.308733
0.432305	0.207883
0.646368	0.64836
0.0980148	0.0989548
0.430459	0.0869312
0.566236	0.27889
0.441889	0.148176
0.308211	0.232235
0.384435	0.233104
0.595834	0.0265599
0.779212	0.330636
0.769736	0.0883599
0.400436	0.263384

## Sheet: Figure S5B
Figure S5B		NaN means there was no valid value/result at corresponding data point.
full map			only field
Gaussian	Linear		Gaussian	Linear
0.589213	0.500599		0.987008	0.227551
0.414039	0.26121		0.792328	0.264556
0.205209	0.130604		0.91657	0.546285
0.722467	0.377355		0.722703	0.77583
0.738326	0.358339		0.558473	0.173796
0.133353	0.192731		0.219406	0.221546
0.0850395	0.056186		0.93995	0.138509
0.196965	0.0172378		0.57608	0.155993
0.0889893	0.163826		-2.22045e-16	0.558561
0.245422	0.165548		0.960771	0.796042
0.240561	0.10539		0.855788	0.250315
0.469208	0.134249		0.67025	0.240603
0.240916	0.111111		0.385839	0.00934414
0.669087	0.0535063		0.554639	0.0791366
0.637886	0.425761		0.905761	0.501283
0.32965	0.194924		0.997943	0.0450192
0.70397	0.56916		0.400938	0.277345
0.10957	0.545534		0.991224	0.169581
0.349674	0.0403142		0.823192	0.0449841
0.533548	0.251807		0.816521	0.0123758
0.500848	0.351478		0.985196	0.640091
0.778315	0.371471		0.824896	0.490237
0.172288	0.340321		NaN	0.988271
0.776351	0.424092		0.945749	0.355916
0.784778	0.209717		0.958414	0.286193
0.668919	0.457495		0.923171	0.413396
0.679231	0.20348		0.251231	0.394469
0.480709	0.348146		0.97893	0.60441
0.757463	0.489786		0.496762	0.477201
0.849663	0.275183		0.751607	0.615627
0.89106	0.438689		0.575682	0.123872
0.764647	0.307312		0.906354	0.571899
0.920007	0.179554		0.978161	0.0861298
0.675463	0.489086		0.920534	0.384262
0.672293	0.28723		NaN	1
0.225433	0.136186		0.974364	0.00255703
0.629529	0.332436		0.829907	0.0464285
0.862041	0.246826		0.998988	0.90355
0.892417	0.215459		0.994153	0.897113
0.885025	0.237247		0.997606	0.937967
0.859006	0.250147		0.997436	0.876603
0.887583	0.263475		0.68314	0.5181
0.891387	0.271399		0.589924	0.392632
0.8963	0.253692		0.790708	0.336992
0.90349	0.254885		0.68817	0.510364
0.729676	0.194227		0.908892	0.631545
0.566236	0.27889		0.791788	0.0885297
0.441889	0.148176		0.331068	0.273478
0.769736	0.0883599		0.63578	0.0331164
0.400436	0.263384		0.916444	0.646918
