# Supplementary material for: Hand position fields of neurons in the premotor cortex of macaques during natural reaching
Source: Nat Commun. 2025 Apr 12;16:3489. doi: 10.1038/s41467-025-58786-3 (PMC11993741; doi:10.1038/s41467-025-58786-3)
Supplement: Supplementary file 4 — Source data [file 41467_2025_58786_MOESM4_ESM.zip › Source Data/Source Data Figure S6.xlsx]

## Sheet: Figure S6
Figure S6		NaN means there was no valid value/result at corresponding data point.
observed																																		reconstructed
NaN	NaN	NaN	NaN	NaN	NaN	NaN	NaN	NaN	NaN	NaN	NaN	NaN	NaN	NaN	NaN	1.2094	1.46056	1.17117	1.073	1.02615	1.01508	1.02987	1.06431	1.11654	1.27514	NaN	NaN	NaN	NaN	NaN	NaN			NaN	NaN	NaN	NaN	NaN	NaN	NaN	NaN	NaN	NaN	NaN	NaN	4.36005	4.47851	3.1657	2.59335
NaN	NaN	NaN	NaN	NaN	NaN	NaN	NaN	NaN	NaN	NaN	NaN	NaN	NaN	NaN	1.41022	1.45486	1.41103	1.16782	1.06166	1.01759	1.01494	1.03867	1.08571	1.16536	1.39092	NaN	NaN	NaN	NaN	NaN	NaN			NaN	NaN	NaN	NaN	NaN	NaN	NaN	NaN	NaN	NaN	NaN	NaN	2.40401	NaN	NaN	NaN
NaN	NaN	NaN	NaN	NaN	NaN	NaN	NaN	NaN	NaN	NaN	NaN	NaN	NaN	1.39159	1.66696	1.58927	1.42563	1.17478	1.05063	1.00603	1.01387	1.05148	1.11796	1.23419	1.54465	NaN	NaN	NaN	NaN	NaN	NaN			NaN	NaN	NaN	NaN	NaN	NaN	NaN	NaN	NaN	NaN	NaN	6.26939	NaN	NaN	NaN	NaN
NaN	NaN	NaN	NaN	NaN	NaN	NaN	NaN	NaN	NaN	NaN	NaN	NaN	NaN	1.55429	1.80636	1.69895	1.46931	1.19205	1.03346	0.979083	0.999671	1.06211	1.16726	1.35147	1.81211	NaN	NaN	NaN	NaN	NaN	NaN			NaN	NaN	NaN	NaN	NaN	NaN	NaN	NaN	NaN	NaN	NaN	5.53602	1.7961	2.46606	3.83234	3.55361
NaN	NaN	NaN	NaN	NaN	NaN	NaN	NaN	NaN	NaN	NaN	NaN	0.499318	1.05434	1.47453	1.82124	1.77687	1.53681	1.22947	1.02539	0.948685	0.981504	1.0856	1.26749	1.59393	2.39512	NaN	NaN	NaN	NaN	NaN	NaN			NaN	NaN	NaN	NaN	NaN	NaN	1.9226	2.5089	2.75441	4.92719	5.98691	4.52398	NaN	NaN	1.93435	4.8392
NaN	NaN	NaN	NaN	NaN	NaN	NaN	8.33382	6.82162	5.08364	3.20982	1.76941	0.854586	0.910638	1.25751	1.71114	1.8028	1.61833	1.29794	1.05242	0.944587	0.978804	1.13201	1.43324	2.00927	3.41324	9.45796	NaN	NaN	NaN	NaN	NaN			NaN	NaN	3.95174	2.75533	2.25613	1.92265	1.90888	5.74566	5.99779	4.83401	2.46248	3.40867	1.78792	1.71141	5.40003	4.17677
NaN	NaN	NaN	NaN	NaN	NaN	NaN	6.52983	5.67436	4.69391	3.50188	2.25241	1.13638	0.776436	0.963749	1.45971	1.72685	1.68833	1.41322	1.14783	1.00562	1.02397	1.23073	1.70389	2.65959	4.79616	10.2713	13.0653	14.3153	14.4868	NaN	NaN			NaN	5.62177	5.50816	NaN	NaN	NaN	NaN	6.66861	3.92521	NaN	6.2463	5.11024	2.30957	4.82371	4.14688	2.85811
NaN	NaN	NaN	NaN	NaN	NaN	4.81968	4.91576	4.91132	4.60135	3.8463	2.68587	1.44304	0.780741	0.783585	1.24155	1.63605	1.80609	1.65869	1.41024	1.2411	1.21537	1.43113	2.00012	3.17567	5.63565	10.5998	13.463	15.0939	15.4592	16.643	NaN			NaN	NaN	NaN	NaN	NaN	NaN	NaN	6.4069	5.82989	5.75638	5.79454	5.81916	5.58708	3.7053	3.00968	3.3013
NaN	NaN	NaN	NaN	NaN	3.38623	3.6707	4.17936	4.54534	4.52311	3.93544	2.85181	1.66533	0.918486	0.807419	1.20953	1.69816	2.03809	2.07865	1.89717	1.72764	1.67389	1.92114	2.595	3.89598	6.18258	9.9849	13.2978	16.4792	18.2542	20.3167	NaN			NaN	NaN	NaN	NaN	NaN	NaN	NaN	6.16147	4.54117	5.30078	5.73553	4.68461	3.79554	4.07694	2.85084	2.33493
NaN	NaN	NaN	NaN	3.22123	2.93624	3.23277	3.72494	4.14826	4.21373	3.71751	2.78326	1.81848	1.16752	0.989266	1.26201	1.8091	2.32158	2.64496	2.64596	2.5471	2.51	2.79293	3.47087	4.5926	6.10437	8.57436	12.2663	17.568	22.0231	NaN	NaN			NaN	NaN	NaN	NaN	NaN	NaN	5.62722	5.44499	4.18916	4.96469	4.40527	5.05617	3.72274	1.74884	2.25946	3.78505
13.55	13.3481	11.9744	8.37978	4.60204	3.00731	2.82991	3.19291	3.56966	3.67737	3.33746	2.64557	1.95342	1.43693	1.17432	1.22801	1.77659	2.51788	3.24632	3.57641	3.61437	3.60645	3.87174	4.36428	5.03717	5.69256	7.05682	10.1033	16.2374	NaN	NaN	NaN			NaN	NaN	NaN	NaN	NaN	5.73281	5.40073	5.81784	3.43457	4.06021	2.91265	4.34113	2.63257	3.65152	2.80171	3.14522
14.7007	14.1494	12.787	9.84819	5.89085	3.25386	2.40558	2.5707	2.85531	2.9778	2.84365	2.49163	2.09101	1.69563	1.36002	1.23459	1.77594	2.76844	3.94088	4.63563	4.7116	4.51498	4.54684	4.81928	5.36771	5.93839	6.90372	8.8064	13.0371	NaN	NaN	NaN			NaN	6.17637	NaN	1.15949	4.76369	4.68102	5.79036	5.97078	3.73859	3.53298	3.38855	2.16011	3.02346	2.51483	4.45736	2.22821
15.557	14.9805	13.6892	11.0508	7.09576	3.73683	2.18766	2.12566	2.27986	2.3505	2.3327	2.30083	2.182	1.89943	1.55725	1.41073	1.96205	3.07245	4.43263	5.26634	5.25532	4.89721	4.88945	5.33956	6.26192	7.18634	8.01056	9.01097	10.5783	NaN	NaN	NaN			NaN	5.86675	5.93686	4.79345	4.56383	5.12908	5.40482	5.61177	4.92362	3.40784	2.96328	2.0602	2.70443	3.94719	4.19215	3.13318
16.1098	15.5232	14.2733	11.8507	8.0536	4.31228	2.17741	1.902	1.93051	1.95565	2.03093	2.28903	2.42151	2.20649	1.87297	1.81089	2.34677	3.32927	4.45012	5.09922	5.05143	4.88028	5.21232	6.11852	7.50999	8.70375	9.28586	9.5124	9.44664	NaN	NaN	NaN			NaN	5.97008	5.83194	5.54026	4.70725	5.03529	5.15577	5.20509	5.12685	3.09348	3.35753	2.95599	3.18376	3.81628	4.12218	3.44491
16.2996	15.8004	14.5756	12.1672	8.43293	4.66685	2.35494	1.94976	1.84565	1.82518	2.03613	2.62872	2.98038	2.74626	2.37206	2.38729	2.84733	3.48439	4.02562	4.32075	4.45015	4.75718	5.52074	6.75466	8.35688	9.61098	9.94233	9.45648	8.26581	NaN	NaN	NaN			5.45584	5.94583	6.03798	5.54254	4.97345	5.20465	5.2718	4.46526	4.76783	2.63592	2.8872	3.22248	4.04724	3.75974	5.17101	4.39897
16.0868	15.675	14.3973	11.811	8.05749	4.59476	2.62025	2.24823	2.06424	2.01881	2.42318	3.33616	3.75799	3.37341	2.87463	2.85572	3.17568	3.50188	3.6667	3.88491	4.3589	5.04112	5.96866	7.15	8.53474	9.60747	9.80138	8.82434	6.96132	4.82076	NaN	NaN			6.34671	6.08836	6.17212	5.64372	4.86304	4.25159	4.39719	3.24338	2.42223	2.07009	2.3224	3.03762	4.98947	4.6716	5.10428	5.8418
15.3175	14.8584	13.286	10.3117	6.71092	4.02759	2.77564	2.56167	2.43842	2.51911	3.27708	4.37767	4.61607	3.97087	3.28621	3.10057	3.21132	3.31931	3.4535	3.87977	4.73939	5.70151	6.71736	7.76238	8.75266	9.39829	9.34366	7.93223	5.75107	3.99732	3.2816	NaN			6.1052	6.04625	6.02974	5.68602	4.86866	4.37855	4.0274	3.19797	3.27101	3.20845	3.93472	5.03122	5.31143	4.23035	5.6168	5.68598
14.046	13.2465	11.1344	8.02972	5.18761	3.49034	2.83428	2.74409	2.75723	3.20857	4.66289	5.77193	5.59012	4.66183	3.77645	3.357	3.24885	3.2317	3.46488	4.12132	5.27807	6.4995	7.68873	8.72238	9.47024	9.82078	9.52231	7.58042	4.92688	3.39817	2.9413	NaN			5.88348	5.85828	5.85529	5.73847	5.62286	5.6058	5.60013	4.57513	3.40835	1.78746	2.1177	3.88995	5.33049	4.94063	5.40892	5.6947
12.2206	10.6204	8.14615	5.79282	4.15699	3.25461	2.91324	2.87977	3.01878	3.95467	6.19964	7.11049	6.50827	5.44609	4.43031	3.80657	3.50081	3.32228	3.42263	3.98935	5.25057	6.86477	8.50523	9.83378	10.6414	10.9858	10.6048	8.08347	4.3547	2.77137	NaN	NaN			6.12104	5.9067	5.44369	5.74973	5.39885	4.72912	4.97574	4.95523	2.41557	2.83657	4.10207	4.60445	5.9317	4.14967	5.29377	5.15732
9.05903	6.73352	5.11328	4.16065	3.57985	3.20068	2.99505	2.99284	3.31919	4.91946	7.6293	8.03001	7.11469	6.06102	5.04266	4.38589	4.01605	3.73207	3.58078	3.7341	4.70712	6.69718	9.05486	10.9906	12.0768	12.5882	12.3072	9.44106	NaN	NaN	NaN	NaN			NaN	5.65706	5.79487	5.93308	4.7181	4.6692	2.75749	1.56802	1.96288	3.94728	5.23116	5.04279	5.39703	4.55335	5.14755	3.51877
5.87118	4.51951	3.9331	3.58492	3.35487	3.18192	3.02206	3.09291	3.77634	6.2192	8.86642	8.49714	7.20934	6.06607	5.11922	4.67649	4.50707	4.35019	4.10031	3.75348	3.86736	5.50655	8.52946	11.5386	13.2189	14.0176	13.958	NaN	NaN	NaN	NaN	NaN			NaN	6.16713	5.80189	5.73439	4.43408	5.12313	2.66527	0.804973	1.09473	2.36928	4.9835	4.01862	4.46052	2.72061	4.0234	4.84268
4.65924	3.90309	3.5973	3.38072	3.23011	3.12297	3.0004	3.20409	4.36906	7.58848	10.0116	8.88909	7.05405	5.47023	4.41073	4.20925	4.50363	4.90399	5.03817	4.62528	4.0471	4.39476	6.86783	11.1683	14.0207	NaN	NaN	NaN	NaN	NaN	NaN	NaN			NaN	5.80165	5.85602	5.62085	5.63122	5.14932	5.2169	0.85222	0.992393	0.888505	6.57374	4.98448	4.54759	2.04667	4.79218	5.63465
4.41435	3.75799	3.49489	3.30752	3.17709	3.09697	3.04076	3.48198	5.08517	9.26269	12.1884	10.1199	7.48249	5.10092	3.52452	3.35254	4.24245	5.28589	5.89505	5.70703	5.00197	4.3718	NaN	NaN	NaN	NaN	NaN	NaN	NaN	NaN	NaN	NaN			NaN	NaN	5.85061	6.04744	6.1572	3.52222	5.9317	1.60385	NaN	NaN	6.78787	NaN	5.34712	2.70054	5.81496	5.81429
4.30462	3.72163	3.48615	3.32403	3.22178	3.2156	3.3844	4.65098	6.95532	11.9676	14.6217	11.4886	8.231	5.33477	3.13358	2.76419	4.18313	5.55386	6.3792	6.45074	5.95897	5.20298	NaN	NaN	NaN	NaN	NaN	NaN	NaN	NaN	NaN	NaN			NaN	NaN	5.29713	5.98571	5.84575	5.66624	5.9342	NaN	0.412995	0.155535	NaN	4.18576	6.04193	NaN	5.23526	5.62402
4.2732	3.74246	3.52627	3.39516	3.35078	3.52786	4.21871	7.04355	10.2159	15.6358	16.9576	12.8905	9.14589	6.03759	3.39272	2.70804	4.32623	5.62875	6.45736	6.73533	6.54646	6.09135	NaN	NaN	NaN	NaN	NaN	NaN	NaN	NaN	NaN	NaN			NaN	NaN	NaN	NaN	NaN	NaN	6.33491	NaN	0.34452	NaN	NaN	5.85895	6.27033	NaN	NaN	6.27513
4.26411	3.79873	3.6056	3.53724	3.64226	4.29816	6.04762	9.92661	12.9774	18.3358	19.7678	15.1527	10.5119	6.99321	NaN	NaN	4.55385	5.59895	6.33709	6.77883	6.91274	NaN	NaN	NaN	NaN	NaN	NaN	NaN	NaN	NaN	NaN	NaN			NaN	NaN	NaN	NaN	NaN	NaN	NaN	5.71919	1.02458	NaN	5.66915	6.27704	5.98711	NaN	NaN	NaN
NaN	4.24281	4.06049	4.34661	5.31855	7.6296	9.81196	11.1962	12.8741	17.6415	NaN	NaN	NaN	NaN	NaN	NaN	NaN	NaN	NaN	NaN	NaN	NaN	NaN	NaN	NaN	NaN	NaN	NaN	NaN	NaN	NaN	NaN			NaN	NaN	NaN	NaN	NaN	NaN	5.35949	6.26901	2.01204	2.20859	5.2595	NaN	NaN	NaN	NaN	NaN
NaN	NaN	NaN	NaN	NaN	12.4772	11.4183	10.9587	11.9358	16.1128	NaN	NaN	NaN	NaN	NaN	NaN	NaN	NaN	NaN	NaN	NaN	NaN	NaN	NaN	NaN	NaN	NaN	NaN	NaN	NaN	NaN	NaN			NaN	NaN	NaN	NaN	NaN	NaN	5.74347	5.90364	NaN	NaN	NaN	NaN	NaN	NaN	NaN	NaN
7.10388	6.90609	6.29822	5.64682	5.26486	5.26918	5.50538	5.73434	5.77434	5.48973	5.09384	4.8796	5.00147	5.48166	6.14526	6.75973																			6.16745	6.35898	5.82286	4.96669	3.39546	3.21876	3.94183	4.4549	4.33893	3.78696	3.33782	3.12596	3.51436	4.36211	4.94112	5.16406
7.23556	7.02326	6.42732	5.84028	5.53308	5.57753	5.79539	5.9967	6.0442	5.77466	5.36205	5.10205	5.1766	5.63328	6.28778	6.89945																			7.29833	7.15178	6.40631	7.3941	7.44109	5.94825	5.15537	4.86883	5.39133	6.00799	6.11534	5.43294	4.14615	5.27991	5.48687	6.54693
7.2776	7.06769	6.55392	6.14508	6.00251	6.11151	6.2788	6.42745	6.50606	6.29369	5.85595	5.48751	5.44037	5.81212	6.40625	6.97324																			5.96853	5.88632	6.09063	7.5631	8.59858	6.97909	5.24267	4.57479	5.17412	6.94317	8.07835	7.02951	5.11337	4.53654	4.46835	5.61272
6.90463	6.73973	6.43061	6.33844	6.42896	6.59417	6.67162	6.7375	6.8366	6.71454	6.28576	5.80361	5.58913	5.7975	6.23889	6.67885																			4.80249	4.42398	5.3466	7.78671	8.32534	7.0488	4.96521	3.78008	5.12312	6.42431	6.42555	7.36542	5.88173	4.88224	4.62566	3.53862
5.82641	5.7553	5.74082	5.94907	6.18593	6.37292	6.45659	6.54467	6.65232	6.53722	6.07048	5.50407	5.17294	5.21725	5.46809	5.72258																			4.02794	4.17296	4.2126	6.52108	6.49063	6.33486	4.32263	3.89571	5.64654	5.77235	6.11094	6.22678	6.3737	4.04531	3.46216	3.49424
4.57544	4.60837	4.75978	4.98883	5.16561	5.35949	5.6486	5.97623	6.16147	5.9586	5.32902	4.61378	4.19946	4.16448	4.34305	4.51618																			3.02076	4.86719	3.39487	5.70614	5.73433	5.01797	3.01014	3.49109	5.3055	6.75276	5.05118	5.57704	5.32879	4.21542	2.84301	3.07976
3.94011	3.99377	4.04358	4.10731	4.16262	4.36005	4.85174	5.46749	5.80623	5.53723	4.71616	3.78408	3.24543	3.18111	3.42145	3.73162																			2.41955	3.55979	3.84051	4.43101	4.89123	4.7248	3.94703	2.77783	5.72255	6.32767	4.16878	5.30212	5.68188	3.82938	3.05896	2.81658
3.61469	3.59359	3.45828	3.40383	3.41132	3.60492	4.16098	4.96529	5.50789	5.26466	4.30628	3.17804	2.5089	2.39507	2.68675	3.19129																			2.12222	3.45239	3.45145	3.77965	4.37652	4.17048	2.82741	2.9803	4.62836	6.05134	3.7605	4.63923	5.62951	2.9281	2.90594	2.75367
3.33489	3.23703	2.98059	2.90335	2.92007	3.07602	3.52163	4.2901	4.97565	4.84926	3.84188	2.63998	1.94493	1.8074	2.10476	2.73676																			2.3174	3.46703	3.89093	3.92359	3.47979	3.95779	2.85269	2.34942	4.3896	4.76166	5.02625	3.01241	4.9997	3.02651	2.88521	3.0673
3.06825	3.03218	2.69103	2.58958	2.59335	2.67421	2.94518	3.56031	4.31119	4.35229	3.35535	2.21003	1.5765	1.42355	1.66266	2.30457																			2.26758	2.85989	4.41688	3.53746	2.83236	2.84767	2.37638	2.05553	4.80021	5.13312	4.47147	5.44918	5.5627	3.203	2.62323	3.77661
2.88933	2.98191	2.50594	2.33539	2.30588	2.33762	2.52947	3.12186	4.04105	4.24055	3.06404	1.8833	1.29992	1.14312	1.32123	1.934																			5.52991	3.15399	4.47969	3.77095	2.67308	2.6442	2.11215	1.87216	5.20696	3.63369	3.72	5.45513	3.73397	2.744	2.31802	3.08718
2.85249	2.98905	2.37482	2.15623	2.1113	2.13635	2.32824	2.9882	4.14337	4.52409	3.07516	1.75935	1.15949	0.992929	1.14144	1.75016																			5.53073	2.42998	4.74581	3.97989	2.77687	2.29274	2.08155	1.86375	4.73924	3.64315	2.71305	3.01489	3.3963	2.89659	2.23554	3.01944
2.65178	2.81739	2.22629	2.04157	2.01204	2.06661	2.31495	3.10112	4.52398	5.05296	3.21141	1.72254	1.08255	0.906139	1.02458	1.58055																			5.46264	1.66087	4.26826	3.60149	2.42185	2.08935	2.38064	2.50289	4.03513	2.80455	NaN	5.30243	3.25714	2.73455	2.94681	2.28356
2.27045	2.4024	1.95538	1.87691	1.92377	2.08033	2.47978	3.47003	5.21426	5.79713	3.43839	1.80988	1.12538	0.913288	0.981667	1.42283																			3.83635	2.36455	3.55367	3.26042	2.42554	2.00169	2.1676	2.29819	3.86095	2.28903	1.95342	5.1228	3.20255	2.57714	2.57729	2.4743
1.52896	1.81131	1.69292	1.75104	1.8781	2.15615	2.81502	4.25788	6.65895	6.83007	3.47357	1.75183	1.08395	0.846961	0.835462	1.05678																			3.59202	NaN	5.72584	4.25593	2.62752	2.41523	2.82457	NaN	3.88383	NaN	2.7877	8.43185	2.99255	2.45937	2.69923	1.65869
0.913317	1.43525	1.59727	1.70698	1.87283	2.26264	3.29659	5.53602	NaN	NaN	3.1767	1.48799	0.920342	0.693062	0.624806	0.682737																			5.36653	3.61437	3.12123	3.80447	2.58509	2.04934	2.43842	11.4886	3.44017	NaN	1.52783	5.78242	2.60123	2.46101	2.66865	1.89077
0.376805	NaN	1.49244	1.60196	1.7961	2.29215	3.76141	7.00275	NaN	NaN	2.53863	1.00539	0.605236	0.43006	0.34452	0.307701																			0.944587	4.69763	2.34677	4.26657	2.51894	2.43982	2.40779	4.59828	3.58492	NaN	3.6667	4.28781	2.86905	2.74467	2.98625	1.68833
NaN	NaN	NaN	1.64628	1.87795	2.46066	4.33309	NaN	NaN	NaN	NaN	0.624961	0.355758	0.249825	0.200412	0.170127																			1.00562	4.89721	NaN	6.07967	2.04491	2.40704	4.93814	NaN	3.58492	NaN	1.5776	3.24715	2.9832	2.86659	2.19177	NaN
NaN	NaN	NaN	1.70955	2.0685	2.89386	NaN	NaN	NaN	NaN	NaN	0.566324	0.314621	0.239888	0.209415	0.168266																			NaN	NaN	NaN	5.44609	2.06213	2.84138	3.57641	10.1199	NaN	NaN	NaN	NaN	3.06048	2.87167	2.71547	NaN
NaN	NaN	NaN	NaN	NaN	NaN	NaN	NaN	NaN	NaN	NaN	0.862007	0.531866	0.448843	0.412995	0.343522																			1.80609	NaN	NaN	NaN	1.74302	3.50203	5.73557	6.50827	NaN	3.6667	NaN	NaN	2.70025	2.55786	2.60858	NaN
NaN	NaN	NaN	NaN	NaN	NaN	NaN	NaN	NaN	NaN	NaN	NaN	0.786717	0.689885	0.618199	0.501347																			NaN	NaN	NaN	NaN	1.86321	1.83031	5.96866	8.88909	NaN	1.23459	NaN	NaN	2.79004	2.51342	2.82737	NaN
NaN	NaN	NaN	NaN	NaN	NaN	NaN	NaN	NaN	NaN	NaN	NaN	0.770608	0.690286	0.606537	NaN																			2.03809	NaN	NaN	1.16752	1.57822	2.78326	NaN	NaN	NaN	NaN	NaN	1.89717	3.47624	2.17523	2.39122	6.06607
NaN	NaN	NaN	NaN	NaN	NaN	NaN	NaN	NaN	NaN	NaN	NaN	0.484021	0.439051	0.382147	NaN																			2.32158	NaN	NaN	NaN	2.44693	4.3547	NaN	7.80591	NaN	NaN	NaN	2.03809	1.29794	2.73343	2.20756	NaN
NaN	NaN	NaN	NaN	NaN	NaN	NaN	NaN	NaN	NaN	NaN	NaN	NaN	0.179876	0.155535	NaN																			NaN	NaN	NaN	NaN	NaN	NaN	NaN	NaN	NaN	3.48439	NaN	2.07865	NaN	2.16034	3.57431	3.9673
NaN	NaN	NaN	NaN	NaN	NaN	NaN	NaN	NaN	NaN	NaN	NaN	NaN	NaN	NaN	NaN																			NaN	NaN	NaN	NaN	1.26201	NaN	NaN	NaN	NaN	1.41073	NaN	NaN	2.64557	2.77243	1.97115	NaN
NaN	NaN	NaN	NaN	NaN	NaN	NaN	NaN	NaN	NaN	NaN	NaN	NaN	NaN	NaN	NaN																			NaN	NaN	NaN	NaN	2.64496	NaN	NaN	NaN	NaN	NaN	NaN	NaN	NaN	2.03524	2.18162	NaN
NaN	NaN	NaN	NaN	NaN	NaN	NaN	NaN	NaN	NaN	NaN	NaN	NaN	NaN	NaN	NaN																			NaN	NaN	NaN	NaN	2.06534	NaN	NaN	NaN	NaN	2.34677	NaN	NaN	1.77659	2.09796	4.13754	3.89643
NaN	NaN	NaN	NaN	NaN	NaN	NaN	NaN	NaN	NaN	NaN	NaN	NaN	NaN	NaN	NaN																			NaN	NaN	NaN	NaN	NaN	NaN	NaN	NaN	NaN	NaN	NaN	NaN	1.22801	1.85835	2.30569	NaN
NaN	NaN	NaN	NaN	NaN	NaN	NaN	NaN	NaN	NaN	NaN	NaN	NaN	NaN	NaN	NaN																			NaN	NaN	NaN	NaN	NaN	8.08347	NaN	NaN	NaN	NaN	NaN	NaN	NaN	1.52532	2.77716	NaN
NaN	NaN	NaN	NaN	NaN	NaN	NaN	NaN	NaN	NaN	NaN	NaN	NaN	NaN	NaN	NaN																			NaN	NaN	NaN	NaN	NaN	NaN	NaN	NaN	NaN	NaN	NaN	NaN	1.26201	1.56449	10.0116	NaN
NaN	NaN	NaN	NaN	NaN	NaN	NaN	NaN	NaN	NaN	NaN	NaN	NaN	NaN	NaN	NaN																			NaN	NaN	NaN	NaN	NaN	NaN	NaN	NaN	NaN	NaN	NaN	NaN	NaN	1.71998	2.38729	2.64496
NaN	NaN	NaN	NaN	NaN	NaN	NaN	NaN	NaN	NaN	NaN	NaN	NaN	NaN	NaN	NaN																			NaN	NaN	NaN	NaN	NaN	NaN	NaN	NaN	NaN	NaN	NaN	NaN	NaN	1.79962	2.40776	2.51788
NaN	NaN	NaN	NaN	NaN	NaN	NaN	NaN	NaN	NaN	NaN	NaN	NaN	NaN	NaN	NaN																			NaN	NaN	NaN	NaN	NaN	NaN	NaN	NaN	NaN	NaN	NaN	NaN	NaN	1.72929	8.03001	NaN
NaN	NaN	NaN	NaN	NaN	NaN	NaN	NaN	NaN	NaN	NaN	NaN	NaN	NaN	NaN	NaN																			NaN	NaN	NaN	NaN	NaN	NaN	NaN	NaN	NaN	NaN	NaN	NaN	NaN	2.24886	NaN	NaN
NaN	NaN	NaN	NaN	NaN	NaN	NaN	NaN	NaN	NaN	NaN	NaN	NaN	NaN	NaN	NaN																			NaN	NaN	NaN	NaN	NaN	NaN	NaN	NaN	NaN	NaN	NaN	NaN	NaN	1.82518	5.14236	NaN
NaN	NaN	NaN	NaN	NaN	NaN	NaN	NaN	NaN	NaN	NaN	NaN	NaN	NaN	NaN	NaN																			NaN	NaN	NaN	NaN	NaN	NaN	NaN	NaN	NaN	NaN	NaN	NaN	NaN	1.46309	NaN	NaN
NaN	NaN	NaN	NaN	NaN	NaN	NaN	NaN	NaN	NaN	NaN	NaN	NaN	NaN	NaN	NaN																			NaN	NaN	NaN	NaN	NaN	NaN	NaN	NaN	NaN	NaN	NaN	NaN	NaN	1.88481	NaN	NaN
NaN	NaN	NaN	NaN	NaN	NaN	NaN	NaN	NaN	NaN	NaN	NaN	NaN	NaN	NaN	NaN																			NaN	NaN	NaN	NaN	NaN	NaN	NaN	NaN	NaN	NaN	NaN	NaN	NaN	2.06097	NaN	NaN
NaN	NaN	NaN	NaN	NaN	NaN	NaN	NaN	NaN	NaN	NaN	NaN	NaN	NaN	NaN	NaN																			NaN	NaN	NaN	NaN	NaN	NaN	NaN	NaN	NaN	NaN	NaN	NaN	0.989266	1.46007	NaN	NaN
NaN	NaN	NaN	NaN	NaN	NaN	NaN	NaN	NaN	NaN	NaN	NaN	NaN	NaN	NaN	NaN																			NaN	NaN	NaN	NaN	NaN	NaN	NaN	NaN	NaN	NaN	NaN	NaN	1.81848	1.86888	NaN	NaN
NaN	NaN	NaN	NaN	NaN	NaN	NaN	NaN	NaN	NaN	NaN	NaN	NaN	NaN	NaN	NaN																			NaN	NaN	NaN	NaN	NaN	NaN	NaN	NaN	NaN	NaN	NaN	NaN	NaN	2.182	NaN	NaN
[truncated: 16 more columns]
