# Supplementary material for: Hand position fields of neurons in the premotor cortex of macaques during natural reaching
Source: Nat Commun. 2025 Apr 12;16:3489. doi: 10.1038/s41467-025-58786-3 (PMC11993741; doi:10.1038/s41467-025-58786-3)
Supplement: Supplementary file 4 — Source data [file 41467_2025_58786_MOESM4_ESM.zip › Source Data/Source Data Figure S7.xlsx]

## Sheet: Figure S7
Figure S7		NaN means there was no valid value/result at corresponding data point.
Monkey B																																					Monkey X
NaN	NaN	NaN	NaN	NaN	NaN	NaN	NaN	NaN	NaN	NaN	NaN	NaN	NaN	NaN	NaN	0.547199	0.472926	0.627237	0.774622	0.860596	0.929844	0.984245	1.02892	1.07086	1.14215	NaN	NaN	NaN	NaN	NaN	NaN						NaN	NaN	NaN	NaN	NaN	NaN	NaN	NaN	NaN	NaN	NaN	NaN	NaN
NaN	NaN	NaN	NaN	NaN	NaN	NaN	NaN	NaN	NaN	NaN	NaN	NaN	NaN	NaN	0.470474	0.606704	0.573783	0.643871	0.753082	0.833091	0.901448	0.954549	0.996345	1.03293	1.08565	NaN	NaN	NaN	NaN	NaN	NaN						NaN	NaN	NaN	NaN	NaN	NaN	NaN	NaN	NaN	NaN	NaN	NaN	NaN
NaN	NaN	NaN	NaN	NaN	NaN	NaN	NaN	NaN	NaN	NaN	NaN	NaN	NaN	0.683629	0.682821	0.69981	0.656778	0.675472	0.743897	0.80968	0.874137	0.926457	0.967014	1.00106	1.04007	NaN	NaN	NaN	NaN	NaN	NaN						NaN	NaN	NaN	NaN	NaN	NaN	NaN	NaN	NaN	NaN	NaN	NaN	NaN
NaN	NaN	NaN	NaN	NaN	NaN	NaN	NaN	NaN	NaN	NaN	NaN	NaN	NaN	1.04023	0.846416	0.809806	0.761822	0.737104	0.75411	0.791543	0.847156	0.901738	0.948606	0.993848	1.0486	NaN	NaN	NaN	NaN	NaN	NaN						NaN	NaN	NaN	NaN	NaN	NaN	NaN	NaN	NaN	NaN	NaN	NaN	NaN
NaN	NaN	NaN	NaN	NaN	NaN	NaN	NaN	NaN	NaN	NaN	NaN	1.28791	1.7342	1.39683	1.05497	0.950397	0.888312	0.83727	0.803923	0.796644	0.829558	0.882572	0.940688	1.01678	1.13424	NaN	NaN	NaN	NaN	NaN	NaN						NaN	NaN	NaN	NaN	NaN	NaN	NaN	NaN	NaN	NaN	NaN	NaN	NaN
NaN	NaN	NaN	NaN	NaN	NaN	NaN	1.9993	1.54891	1.24654	1.00932	1.09069	1.35753	1.70538	1.55414	1.26491	1.13156	1.04993	0.976056	0.899307	0.844712	0.84662	0.891577	0.965656	1.10099	1.36	2.21343	NaN	NaN	NaN	NaN	NaN						NaN	NaN	NaN	NaN	NaN	NaN	NaN	NaN	NaN	0	0	0	NaN
NaN	NaN	NaN	NaN	NaN	NaN	NaN	1.3902	1.24967	1.21428	1.18726	1.21473	1.2915	1.4858	1.48854	1.39777	1.33023	1.26164	1.1617	1.03992	0.941062	0.912543	0.947338	1.04238	1.24267	1.64827	2.67571	3.35923	3.45571	2.91896	NaN	NaN						NaN	NaN	NaN	NaN	NaN	NaN	0.134253	0.120256	0.080107	0.0377221	0.0123025	0	0
NaN	NaN	NaN	NaN	NaN	NaN	1.54586	1.40252	1.30381	1.3299	1.35895	1.32073	1.2236	1.23637	1.27983	1.40915	1.53682	1.57992	1.46063	1.26006	1.09615	1.0267	1.04546	1.15247	1.38048	1.87198	3.10442	4.32083	4.75972	4.06701	2.76907	NaN						NaN	NaN	NaN	NaN	0.061457	0.110386	0.140694	0.146114	0.120335	0.069737	0.0255427	0	0
NaN	NaN	NaN	NaN	NaN	1.56537	1.41002	1.29886	1.23486	1.2994	1.36499	1.31038	1.12109	1.01365	1.04387	1.30035	1.62684	1.84997	1.7914	1.54795	1.31721	1.20418	1.22854	1.38744	1.67691	2.2265	3.48033	5.06153	5.92119	5.15331	3.46313	NaN						0.207384	0.227107	0.239034	0.215528	0.169239	0.146485	0.154416	0.161505	0.143379	0.0944784	0.0376042	0	0
NaN	NaN	NaN	NaN	0.992742	1.12846	1.08047	0.996795	0.97843	1.11384	1.26005	1.25055	1.04727	0.893693	0.892299	1.12503	1.50822	1.87836	2.01709	1.90673	1.70279	1.59084	1.67654	1.94477	2.29372	2.70139	3.52349	4.98183	6.26046	5.69927	NaN	NaN						0.255914	0.290044	0.31667	0.303485	0.246468	0.185978	0.161091	0.159989	0.141479	0.0966885	0.0387981	0	0
1.06467	0.8046	0.536141	0.48875	0.584201	0.707233	0.7304	0.693921	0.703493	0.864598	1.07133	1.13802	1.01063	0.92475	0.930824	1.05412	1.32692	1.71696	2.03082	2.15873	2.14559	2.18754	2.44419	2.82299	3.06852	3.03555	3.06053	3.71092	5.01636	NaN	NaN	NaN						0.299757	0.345213	0.381984	0.372652	0.311838	0.230579	0.171883	0.156465	0.129306	0.083818	0.0289445	0	0
0.730189	0.628206	0.50978	0.437491	0.423284	0.47669	0.524461	0.537495	0.571271	0.712639	0.90829	1.02647	1.01681	1.0243	1.03874	1.05884	1.1901	1.53208	1.93287	2.25744	2.45548	2.65961	2.99694	3.29347	3.27483	2.89875	2.41402	2.22487	2.68446	NaN	NaN	NaN						0.346165	0.403304	0.448628	0.438346	0.370909	0.274209	0.183362	0.149639	0.109196	0.0624711	0.0151059	0	0
0.533802	0.506586	0.461556	0.409367	0.367248	0.378414	0.431349	0.482716	0.539772	0.659322	0.824719	0.980541	1.09212	1.17055	1.1748	1.11478	1.12502	1.3831	1.7853	2.20338	2.49516	2.71615	2.96539	3.0804	2.89601	2.50046	1.98895	1.61229	1.63545	NaN	NaN	NaN						0.409576	0.478607	0.527787	0.50688	0.424576	0.317412	0.209006	0.159107	0.0993424	0.0469112	0.00516885	0	0
0.4261	0.436511	0.430263	0.396772	0.348829	0.335321	0.386995	0.470416	0.555516	0.677209	0.85019	1.08579	1.32975	1.45703	1.42868	1.30241	1.21344	1.35932	1.696	2.08884	2.31024	2.3972	2.47481	2.46979	2.33552	2.16453	1.91304	1.7869	2.16133	NaN	NaN	NaN						0.506597	0.583518	0.623288	0.575249	0.473782	0.381831	0.307793	0.266851	0.17123	0.0765736	0.0110198	0	0
0.368812	0.389967	0.401024	0.385755	0.356084	0.351492	0.40351	0.493406	0.589892	0.72857	0.969643	1.36157	1.7555	1.93668	1.90585	1.76608	1.60062	1.57212	1.7215	1.98603	2.1025	2.09128	2.05605	2.003	1.96688	2.01593	2.06144	2.3029	3.22488	NaN	NaN	NaN						0.67007	0.736444	0.733548	0.640421	0.548839	0.562854	0.627722	0.609253	0.403304	0.17714	0.0351594	0	0
0.348056	0.366262	0.38357	0.388789	0.396619	0.431962	0.49868	0.575141	0.65414	0.816653	1.20604	1.81516	2.31189	2.51147	2.51295	2.45866	2.3065	2.09505	1.94097	2.00865	2.06652	2.04018	1.9521	1.86612	1.86589	2.02388	2.30039	2.86571	4.08567	5.44048	NaN	NaN						NaN	1.0786	0.846682	0.672127	0.69831	0.95696	1.20697	1.13723	0.729487	0.315347	0.0732306	0	0
0.357608	0.366718	0.387751	0.420606	0.475689	0.55249	0.630689	0.691521	0.748845	0.9498	1.57154	2.3484	2.77237	2.89804	2.95079	3.0664	3.04194	2.74059	2.32446	2.21947	2.27347	2.27321	2.14833	2.02825	2.04434	2.26918	2.71884	3.45382	4.54114	5.36977	5.84057	NaN						NaN	NaN	NaN	0.438714	0.74884	1.24071	1.59537	1.45067	0.923255	0.418949	0.143832	0.0549893	0.0492771
0.392925	0.396774	0.427025	0.490482	0.573937	0.659855	0.733469	0.788498	0.848998	1.12975	2.0212	2.80129	2.96595	2.93507	3.02334	3.29561	3.42218	3.14081	2.66572	2.52309	2.62323	2.64644	2.46877	2.29537	2.31651	2.5825	3.13471	3.89233	4.66943	5.08457	5.34151	NaN						NaN	NaN	NaN	0.150402	0.505997	0.966919	1.34647	1.24341	0.806396	0.409677	0.232924	0.189917	0.17338
0.433465	0.44636	0.492479	0.569851	0.652854	0.729579	0.795087	0.852942	0.929073	1.29041	2.28642	2.87554	2.77466	2.59952	2.67757	3.01666	3.23988	3.03403	2.66236	2.61415	2.83171	2.93006	2.75109	2.56724	2.6179	2.89689	3.4458	4.11403	4.6361	4.77729	NaN	NaN						NaN	NaN	NaN	NaN	0.330902	0.58817	0.837023	0.771188	0.51956	0.340847	0.337641	0.386457	0.366404
0.515865	0.555952	0.599298	0.649707	0.706368	0.766226	0.823328	0.894547	0.995935	1.42048	2.24711	2.52098	2.27022	1.9879	1.96334	2.22278	2.47873	2.4597	2.37054	2.50423	2.81743	3.00539	2.89754	2.77819	2.89412	3.18454	3.67283	4.16512	NaN	NaN	NaN	NaN						NaN	NaN	NaN	NaN	0.424325	0.520144	0.545904	0.397694	0.283805	0.274219	0.378785	0.476867	0.469605
0.631521	0.647815	0.663087	0.682537	0.711668	0.749027	0.787513	0.874707	1.02162	1.45657	1.91946	1.86202	1.54438	1.2271	1.09221	1.20591	1.43552	1.64534	1.86067	2.12541	2.4425	2.75725	2.88633	2.96169	3.16443	3.47338	3.91527	NaN	NaN	NaN	NaN	NaN						NaN	NaN	NaN	NaN	0.870963	0.900204	0.745567	0.368228	0.181599	0.193967	0.30958	0.401417	0.402244
0.729143	0.709979	0.705915	0.704555	0.708034	0.711347	0.70184	0.72449	0.907379	1.24528	1.3268	1.05093	0.776466	0.55971	0.418624	0.478859	0.742144	1.21369	1.69653	2.03997	2.26223	2.47319	2.66388	2.97693	3.3078	NaN	NaN	NaN	NaN	NaN	NaN	NaN						NaN	NaN	NaN	NaN	NaN	1.31649	1.10534	0.577502	0.203714	0.123286	0.190719	0.24149	0.23526
0.776581	0.747981	0.737443	0.726909	0.715696	0.695309	0.649144	0.566988	0.755258	0.955608	0.776937	0.432113	0.233676	0.137527	0.0754686	0.207867	0.588578	1.2281	1.82025	2.23573	2.50403	2.72944	NaN	NaN	NaN	NaN	NaN	NaN	NaN	NaN	NaN	NaN						NaN	NaN	NaN	NaN	NaN	NaN	NaN	NaN	NaN	0.0545581	0.0804736	0.0962481	0.0863964
0.797874	0.772991	0.762191	0.749631	0.733159	0.704286	0.655448	0.60288	0.863023	0.908701	0.451421	0.134326	0.0310001	0.0114664	0	0.170484	0.576375	1.20402	1.8064	2.30709	2.69631	3.04114	NaN	NaN	NaN	NaN	NaN	NaN	NaN	NaN	NaN	NaN						NaN	NaN	NaN	NaN	NaN	NaN	NaN	NaN	NaN	0	0	0	0
0.801255	0.787031	0.779154	0.768185	0.753427	0.73736	0.759038	1.03838	1.50693	1.34324	0.478909	0.0812531	0	0	0	0.156248	0.51863	1.07103	1.69448	2.33202	2.89361	3.41957	NaN	NaN	NaN	NaN	NaN	NaN	NaN	NaN	NaN	NaN						NaN	NaN	NaN	NaN	NaN	NaN	NaN	NaN	NaN	NaN	0	0	0
0.798684	0.802182	0.800737	0.798478	0.808167	0.882112	1.18194	2.0287	2.51227	2.07452	0.765817	0.115432	0	0	NaN	NaN	0.405263	0.875306	1.51926	2.31422	3.08575	NaN	NaN	NaN	NaN	NaN	NaN	NaN	NaN	NaN	NaN	NaN						NaN	NaN	NaN	NaN	NaN	NaN	NaN	NaN	NaN	NaN	0	0	0
NaN	0.783471	0.807714	0.863748	1.07335	1.61169	2.34317	2.94723	3.12583	2.64604	NaN	NaN	NaN	NaN	NaN	NaN	NaN	NaN	NaN	NaN	NaN	NaN	NaN	NaN	NaN	NaN	NaN	NaN	NaN	NaN	NaN	NaN						NaN	NaN	NaN	NaN	NaN	NaN	NaN	NaN	NaN	NaN	NaN	0	0
NaN	NaN	NaN	NaN	NaN	3.18597	3.30484	3.42328	3.47626	3.10739	NaN	NaN	NaN	NaN	NaN	NaN	NaN	NaN	NaN	NaN	NaN	NaN	NaN	NaN	NaN	NaN	NaN	NaN	NaN	NaN	NaN	NaN						NaN	NaN	NaN	NaN	NaN	NaN	NaN	NaN	NaN	NaN	NaN	NaN	0
																																					NaN	NaN	NaN	NaN	NaN	NaN	NaN	NaN	NaN	NaN	NaN	NaN	NaN
																																					NaN	NaN	NaN	NaN	NaN	NaN	NaN	NaN	NaN	NaN	NaN	NaN	NaN
NaN	NaN	NaN	NaN	NaN	NaN	NaN	NaN	NaN	NaN	NaN	NaN	NaN	NaN	NaN	NaN	3.63992	2.00222	1.01323	0.738376	0.652529	0.626922	0.627218	0.641877	0.672631	0.756683	NaN	NaN	NaN	NaN	NaN	NaN						NaN	NaN	NaN	NaN	NaN	NaN	NaN	NaN	NaN	NaN	NaN	NaN	NaN
NaN	NaN	NaN	NaN	NaN	NaN	NaN	NaN	NaN	NaN	NaN	NaN	NaN	NaN	NaN	4.37906	2.54474	1.63703	0.980441	0.73498	0.653501	0.634092	0.642117	0.666762	0.714911	0.8476	NaN	NaN	NaN	NaN	NaN	NaN
NaN	NaN	NaN	NaN	NaN	NaN	NaN	NaN	NaN	NaN	NaN	NaN	NaN	NaN	5.17087	3.52986	2.23676	1.49033	0.957908	0.729184	0.65014	0.636913	0.654265	0.691631	0.761886	0.951681	NaN	NaN	NaN	NaN	NaN	NaN
NaN	NaN	NaN	NaN	NaN	NaN	NaN	NaN	NaN	NaN	NaN	NaN	NaN	NaN	4.72583	3.20223	2.04823	1.37282	0.926424	0.713663	0.636323	0.630184	0.660838	0.717467	0.820525	1.08176	NaN	NaN	NaN	NaN	NaN	NaN						NaN	NaN	NaN	NaN	NaN	NaN	NaN	NaN	NaN	NaN	NaN	NaN	NaN
NaN	NaN	NaN	NaN	NaN	NaN	NaN	NaN	NaN	NaN	NaN	NaN	4.26028	5.27979	4.50915	3.0946	1.98036	1.32005	0.914942	0.707711	0.62664	0.623315	0.666612	0.743933	0.879896	1.18714	NaN	NaN	NaN	NaN	NaN	NaN						NaN	NaN	NaN	NaN	NaN	NaN	NaN	NaN	NaN	NaN	NaN	NaN	NaN
NaN	NaN	NaN	NaN	NaN	NaN	NaN	6.1936	5.15875	3.83055	2.72806	2.58421	3.36486	4.29841	4.09827	3.06033	2.04016	1.37479	0.974619	0.75738	0.662909	0.648105	0.685783	0.759686	0.885471	1.13458	2.02798	NaN	NaN	NaN	NaN	NaN						NaN	NaN	NaN	NaN	NaN	NaN	NaN	NaN	NaN	NaN	NaN	NaN	NaN
NaN	NaN	NaN	NaN	NaN	NaN	NaN	4.37646	3.74616	2.93146	2.25985	2.0763	2.45395	3.14902	3.38065	2.9253	2.20016	1.59279	1.18986	0.933114	0.796603	0.741073	0.745022	0.791836	0.888058	1.11509	1.96646	2.67393	2.87211	2.58475	NaN	NaN						NaN	NaN	NaN	NaN	NaN	NaN	NaN	NaN	NaN	NaN	NaN	NaN	NaN
NaN	NaN	NaN	NaN	NaN	NaN	2.07041	2.30469	2.39205	2.23084	2.00184	1.82355	1.85758	2.20311	2.53708	2.582	2.34365	1.9975	1.6495	1.29862	1.05093	0.912301	0.86375	0.889091	0.990855	1.31422	2.43939	3.55048	3.98687	3.85052	3.64404	NaN						NaN	NaN	NaN	NaN	NaN	NaN	NaN	NaN	NaN	NaN	NaN	NaN	NaN
NaN	NaN	NaN	NaN	NaN	0.438766	0.629333	0.993345	1.49423	1.85438	2.03344	1.99003	1.85042	1.87307	2.0553	2.32401	2.51896	2.52877	2.31727	1.859	1.43797	1.19514	1.11754	1.193	1.4192	1.9492	3.21479	4.53762	5.29804	5.56279	5.94691	NaN						NaN	NaN	NaN	NaN	NaN	NaN	NaN	NaN	NaN	NaN	NaN	NaN	NaN
NaN	NaN	NaN	NaN	0.450859	0.378629	0.387369	0.564207	1.03208	1.63381	2.11886	2.24484	2.07008	1.9368	1.9753	2.27475	2.64643	2.83166	2.7797	2.42245	1.99242	1.75056	1.71856	1.91014	2.30723	2.94871	4.08901	5.50474	6.68306	7.56539	NaN	NaN						NaN	NaN	NaN	NaN	NaN	NaN	NaN	NaN	NaN	NaN	NaN	NaN	NaN
0.808472	0.703466	0.666458	0.672289	0.622054	0.518526	0.461748	0.543965	0.907017	1.55679	2.25098	2.58092	2.48544	2.32777	2.29439	2.50656	2.82214	3.00248	3.048	2.90838	2.69488	2.66636	2.84242	3.19786	3.66152	4.12168	4.8134	5.95502	7.42182	NaN	NaN	NaN						NaN	NaN	NaN	NaN	NaN	NaN	NaN	NaN	NaN	NaN	NaN	NaN	NaN
0.61517	0.579311	0.572042	0.598879	0.606564	0.559676	0.516282	0.577889	0.887029	1.53186	2.35286	2.86362	2.84821	2.66895	2.59342	2.70939	2.89781	3.01297	3.11446	3.21212	3.34351	3.65529	4.06254	4.42625	4.66049	4.72921	4.92136	5.4964	6.55612	NaN	NaN	NaN						NaN	NaN	NaN	NaN	NaN	NaN	NaN	NaN	NaN	NaN	NaN	NaN	NaN
0.497251	0.496628	0.507698	0.536103	0.559006	0.548148	0.527875	0.586203	0.863655	1.4868	2.38726	3.06171	3.13357	2.94208	2.86031	2.91783	2.95939	2.91915	2.9735	3.23147	3.68909	4.32209	4.90918	5.22281	5.1649	4.85109	4.59673	4.56343	4.65862	NaN	NaN	NaN						NaN	NaN	NaN	NaN	NaN	NaN	NaN	NaN	NaN	NaN	NaN	NaN	0.374682
0.404661	0.424371	0.447382	0.472383	0.496862	0.5102	0.517911	0.586235	0.848558	1.46258	2.43271	3.24817	3.39967	3.19733	3.10881	3.15943	3.10977	2.85629	2.71737	2.97224	3.58044	4.35704	5.00744	5.31231	5.13934	4.64359	4.12632	3.70558	3.2195	NaN	NaN	NaN						NaN	NaN	0.299459	0.245041	0.165174	0.078419	0.0232217	0	0.0427579	0.171909	0.468837	0.69852	0.522424
0.32828	0.360485	0.391841	0.413471	0.43552	0.466957	0.512719	0.612237	0.87314	1.48713	2.51148	3.39128	3.5818	3.37182	3.25708	3.32064	3.26302	2.83998	2.43283	2.527	3.09187	3.8329	4.44287	4.77196	4.69327	4.27234	3.70306	3.05966	2.28112	NaN	NaN	NaN						NaN	0.203245	0.197238	0.174142	0.132459	0.077933	0.0312711	0.00527384	0.0220037	0.102139	0.32171	0.607009	0.583604
0.268978	0.315356	0.362185	0.393127	0.421349	0.465102	0.539695	0.674577	0.939046	1.53952	2.55811	3.39039	3.58043	3.38238	3.22201	3.25808	3.20975	2.75889	2.24698	2.25855	2.77197	3.39262	3.83245	4.03241	3.95976	3.6494	3.19427	2.5544	1.81408	1.09441	NaN	NaN						0.0858612	0.12085	0.127626	0.122374	0.103301	0.0703514	0.0337725	0.00877969	0.0103865	0.0594102	0.213274	0.491683	0.597674
0.224832	0.291037	0.365054	0.419219	0.455848	0.492993	0.561119	0.697006	0.952859	1.56159	2.6235	3.42678	3.64634	3.4588	3.19496	3.11189	3.03258	2.67372	2.24061	2.22247	2.66707	3.13254	3.3685	3.35724	3.14193	2.7941	2.44996	1.96301	1.52178	1.11005	0.926856	NaN						0.0362097	0.0727385	0.0865432	0.0924892	0.0875246	0.0681697	0.0381975	0.0130665	0.00436314	0.0349047	0.1408	0.377203	0.55452
0.207695	0.308897	0.425847	0.506452	0.536424	0.546319	0.584953	0.694717	0.919099	1.51374	2.60433	3.36506	3.59178	3.41568	3.07677	2.91313	2.8755	2.72351	2.47582	2.42665	2.78527	3.09756	3.13014	2.87031	2.43093	1.92927	1.62758	1.3781	1.40075	1.25702	1.14878	NaN						0.0130426	0.0447046	0.0605234	0.0717294	0.0745334	0.0641292	0.0404117	0.0164166	0.00152692	0.0200178	0.0862547	0.247771	0.417952
0.250357	0.415023	0.567771	0.640864	0.642574	0.619677	0.624499	0.702363	0.885858	1.4164	2.38499	3.09392	3.37854	3.27361	2.92601	2.70197	2.68976	2.71092	2.67593	2.68004	3.04052	3.23955	3.05853	2.52693	1.88815	1.27242	0.983548	0.912142	1.39558	1.47648	NaN	NaN						0.00390971	0.0272755	0.0411193	0.0525485	0.0578913	0.0525528	0.0352134	0.0155253	0	0.00774416	0.0351278	0.104285	0.197396
0.442559	0.608669	0.690353	0.711738	0.704244	0.682191	0.667915	0.719818	0.870612	1.36175	2.12598	2.67789	2.96307	2.92395	2.61543	2.36647	2.33937	2.44895	2.61517	2.82938	3.35844	3.55218	3.13877	2.29489	1.49592	0.846579	0.584239	0.628099	NaN	NaN	NaN	NaN						0	0.0143732	0.0240804	0.0328935	0.0376883	0.0347497	0.0232069	0.0101661	0	0.00284836	0.011923	0.0336228	0.0652851
0.692324	0.701322	0.698532	0.691958	0.690016	0.686602	0.669687	0.695759	0.811815	1.30872	1.88085	2.1257	2.28755	2.30445	2.13687	1.97723	1.9258	1.99913	2.22836	2.61971	3.32	3.73005	3.30319	2.2097	1.26837	0.631218	0.391885	NaN	NaN	NaN	NaN	NaN						0	0.00829691	0.014145	0.0193668	0.0218568	0.0192878	0.0119021	0.00467455	0	0	0	0	0
0.761285	0.689693	0.664397	0.650921	0.649213	0.65046	0.626569	0.604101	0.654466	1.15423	1.55699	1.44791	1.40524	1.52634	1.71118	1.90925	2.00359	2.00231	2.07271	2.40182	3.04302	3.68979	3.63482	2.43061	1.16926	NaN	NaN	NaN	NaN	NaN	NaN	NaN						0	0	0	0	0	0	0	0	0	0	0	0	0
0.726242	0.653715	0.628207	0.613825	0.608979	0.603163	0.563159	0.464554	0.430229	0.817244	1.06537	0.79024	0.713905	1.0764	1.86491	2.67819	2.96877	2.69377	2.35982	2.38034	2.74097	3.28638	NaN	NaN	NaN	NaN	NaN	NaN	NaN	NaN	NaN	NaN						NaN	NaN	0	0	0	0	0	0	0	0	0	0	0
0.687351	0.626325	0.604556	0.5922	0.587359	0.580608	0.545439	0.470816	0.461281	0.641319	0.574415	0.301622	0.296391	0.86725	2.37363	4.01875	4.36549	3.57124	2.76466	2.4213	2.4937	2.84591	NaN	NaN	NaN	NaN	NaN	NaN	NaN	NaN	NaN	NaN						NaN	NaN	NaN	NaN	NaN	0	0	0	0	0	0	0	0
0.647354	0.601326	0.584448	0.575208	0.572255	0.571199	0.568247	0.635472	0.762044	0.823566	0.470174	0.177908	0.194656	0.827518	2.86178	5.25007	5.42887	4.15787	3.02888	2.39943	2.2195	2.36169	NaN	NaN	NaN	NaN	NaN	NaN	NaN	NaN	NaN	NaN						NaN	NaN	NaN	NaN	NaN	NaN	0	0	0	0	0	0	0
0.600898	0.574039	0.563701	0.559387	0.563106	0.582102	0.662625	0.942587	1.25357	1.39349	0.826691	0.280781	0.178935	0.725768	NaN	NaN	5.98859	4.50607	3.24099	2.39594	1.96643	NaN	NaN	NaN	NaN	NaN	NaN	NaN	NaN	NaN	NaN	NaN						NaN	NaN	NaN	NaN	NaN	NaN	NaN	0	0	0	0	0	0
NaN	0.522314	0.538476	0.546302	0.570403	0.631553	0.815937	1.10198	1.5338	2.00619	NaN	NaN	NaN	NaN	NaN	NaN	NaN	NaN	NaN	NaN	NaN	NaN	NaN	NaN	NaN	NaN	NaN	NaN	NaN	NaN	NaN	NaN						NaN	NaN	NaN	NaN	NaN	NaN	NaN	NaN	NaN	0	0	0	0
NaN	NaN	NaN	NaN	NaN	0.580426	0.765434	1.01454	1.48805	2.2333	NaN	NaN	NaN	NaN	NaN	NaN	NaN	NaN	NaN	NaN	NaN	NaN	NaN	NaN	NaN	NaN	NaN	NaN	NaN	NaN	NaN	NaN						NaN	NaN	NaN	NaN	NaN	NaN	NaN	NaN	NaN	NaN	0	0	NaN
NaN	NaN	NaN	NaN	NaN	NaN	NaN	NaN	NaN	NaN	NaN	NaN	NaN	NaN	NaN	NaN	1.2094	1.46056	1.17117	1.073	1.02615	1.01508	1.02987	1.06431	1.11654	1.27514	NaN	NaN	NaN	NaN	NaN	NaN						NaN	NaN	NaN	NaN	NaN	NaN	NaN	NaN	NaN	NaN	NaN	NaN	NaN
NaN	NaN	NaN	NaN	NaN	NaN	NaN	NaN	NaN	NaN	NaN	NaN	NaN	NaN	NaN	1.41022	1.45486	1.41103	1.16782	1.06166	1.01759	1.01494	1.03867	1.08571	1.16536	1.39092	NaN	NaN	NaN	NaN	NaN	NaN						NaN	NaN	NaN	NaN	NaN	NaN	NaN	NaN	NaN	NaN	NaN	NaN	NaN
NaN	NaN	NaN	NaN	NaN	NaN	NaN	NaN	NaN	NaN	NaN	NaN	NaN	NaN	1.39159	1.66696	1.58927	1.42563	1.17478	1.05063	1.00603	1.01387	1.05148	1.11796	1.23419	1.54465	NaN	NaN	NaN	NaN	NaN	NaN						NaN	NaN	NaN	NaN	NaN	NaN	NaN	NaN	NaN	NaN	NaN	NaN	NaN
NaN	NaN	NaN	NaN	NaN	NaN	NaN	NaN	NaN	NaN	NaN	NaN	NaN	NaN	1.55429	1.80636	1.69895	1.46931	1.19205	1.03346	0.979083	0.999671	1.06211	1.16726	1.35147	1.81211	NaN	NaN	NaN	NaN	NaN	NaN						NaN	NaN	NaN	NaN	NaN	NaN	NaN	NaN	NaN	NaN	NaN	NaN	NaN
NaN	NaN	NaN	NaN	NaN	NaN	NaN	NaN	NaN	NaN	NaN	NaN	0.499318	1.05434	1.47453	1.82124	1.77687	1.53681	1.22947	1.02539	0.948685	0.981504	1.0856	1.26749	1.59393	2.39512	NaN	NaN	NaN	NaN	NaN	NaN						NaN	NaN	NaN	NaN	NaN	NaN	NaN	NaN	NaN	NaN	NaN	NaN	NaN
NaN	NaN	NaN	NaN	NaN	NaN	NaN	8.33382	6.82162	5.08364	3.20982	1.76941	0.854586	0.910638	1.25751	1.71114	1.8028	1.61833	1.29794	1.05242	0.944587	0.978804	1.13201	1.43324	2.00927	3.41324	9.45796	NaN	NaN	NaN	NaN	NaN						NaN	NaN	NaN	NaN	NaN	NaN	NaN	NaN	NaN	NaN	NaN	NaN	NaN
NaN	NaN	NaN	NaN	NaN	NaN	NaN	6.52983	5.67436	4.69391	3.50188	2.25241	1.13638	0.776436	0.963749	1.45971	1.72685	1.68833	1.41322	1.14783	1.00562	1.02397	1.23073	1.70389	2.65959	4.79616	10.2713	13.0653	14.3153	14.4868	NaN	NaN						NaN	NaN	NaN	NaN	NaN	NaN	NaN	NaN	NaN	NaN	NaN	NaN	NaN
NaN	NaN	NaN	NaN	NaN	NaN	4.81968	4.91576	4.91132	4.60135	3.8463	2.68587	1.44304	0.780741	0.783585	1.24155	1.63605	1.80609	1.65869	1.41024	1.2411	1.21537	1.43113	2.00012	3.17567	5.63565	10.5998	13.463	15.0939	15.4592	16.643	NaN						NaN	NaN	NaN	NaN	NaN	NaN	NaN	NaN	NaN	NaN	NaN	NaN	NaN
NaN	NaN	NaN	NaN	NaN	3.38623	3.6707	4.17936	4.54534	4.52311	3.93544	2.85181	1.66533	0.918486	0.807419	1.20953	1.69816	2.03809	2.07865	1.89717	1.72764	1.67389	1.92114	2.595	3.89598	6.18258	9.9849	13.2978	16.4792	18.2542	20.3167	NaN						NaN	NaN	NaN	NaN	NaN	NaN	NaN	NaN	NaN	NaN	NaN	NaN	NaN
NaN	NaN	NaN	NaN	3.22123	2.93624	3.23277	3.72494	4.14826	4.21373	3.71751	2.78326	1.81848	1.16752	0.989266	1.26201	1.8091	2.32158	2.64496	2.64596	2.5471	2.51	2.79293	3.47087	4.5926	6.10437	8.57436	12.2663	17.568	22.0231	NaN	NaN						NaN	NaN	NaN	NaN	NaN	NaN	NaN	NaN	NaN	NaN	NaN	NaN	0
13.55	13.3481	11.9744	8.37978	4.60204	3.00731	2.82991	3.19291	3.56966	3.67737	3.33746	2.64557	1.95342	1.43693	1.17432	1.22801	1.77659	2.51788	3.24632	3.57641	3.61437	3.60645	3.87174	4.36428	5.03717	5.69256	7.05682	10.1033	16.2374	NaN	NaN	NaN						NaN	NaN	0.346352	0.328423	0.296051	0.2626	0.227576	0.182075	0.140061	0.099253	0.0620811	0.056823	0.0729078
14.7007	14.1494	12.787	9.84819	5.89085	3.25386	2.40558	2.5707	2.85531	2.9778	2.84365	2.49163	2.09101	1.69563	1.36002	1.23459	1.77594	2.76844	3.94088	4.63563	4.7116	4.51498	4.54684	4.81928	5.36771	5.93839	6.90372	8.8064	13.0371	NaN	NaN	NaN						NaN	0.322789	0.317757	0.305021	0.280024	0.260901	0.246348	0.220028	0.192941	0.162988	0.128935	0.128001	0.167354
15.557	14.9805	13.6892	11.0508	7.09576	3.73683	2.18766	2.12566	2.27986	2.3505	2.3327	2.30083	2.182	1.89943	1.55725	1.41073	1.96205	3.07245	4.43263	5.26634	5.25532	4.89721	4.88945	5.33956	6.26192	7.18634	8.01056	9.01097	10.5783	NaN	NaN	NaN						0.217877	0.279281	0.283561	0.274847	0.255267	0.24559	0.247507	0.241221	0.232854	0.217	0.192339	0.206837	0.288831
16.1098	15.5232	14.2733	11.8507	8.0536	4.31228	2.17741	1.902	1.93051	1.95565	2.03093	2.28903	2.42151	2.20649	1.87297	1.81089	2.34677	3.32927	4.45012	5.09922	5.05143	4.88028	5.21232	6.11852	7.50999	8.70375	9.28586	9.5124	9.44664	NaN	NaN	NaN						0.154252	0.219317	0.231195	0.227491	0.214248	0.211173	0.225281	0.239649	0.255975	0.261859	0.251617	0.272554	0.379266
16.2996	15.8004	14.5756	12.1672	8.43293	4.66685	2.35494	1.94976	1.84565	1.82518	2.03613	2.62872	2.98038	2.74626	2.37206	2.38729	2.84733	3.48439	4.02562	4.32075	4.45015	4.75718	5.52074	6.75466	8.35688	9.61098	9.94233	9.45648	8.26581	NaN	NaN	NaN						0.101614	0.15866	0.173726	0.173269	0.164229	0.162221	0.178657	0.204948	0.241851	0.266948	0.265463	0.270795	0.356995
16.0868	15.675	14.3973	11.811	8.05749	4.59476	2.62025	2.24823	2.06424	2.01881	2.42318	3.33616	3.75799	3.37341	2.87463	2.85572	3.17568	3.50188	3.6667	3.88491	4.3589	5.04112	5.96866	7.15	8.53474	9.60747	9.80138	8.82434	6.96132	4.82076	NaN	NaN						0.064519	0.108367	0.122621	0.122874	0.114907	0.108859	0.116003	0.135521	0.170878	0.196286	0.191518	0.175453	0.210096
15.3175	14.8584	13.286	10.3117	6.71092	4.02759	2.77564	2.56167	2.43842	2.51911	3.27708	4.37767	4.61607	3.97087	3.28621	3.10057	3.21132	3.31931	3.4535	3.87977	4.73939	5.70151	6.71736	7.76238	8.75266	9.39829	9.34366	7.93223	5.75107	3.99732	3.2816	NaN						0.0422116	0.0736332	0.0848401	0.0839808	0.0752792	0.0646217	0.0602976	0.0642629	0.0816983	0.0951363	0.0903177	0.0753841	0.0791157
14.046	13.2465	11.1344	8.02972	5.18761	3.49034	2.83428	2.74409	2.75723	3.20857	4.66289	5.77193	5.59012	4.66183	3.77645	3.357	3.24885	3.2317	3.46488	4.12132	5.27807	6.4995	7.68873	8.72238	9.47024	9.82078	9.52231	7.58042	4.92688	3.39817	2.9413	NaN						0.0240962	0.0424296	0.0489183	0.046419	0.037511	0.0246848	0.0138611	0.0094373	0.0161281	0.0241672	0.0250967	0.017945	0.00904435
12.2206	10.6204	8.14615	5.79282	4.15699	3.25461	2.91324	2.87977	3.01878	3.95467	6.19964	7.11049	6.50827	5.44609	4.43031	3.80657	3.50081	3.32228	3.42263	3.98935	5.25057	6.86477	8.50523	9.83378	10.6414	10.9858	10.6048	8.08347	4.3547	2.77137	NaN	NaN						0.0190907	0.0306727	0.0332523	0.0285659	0.0196366	0.01	0.0033697	0	0	0	0	0	0
9.05903	6.73352	5.11328	4.16065	3.57985	3.20068	2.99505	2.99284	3.31919	4.91946	7.6293	8.03001	7.11469	6.06102	5.04266	4.38589	4.01605	3.73207	3.58078	3.7341	4.70712	6.69718	9.05486	10.9906	12.0768	12.5882	12.3072	9.44106	NaN	NaN	NaN	NaN						NaN	NaN	0	0	0	0	0	0	0	0	0	0	0
5.87118	4.51951	3.9331	3.58492	3.35487	3.18192	3.02206	3.09291	3.77634	6.2192	8.86642	8.49714	7.20934	6.06607	5.11922	4.67649	4.50707	4.35019	4.10031	3.75348	3.86736	5.50655	8.52946	11.5386	13.2189	14.0176	13.958	NaN	NaN	NaN	NaN	NaN						NaN	NaN	NaN	NaN	NaN	0	0	0	0	0	0	0	0
4.65924	3.90309	3.5973	3.38072	3.23011	3.12297	3.0004	3.20409	4.36906	7.58848	10.0116	8.88909	7.05405	5.47023	4.41073	4.20925	4.50363	4.90399	5.03817	4.62528	4.0471	4.39476	6.86783	11.1683	14.0207	NaN	NaN	NaN	NaN	NaN	NaN	NaN						NaN	NaN	NaN	NaN	NaN	NaN	0	0	0	0	0	0	0
4.41435	3.75799	3.49489	3.30752	3.17709	3.09697	3.04076	3.48198	5.08517	9.26269	12.1884	10.1199	7.48249	5.10092	3.52452	3.35254	4.24245	5.28589	5.89505	5.70703	5.00197	4.3718	NaN	NaN	NaN	NaN	NaN	NaN	NaN	NaN	NaN	NaN						NaN	NaN	NaN	NaN	NaN	NaN	NaN	0	0	0	0	0	0
4.30462	3.72163	3.48615	3.32403	3.22178	3.2156	3.3844	4.65098	6.95532	11.9676	14.6217	11.4886	8.231	5.33477	3.13358	2.76419	4.18313	5.55386	6.3792	6.45074	5.95897	5.20298	NaN	NaN	NaN	NaN	NaN	NaN	NaN	NaN	NaN	NaN						NaN	NaN	NaN	NaN	NaN	NaN	NaN	NaN	NaN	0	0	0	0
4.2732	3.74246	3.52627	3.39516	3.35078	3.52786	4.21871	7.04355	10.2159	15.6358	16.9576	12.8905	9.14589	6.03759	3.39272	2.70804	4.32623	5.62875	6.45736	6.73533	6.54646	6.09135	NaN	NaN	NaN	NaN	NaN	NaN	NaN	NaN	NaN	NaN						NaN	NaN	NaN	NaN	NaN	NaN	NaN	NaN	NaN	NaN	0	0	NaN
4.26411	3.79873	3.6056	3.53724	3.64226	4.29816	6.04762	9.92661	12.9774	18.3358	19.7678	15.1527	10.5119	6.99321	NaN	NaN	4.55385	5.59895	6.33709	6.77883	6.91274	NaN	NaN	NaN	NaN	NaN	NaN	NaN	NaN	NaN	NaN	NaN
NaN	4.24281	4.06049	4.34661	5.31855	7.6296	9.81196	11.1962	12.8741	17.6415	NaN	NaN	NaN	NaN	NaN	NaN	NaN	NaN	NaN	NaN	NaN	NaN	NaN	NaN	NaN	NaN	NaN	NaN	NaN	NaN	NaN	NaN
NaN	NaN	NaN	NaN	NaN	12.4772	11.4183	10.9587	11.9358	16.1128	NaN	NaN	NaN	NaN	NaN	NaN	NaN	NaN	NaN	NaN	NaN	NaN	NaN	NaN	NaN	NaN	NaN	NaN	NaN	NaN	NaN	NaN						NaN	NaN	NaN	NaN	NaN	NaN	NaN	NaN	NaN	NaN	NaN	NaN	NaN
																																					NaN	NaN	NaN	NaN	NaN	NaN	NaN	NaN	NaN	NaN	NaN	NaN	NaN
																																					NaN	NaN	NaN	NaN	NaN	NaN	NaN	NaN	NaN	NaN	NaN	NaN	NaN
NaN	NaN	NaN	NaN	NaN	NaN	NaN	NaN	NaN	NaN	NaN	NaN	NaN	NaN	NaN	NaN	0.135521	0.0819897	0.116365	0.138755	0.150213	0.158752	0.164737	0.16856	0.17161	0.174049	NaN	NaN	NaN	NaN	NaN	NaN						NaN	NaN	NaN	NaN	NaN	NaN	NaN	NaN	NaN	NaN	NaN	NaN	NaN
NaN	NaN	NaN	NaN	NaN	NaN	NaN	NaN	NaN	NaN	NaN	NaN	NaN	NaN	NaN	0.425824	0.199432	0.162423	0.160985	0.163749	0.166161	0.170672	0.175198	0.178407	0.18113	0.182835	NaN	NaN	NaN	NaN	NaN	NaN						NaN	NaN	NaN	NaN	NaN	NaN	NaN	NaN	NaN	NaN	NaN	0.171541	0.600286
NaN	NaN	NaN	NaN	NaN	NaN	NaN	NaN	NaN	NaN	NaN	NaN	NaN	NaN	1.48502	0.491623	0.23367	0.201174	0.194082	0.188479	0.184331	0.185805	0.18975	0.193157	0.196208	0.198433	NaN	NaN	NaN	NaN	NaN	NaN						NaN	NaN	NaN	NaN	NaN	NaN	NaN	NaN	NaN	NaN	NaN	0.16036	0.519647
NaN	NaN	NaN	NaN	NaN	NaN	NaN	NaN	NaN	NaN	NaN	NaN	NaN	NaN	1.38582	0.521921	0.277434	0.253484	0.245763	0.233976	0.220689	0.215668	0.217002	0.219645	0.221637	0.22391	NaN	NaN	NaN	NaN	NaN	NaN						NaN	NaN	NaN	NaN	NaN	NaN	NaN	NaN	NaN	NaN	0.699982	0.299296	0.446551
NaN	NaN	NaN	NaN	NaN	NaN	NaN	NaN	NaN	NaN	NaN	NaN	1.44532	1.83614	1.1949	0.552412	0.326794	0.310223	0.31012	0.304859	0.289213	0.279889	0.27979	0.282756	0.283982	0.295149	NaN	NaN	NaN	NaN	NaN	NaN						NaN	NaN	NaN	NaN	NaN	NaN	NaN	NaN	NaN	NaN	1.17548	0.501682	0.378776
NaN	NaN	NaN	NaN	NaN	NaN	NaN	0.373951	0.465537	0.45533	0.329757	0.43894	0.793196	1.0907	0.927761	0.561976	0.3887	0.386351	0.398824	0.412608	0.405441	0.395749	0.394421	0.396409	0.396693	0.436844	0.460386	NaN	NaN	NaN	NaN	NaN						NaN	NaN	NaN	NaN	NaN	NaN	NaN	NaN	NaN	2.26181	1.29897	0.660512	0.35374
NaN	NaN	NaN	NaN	NaN	NaN	NaN	0.681747	0.736645	0.629234	0.406719	0.297665	0.363264	0.518406	0.573861	0.475068	0.422158	0.46762	0.505588	0.545696	0.549635	0.534958	0.526694	0.526431	0.546811	0.683044	0.87941	0.66072	0.24033	0	NaN	NaN						0	0	0	0	0	NaN	NaN	NaN	1.04	1.14317	0.947208	0.595338	0.304148
NaN	NaN	NaN	NaN	NaN	NaN	0.640536	0.751258	0.771848	0.611041	0.36667	0.199414	0.1611	0.22553	0.311981	0.338508	0.379154	0.475562	0.537718	0.578191	0.568429	0.538499	0.529681	0.551949	0.650533	0.946628	1.27911	0.87573	0.315168	0	0	NaN						0	0	0	0	0	0.00686535	0.0312684	0.12643	0.293561	0.449562	0.489696	0.373767	0.208267
NaN	NaN	NaN	NaN	NaN	0.285591	0.432945	0.586501	0.621692	0.47997	0.270382	0.130646	0.0989742	0.157652	0.239041	0.277317	0.310472	0.382163	0.435817	0.466627	0.464464	0.462051	0.499228	0.593578	0.828524	1.27919	1.60216	1.07462	0.399198	0	0	NaN						0	0	0	0	0	0	0	0.0138731	0.0588021	0.127923	0.180684	0.167312	0.105562
NaN	NaN	NaN	NaN	0.240199	0.270406	0.33961	0.416503	0.431853	0.32949	0.174922	0.0827444	0.0912255	0.180855	0.274092	0.300254	0.28716	0.30664	0.34815	0.380971	0.397496	0.431555	0.518607	0.676862	0.993418	1.42542	1.60121	1.12188	0.454955	0	NaN	NaN						0.00220928	0.00316074	0.00442917	0.00593035	0.00766432	0.00836067	0.00571805	0.00480049	0.0114002	0.02866	0.0477765	0.0518812	0.0371395
0.749706	0.653617	0.563494	0.490121	0.454854	0.450614	0.457489	0.460305	0.412039	0.286413	0.134285	0.0574831	0.090436	0.193567	0.287131	0.304742	0.267619	0.264096	0.315011	0.392243	0.477396	0.594739	0.7285	0.853572	1.03561	1.25331	1.34354	1.16458	0.693274	NaN	NaN	NaN						0.00501653	0.00719926	0.0100833	0.0133154	0.0166785	0.0173107	0.0112616	0.00475889	0	0	0	0	0
0.511938	0.48465	0.46846	0.47895	0.525135	0.5612	0.567367	0.538408	0.448636	0.293096	0.127486	0.0472974	0.0849586	0.169208	0.234981	0.249332	0.23654	0.268739	0.368769	0.518366	0.692378	0.885455	1.00067	0.996477	0.994864	1.12645	1.32664	1.45846	1.28419	NaN	NaN	NaN						0.0101472	0.0145425	0.0202384	0.0262182	0.0316158	0.0308319	0.0187096	0.00765996	0	0	0	0	0
0.40315	0.40556	0.41703	0.451758	0.528793	0.604268	0.635716	0.599305	0.483999	0.30558	0.136491	0.0698231	0.12559	0.189999	0.211608	0.207728	0.226309	0.319644	0.469887	0.638809	0.817025	1.00351	1.08241	1.06718	1.12971	1.42788	1.82473	2.13483	2.23053	NaN	NaN	NaN						0.0182747	0.0260093	0.0356996	0.0450481	0.0518789	0.0470594	0.0263688	0.010212	0	0	0	0	0
0.360894	0.376158	0.397499	0.431573	0.50407	0.591848	0.646293	0.618182	0.494505	0.304675	0.153276	0.136226	0.244325	0.309342	0.283922	0.236047	0.250307	0.387025	0.569682	0.701457	0.793068	0.887997	0.946804	1.04476	1.32753	1.84279	2.34987	2.67882	2.92078	NaN	NaN	NaN						0.0296637	0.0416965	0.0559786	0.0680376	0.0737407	0.0613013	0.0313915	0.0113076	0	0	0	0	0
0.3631	0.382654	0.404687	0.426865	0.468424	0.5257	0.572903	0.560624	0.458025	0.284062	0.178126	0.241713	0.408164	0.46659	0.388003	0.291727	0.293976	0.463175	0.662248	0.741506	0.745929	0.771969	0.85688	1.07125	1.5004	2.08661	2.56487	2.83467	3.15384	NaN	NaN	NaN						0.0457397	0.0628954	0.0813568	0.0932366	0.0922688	0.0679381	0.031031	0.0101932	0	0	0	0	0
0.408293	0.434741	0.461969	0.477668	0.484979	0.487847	0.487127	0.46051	0.377973	0.240965	0.199168	0.344023	0.525604	0.54666	0.426917	0.316411	0.335441	0.538778	0.74499	0.786758	0.744222	0.739352	0.846195	1.09394	1.51249	2.02309	2.42263	2.67806	3.05443	3.47024	NaN	NaN						0.0703925	0.094329	0.116052	0.120622	0.102373	0.0628543	0.024803	0.00729459	0	0	0	0	0
0.502211	0.554949	0.608118	0.624986	0.586645	0.521095	0.463163	0.404974	0.326846	0.2214	0.225136	0.411835	0.539577	0.495221	0.365328	0.294589	0.380123	0.625498	0.811022	0.807887	0.744774	0.748545	0.893665	1.14987	1.4874	1.84758	2.1347	2.37116	2.6747	2.82838	2.92297	NaN						NaN	NaN	NaN	NaN	NaN	0	0	0	0	0	0	0	0
0.714618	0.862995	1.00187	1.00906	0.864785	0.680563	0.538125	0.426814	0.343463	0.280323	0.344046	0.522088	0.541651	0.424186	0.295092	0.268006	0.405997	0.64805	0.769762	0.717496	0.663528	0.715451	0.918602	1.18433	1.44001	1.64611	1.78489	1.92046	2.09902	2.12059	2.1171	NaN						NaN	NaN	NaN	NaN	NaN	NaN	NaN	NaN	0	0	0	0	0
1.34696	1.77163	2.03802	1.89958	1.49736	1.07568	0.761393	0.540799	0.457261	0.509904	0.773237	0.908699	0.752099	0.514747	0.322852	0.269959	0.382956	0.559388	0.598394	0.511782	0.484373	0.61854	0.899331	1.20046	1.4152	1.5296	1.56153	1.56183	1.57611	1.5558	NaN	NaN						NaN	NaN	NaN	NaN	NaN	NaN	NaN	NaN	0	0	0	0	0
3.17237	3.5604	3.53072	3.11768	2.52663	1.88017	1.28576	0.805742	0.746412	1.0456	1.61932	1.64227	1.25609	0.856808	0.522394	0.343078	0.316445	0.352437	0.319754	0.241744	0.237455	0.452228	0.831131	1.21855	1.45732	1.54933	1.51216	1.32774	NaN	NaN	NaN	NaN						NaN	NaN	NaN	NaN	NaN	NaN	NaN	NaN	0	0	0	0	0
5.55573	4.79966	4.33415	3.85363	3.35717	2.79157	2.08645	1.25832	1.28742	1.89121	2.59532	2.42066	1.84652	1.30955	0.823664	0.488224	0.292611	0.205423	0.175309	0.171861	0.184216	0.387789	0.803608	1.29037	1.58014	1.67622	1.59837	NaN	NaN	NaN	NaN	NaN						NaN	NaN	NaN	NaN	NaN	NaN	NaN	NaN	0	0	0	0	0
6.2529	4.98217	4.45159	4.03554	3.67459	3.28657	2.69045	1.66262	1.76509	2.49967	3.18763	2.9427	2.37741	1.76194	1.10762	0.599497	0.279329	0.176911	0.236102	0.354957	0.420094	0.511265	0.763023	1.27195	1.64593	NaN	NaN	NaN	NaN	NaN	NaN	NaN						NaN	NaN	NaN	NaN	NaN	NaN	NaN	NaN	0	0	0	0	0
6.13476	4.94637	4.46531	4.097	3.78425	3.43461	2.83005	1.54307	1.56768	2.38008	3.30089	3.17807	2.78816	2.16678	1.32113	0.621098	0.26312	0.263853	0.427611	0.646417	0.809041	0.925696	NaN	NaN	NaN	NaN	NaN	NaN	NaN	NaN	NaN	NaN						NaN	NaN	NaN	NaN	NaN	NaN	NaN	NaN	0	0	0	0	0
6.16996	5.04841	4.59725	4.25136	3.95366	3.5958	2.92822	1.40948	1.38944	2.27709	3.47159	3.60455	3.43939	2.8736	1.7398	0.648259	0.194324	0.2956	0.52716	0.810391	1.05	1.23456	NaN	NaN	NaN	NaN	NaN	NaN	NaN	NaN	NaN	NaN						NaN	NaN	NaN	NaN	NaN	NaN	NaN	0	0	0	0	0	0
6.38295	5.28119	4.83855	4.49645	4.19368	3.80253	3.06748	1.62764	1.73541	2.57905	3.69327	4.01873	4.04793	3.64073	2.33697	0.747909	0.12342	0.263947	0.505762	0.809755	1.08655	1.31926	NaN	NaN	NaN	NaN	NaN	NaN	NaN	NaN	NaN	NaN						NaN	NaN	NaN	NaN	NaN	NaN	NaN	0	0	0	0	0	0
6.64325	5.56792	5.1361	4.79583	4.48276	4.06096	3.37741	2.63946	2.79977	3.08643	3.66983	4.10038	4.30634	4.11563	NaN	NaN	0.0641781	0.195716	0.409173	0.698601	0.984066	NaN	NaN	NaN	NaN	NaN	NaN	NaN	NaN	NaN	NaN	NaN						NaN	NaN	NaN	NaN	NaN	NaN	NaN	NaN	0	0	0	0	0
NaN	7.36896	6.79812	6.31166	5.74617	4.97743	4.30711	4.01288	3.88233	3.52974	NaN	NaN	NaN	NaN	NaN	NaN	NaN	NaN	NaN	NaN	NaN	NaN	NaN	NaN	NaN	NaN	NaN	NaN	NaN	NaN	NaN	NaN						NaN	NaN	NaN	NaN	NaN	NaN	NaN	NaN	NaN	0	0	0	0
NaN	NaN	NaN	NaN	NaN	5.0018	4.87688	4.70244	4.41702	3.80342	NaN	NaN	NaN	NaN	NaN	NaN	NaN	NaN	NaN	NaN	NaN	NaN	NaN	NaN	NaN	NaN	NaN	NaN	NaN	NaN	NaN	NaN						NaN	NaN	NaN	NaN	NaN	NaN	NaN	NaN	NaN	NaN	0	0	0
																																					NaN	NaN	NaN	NaN	NaN	NaN	NaN	NaN	NaN	NaN	NaN	0	0
																																					NaN	NaN	NaN	NaN	NaN	NaN	NaN	NaN	NaN	NaN	NaN	NaN	NaN
NaN	NaN	NaN	NaN	NaN	NaN	NaN	NaN	NaN	NaN	NaN	NaN	NaN	NaN	NaN	NaN	1.71307	0.748191	0.290912	0.145433	0.084153	0.0543206	0.0415058	0.0377683	0.043258	0.0732601	NaN	NaN	NaN	NaN	NaN	NaN						NaN	NaN	NaN	NaN	NaN	NaN	NaN	NaN	NaN	NaN	NaN	NaN	NaN
NaN	NaN	NaN	NaN	NaN	NaN	NaN	NaN	NaN	NaN	NaN	NaN	NaN	NaN	NaN	1.93453	0.991321	0.655132	0.341188	0.18565	0.114043	0.0803397	0.0693303	0.0743036	0.101094	0.194658	NaN	NaN	NaN	NaN	NaN	NaN						NaN	NaN	NaN	NaN	NaN	NaN	NaN	NaN	NaN	NaN	NaN	NaN	NaN
NaN	NaN	NaN	NaN	NaN	NaN	NaN	NaN	NaN	NaN	NaN	NaN	NaN	NaN	2.70542	1.51864	0.967009	0.674273	0.393904	0.233497	0.155621	0.120981	0.114614	0.132314	0.187103	0.359787	NaN	NaN	NaN	NaN	NaN	NaN						NaN	NaN	NaN	NaN	NaN	NaN	NaN	NaN	NaN	NaN	NaN	NaN	NaN
NaN	NaN	NaN	NaN	NaN	NaN	NaN	NaN	NaN	NaN	NaN	NaN	NaN	NaN	2.95246	1.77805	1.11855	0.766792	0.488363	0.322062	0.239989	0.20849	0.213998	0.258928	0.367647	0.679018	NaN	NaN	NaN	NaN	NaN	NaN
NaN	NaN	NaN	NaN	NaN	NaN	NaN	NaN	NaN	NaN	NaN	NaN	7.35127	6.46719	4.41462	2.72951	1.60223	1.02797	0.682579	0.499407	0.420855	0.406223	0.441831	0.543036	0.74825	1.26535	NaN	NaN	NaN	NaN	NaN	NaN
NaN	NaN	NaN	NaN	NaN	NaN	NaN	8.87433	9.90056	9.72544	8.70873	7.71647	7.323	7.24903	5.92411	4.15327	2.55074	1.61767	1.10522	0.868139	0.790849	0.801087	0.879546	1.0569	1.36553	2.00008	3.86535	NaN	NaN	NaN	NaN	NaN						NaN	NaN	NaN	NaN	NaN	NaN	NaN	NaN	NaN	NaN	NaN	NaN	NaN
NaN	NaN	NaN	NaN	NaN	NaN	NaN	9.46495	10.0831	9.52427	8.3774	7.41676	7.15311	7.43724	7.03649	5.83433	4.13516	2.81063	2.01728	1.64275	1.51728	1.50892	1.5955	1.8191	2.16565	2.70059	3.30703	2.27628	1.91255	1.97578	NaN	NaN						NaN	NaN	NaN	NaN	NaN	NaN	NaN	NaN	NaN	NaN	NaN	NaN	NaN
NaN	NaN	NaN	NaN	NaN	NaN	5.89552	7.70639	8.56381	8.301	7.55174	6.87948	6.67224	7.00652	7.2011	6.81665	5.74766	4.50972	3.50618	2.83603	2.46252	2.27073	2.26667	2.47465	2.82311	3.26139	3.36025	2.23441	1.73756	1.62764	1.66232	NaN						NaN	NaN	NaN	NaN	NaN	NaN	NaN	NaN	NaN	NaN	NaN	NaN	NaN
NaN	NaN	NaN	NaN	NaN	1.99709	3.43338	5.02452	6.3561	6.82669	6.72575	6.38229	6.12622	6.25084	6.55401	6.67425	6.40439	5.76101	5.01699	4.26132	3.69625	3.3868	3.38967	3.70376	4.20954	4.6441	4.35017	2.82871	1.80067	1.34384	1.14186	NaN						NaN	NaN	NaN	NaN	NaN	NaN	NaN	NaN	NaN	NaN	NaN	NaN	NaN
NaN	NaN	NaN	NaN	0.992861	1.34667	2.11601	3.16115	4.40658	5.40547	5.91301	5.8828	5.62526	5.57695	5.79536	6.05521	6.20862	6.12458	5.92944	5.54851	5.18901	5.08866	5.3725	6.01684	6.86246	7.35697	6.90169	4.99043	2.94694	1.54043	NaN	NaN						NaN	NaN	NaN	NaN	NaN	NaN	NaN	NaN	NaN	NaN	NaN	0.222078	0.541603
4.06195	3.38003	2.52333	1.54022	0.989086	1.07845	1.56928	2.28196	3.21299	4.25388	5.05661	5.34783	5.33212	5.45011	5.77809	6.12363	6.42549	6.65672	6.82962	6.89798	7.03907	7.50547	8.35338	9.42617	10.5061	10.9548	10.5769	8.91291	6.10623	NaN	NaN	NaN						NaN	NaN	NaN	NaN	NaN	NaN	NaN	NaN	NaN	NaN	NaN	0.204637	0.521218
2.50518	2.16095	1.73809	1.27747	0.916452	0.887393	1.20115	1.71403	2.40277	3.31946	4.21007	4.84073	5.22678	5.69562	6.28298	6.84192	7.31211	7.77856	8.13525	8.48405	8.97757	9.71617	10.5753	11.4322	12.1828	12.4938	12.3306	11.5102	9.81355	NaN	NaN	NaN						NaN	NaN	NaN	NaN	NaN	NaN	NaN	NaN	NaN	NaN	0	0.158413	0.414567
1.71549	1.5441	1.32519	1.09381	0.869739	0.799414	0.98378	1.35699	1.9083	2.74261	3.6955	4.65993	5.47394	6.32881	7.24692	8.09913	8.77749	9.36086	9.67864	9.96722	10.3597	10.8089	11.1352	11.4093	11.6027	11.5988	11.4193	11.0997	10.756	NaN	NaN	NaN						NaN	NaN	NaN	NaN	NaN	NaN	NaN	NaN	NaN	NaN	0	0.0883505	0.239529
1.2449	1.16991	1.06333	0.951735	0.827677	0.774098	0.8998	1.19831	1.6848	2.48096	3.5069	4.79423	6.04177	7.26588	8.48792	9.61155	10.4382	10.8852	10.8344	10.694	10.6707	10.6267	10.4128	10.189	9.90193	9.54786	9.36477	9.48549	10.2469	NaN	NaN	NaN						NaN	NaN	NaN	NaN	NaN	NaN	NaN	NaN	NaN	0.152094	0.0408061	0.038853	0.0926711
0.957815	0.941534	0.898506	0.847236	0.791197	0.795321	0.953193	1.27023	1.78025	2.6167	3.77706	5.37596	7.05722	8.61643	10.0649	11.3235	12.1021	12.0162	11.1399	10.3202	10.0376	9.91824	9.64354	9.2671	8.73198	8.10335	7.96684	8.56564	10.1713	NaN	NaN	NaN						0.0635168	0.0744114	0.0829603	0.0787726	0.0599071	NaN	NaN	NaN	0.446506	0.244201	0.0812746	0.0237169	0.0215191
0.786418	0.798696	0.783705	0.756043	0.744647	0.828643	1.09319	1.5396	2.20402	3.20902	4.57831	6.42861	8.43311	10.1336	11.5454	12.6496	13.1836	12.5635	11.0346	9.86918	9.74329	9.88231	9.77584	9.39753	8.7272	7.85823	7.6832	8.60527	10.629	12.105	NaN	NaN						0.0736502	0.0773108	0.0786273	0.0709614	0.0533991	0.0683406	0.185006	0.374023	0.410311	0.26721	0.107645	0.0277383	0
0.650744	0.680304	0.681166	0.674343	0.71335	0.872372	1.20932	1.74936	2.57647	3.92007	5.73662	7.7476	9.78576	11.3206	12.4737	13.327	13.7205	13.0362	11.4212	10.1882	10.2116	10.491	10.4437	9.98969	9.21771	8.27211	8.04078	8.96765	10.8787	11.8904	12.1066	NaN						0.0855913	0.086493	0.0852924	0.0783305	0.0624971	0.0540437	0.0931875	0.19966	0.261748	0.205603	0.100339	0.0305864	0
0.527732	0.581058	0.619623	0.673626	0.777245	0.963476	1.27732	1.77931	2.595	4.23425	6.81836	8.9514	10.6631	11.8381	12.7476	13.5178	14.0551	13.8007	12.5442	11.2772	11.1419	11.2281	10.9511	10.1393	9.08617	8.14288	8.04511	9.17176	11.1868	11.9387	12.1807	NaN						0.0914759	0.0903822	0.0871739	0.0802082	0.0649485	0.045544	0.045268	0.084026	0.123436	0.112046	0.0645363	0.0230701	0
0.412695	0.536993	0.676851	0.841791	1.00492	1.17425	1.4101	1.81982	2.55765	4.44027	7.71109	9.83293	11.0518	11.9107	12.6478	13.3574	14.082	14.4292	13.7858	12.6181	12.1168	11.6653	10.8328	9.39518	7.92554	6.96061	7.06864	8.7524	11.5551	12.2011	NaN	NaN						0.0976204	0.0955862	0.0916788	0.0859176	0.0713889	0.0455838	0.0269234	0.0281569	0.0434553	0.0427334	0.027313	0.0109094	0
0.40111	0.698139	0.92278	1.1372	1.33581	1.5036	1.66753	2.00535	2.70096	4.96126	8.40079	10.1598	10.9776	11.681	12.276	12.8554	13.6905	14.6218	14.6255	13.7491	12.9572	11.8392	10.2244	8.05893	6.20852	5.21426	5.38733	7.57344	NaN	NaN	NaN	NaN						0.101634	0.0997514	0.0964548	0.0926764	0.0785662	0.0482732	0.0217079	0.00765996	0.0117489	0.0116912	0.00765961	0.00316427	0
0.563573	0.866048	1.03069	1.2066	1.4098	1.63012	1.85164	2.33012	3.08313	5.74571	8.55418	9.5863	10.3069	11.2613	11.9429	12.3369	13.0715	14.2789	14.7748	14.3923	13.6337	12.1366	9.73756	6.82406	4.63838	3.6315	3.74664	NaN	NaN	NaN	NaN	NaN						0.102424	0.103087	0.103258	0.103154	0.088991	0.0533666	0.0208523	0	0	0	0	0	0
0.703228	0.902761	1.00587	1.1282	1.2863	1.4965	1.78423	2.64865	3.49539	5.85931	7.27152	7.48049	8.40215	10.1784	11.4643	11.7669	12.1322	13.1008	13.9878	14.4986	14.5396	13.7296	11.0559	6.73986	3.49658	NaN	NaN	NaN	NaN	NaN	NaN	NaN						0.100401	0.108179	0.116978	0.123317	0.107313	0.0627657	0.0235166	0	0	0	0	0	0
0.708309	0.853828	0.926364	1.01368	1.13134	1.31181	1.62203	2.70874	3.37014	4.63655	4.73374	4.50445	5.57959	8.08461	10.4328	11.1341	11.4435	12.1586	13.1734	14.1791	14.8158	14.9841	NaN	NaN	NaN	NaN	NaN	NaN	NaN	NaN	NaN	NaN						0.0963065	0.122213	0.150709	0.167484	0.142277	0.0777604	0.026622	0	0	0	0	0	0
0.657477	0.769577	0.823842	0.891875	0.989176	1.16411	1.51267	2.67717	2.9818	3.06299	2.32523	2.19061	3.02571	5.25357	8.33579	10.0201	10.8222	11.517	12.5152	13.6409	14.5435	15.286	NaN	NaN	NaN	NaN	NaN	NaN	NaN	NaN	NaN	NaN						0.0529589	0.125848	0.200046	0.2288	0.176466	0.0838562	0.024803	0	0	0	0	0	0
0.576834	0.66219	0.702695	0.758806	0.846188	1.02873	1.41015	2.41744	2.41245	2.10429	1.47056	1.38101	1.75182	3.08508	6.0944	8.95033	10.5945	11.2882	12.0617	13.0245	13.9287	14.6553	NaN	NaN	NaN	NaN	NaN	NaN	NaN	NaN	NaN	NaN						NaN	NaN	NaN	NaN	NaN	0.0787089	0.0199639	0	0	0	0	0	0
0.472214	0.536664	0.567549	0.618118	0.701995	0.88295	1.18133	1.55734	1.48098	1.72629	1.8269	1.60468	1.44591	1.90725	NaN	NaN	11.122	11.6379	11.9621	12.5171	13.2925	NaN	NaN	NaN	NaN	NaN	NaN	NaN	NaN	NaN	NaN	NaN						NaN	NaN	NaN	NaN	NaN	NaN	NaN	NaN	0	0	0	0	0
NaN	0.0435262	0.044873	0.0857168	0.174955	0.351339	0.465218	0.520512	0.744496	1.65376	NaN	NaN	NaN	NaN	NaN	NaN	NaN	NaN	NaN	NaN	NaN	NaN	NaN	NaN	NaN	NaN	NaN	NaN	NaN	NaN	NaN	NaN						NaN	NaN	NaN	NaN	NaN	NaN	NaN	NaN	0	0	0	0	0
NaN	NaN	NaN	NaN	NaN	0	0	0.0915025	0.426473	1.54414	NaN	NaN	NaN	NaN	NaN	NaN	NaN	NaN	NaN	NaN	NaN	NaN	NaN	NaN	NaN	NaN	NaN	NaN	NaN	NaN	NaN	NaN						NaN	NaN	NaN	NaN	NaN	NaN	NaN	NaN	0	0	0	0	0
																																					NaN	NaN	NaN	NaN	NaN	NaN	NaN	NaN	0	0	0	0	0
																																					NaN	NaN	NaN	NaN	NaN	NaN	NaN	NaN	0	0	0	0	0
NaN	NaN	NaN	NaN	NaN	NaN	NaN	NaN	NaN	NaN	NaN	NaN	NaN	NaN	NaN	NaN	6.71138	5.2922	3.24207	2.56729	2.31781	2.22377	2.20322	2.21704	2.2437	2.36234	NaN	NaN	NaN	NaN	NaN	NaN						NaN	NaN	NaN	NaN	NaN	NaN	NaN	NaN	0	0	0	0	0
NaN	NaN	NaN	NaN	NaN	NaN	NaN	NaN	NaN	NaN	NaN	NaN	NaN	NaN	NaN	7.12655	5.79321	4.74538	3.2932	2.63089	2.35813	2.25305	2.23093	2.25221	2.29752	2.47037	NaN	NaN	NaN	NaN	NaN	NaN						NaN	NaN	NaN	NaN	NaN	NaN	NaN	0	0	0	0	0	0
NaN	NaN	NaN	NaN	NaN	NaN	NaN	NaN	NaN	NaN	NaN	NaN	NaN	NaN	7.52198	6.60697	5.50681	4.60669	3.42319	2.7563	2.44493	2.31723	2.28927	2.31914	2.38799	2.63155	NaN	NaN	NaN	NaN	NaN	NaN						NaN	NaN	NaN	NaN	NaN	NaN	NaN	0	0	0	0	0	0
NaN	NaN	NaN	NaN	NaN	NaN	NaN	NaN	NaN	NaN	NaN	NaN	NaN	NaN	6.96669	6.14753	5.28134	4.56752	3.63282	2.98222	2.61999	2.45166	2.41019	2.45293	2.56128	2.92448	NaN	NaN	NaN	NaN	NaN	NaN						NaN	NaN	NaN	NaN	NaN	NaN	NaN	NaN	0	0	0	0	0
NaN	NaN	NaN	NaN	NaN	NaN	NaN	NaN	NaN	NaN	NaN	NaN	8.18688	7.79204	6.82976	6.09017	5.36534	4.77586	4.0076	3.37657	2.95902	2.73235	2.66609	2.72726	2.90619	3.50824	NaN	NaN	NaN	NaN	NaN	NaN						NaN	NaN	NaN	NaN	NaN	NaN	NaN	NaN	NaN	0	0	0	0
NaN	NaN	NaN	NaN	NaN	NaN	NaN	4.50469	5.26245	6.05741	6.46356	6.71136	7.01211	7.14775	6.99914	6.55294	5.98225	5.43146	4.68322	3.99198	3.48776	3.178	3.06875	3.14639	3.44052	4.44108	8.90375	NaN	NaN	NaN	NaN	NaN						NaN	NaN	NaN	NaN	NaN	NaN	NaN	NaN	NaN	NaN	0	0	0
NaN	NaN	NaN	NaN	NaN	NaN	NaN	5.99025	6.599	6.80509	6.50613	6.12619	6.16776	6.50448	6.95729	7.14568	7.07922	6.67914	5.85818	4.94744	4.24375	3.77662	3.58831	3.68817	4.18115	5.69688	9.93134	10.9613	9.7911	9.27532	NaN	NaN						NaN	NaN	NaN	NaN	NaN	NaN	NaN	NaN	NaN	NaN	NaN	0	0
NaN	NaN	NaN	NaN	NaN	NaN	7.30776	7.39738	7.60914	7.40805	6.88777	6.3459	6.2254	6.43757	6.87329	7.34558	7.8852	7.97168	7.18677	5.90399	4.86456	4.2028	3.97975	4.17821	4.92923	6.81849	10.7137	11.1913	9.66765	8.64276	9.60717	NaN						NaN	NaN	NaN	NaN	NaN	NaN	NaN	NaN	NaN	NaN	NaN	NaN	NaN
NaN	NaN	NaN	NaN	NaN	7.61308	7.53177	7.58848	7.62871	7.42247	7.09505	6.77051	6.73582	6.83784	6.94593	7.16657	7.77242	8.22289	7.8672	6.6844	5.58628	4.8966	4.77888	5.21729	6.31684	8.30059	11.1274	11.0843	9.58703	8.26433	8.96152	NaN						NaN	NaN	NaN	NaN	NaN	NaN	NaN	NaN	NaN	NaN	NaN	NaN	NaN
NaN	NaN	NaN	NaN	7.19208	7.05094	7.14526	7.2945	7.36936	7.36916	7.33952	7.28742	7.3773	7.38717	7.13423	6.83995	6.93125	7.30463	7.50697	7.04853	6.4046	5.96209	6.08054	6.80157	8.1661	9.83032	11.3664	10.8408	9.46579	8.0269	NaN	NaN						NaN	NaN	NaN	NaN	NaN	NaN	NaN	NaN	NaN	NaN	NaN	NaN	NaN
10.2353	10.0013	9.31664	7.8334	6.72423	6.46217	6.56881	6.78652	6.92693	7.12456	7.34693	7.53922	7.74282	7.70281	7.32067	6.79521	6.50764	6.71786	7.17691	7.33657	7.31131	7.34794	7.8493	8.85149	10.368	11.6387	12.2049	11.2534	9.73132	NaN	NaN	NaN						NaN	NaN	NaN	NaN	NaN	NaN	NaN	NaN	NaN	NaN	NaN	NaN	NaN
9.1408	9.03492	8.64976	7.74844	6.76321	6.30099	6.29778	6.52488	6.69846	6.93758	7.11911	7.23431	7.37004	7.3269	7.09699	6.73564	6.46271	6.66093	7.17905	7.63464	8.02462	8.42945	9.23531	10.4247	11.9792	13.0226	13.1116	12.0452	10.7464	NaN	NaN	NaN
8.91934	8.72615	8.36748	7.70132	6.86881	6.30241	6.16767	6.35674	6.5255	6.73222	6.75431	6.61525	6.59928	6.61206	6.63664	6.60413	6.61316	6.99423	7.54675	8.07451	8.64407	9.27075	10.3232	11.6885	13.1441	13.8569	13.5127	12.2527	10.8845	NaN	NaN	NaN
8.73992	8.48762	8.13352	7.60801	6.93553	6.36979	6.14167	6.26502	6.38139	6.50498	6.40907	6.12608	6.0646	6.16287	6.35125	6.53181	6.79436	7.40115	8.07292	8.59069	9.14348	9.74049	10.8044	12.2258	13.5816	14.0897	13.5731	12.1968	10.7769	NaN	NaN	NaN						NaN	NaN	NaN	NaN	NaN	NaN	NaN	NaN	NaN	NaN	NaN	NaN	NaN
8.90045	8.49339	7.99267	7.38911	6.64217	5.95834	5.65157	5.80244	6.00462	6.1834	6.10716	5.87401	5.93426	6.11298	6.33247	6.57974	6.96544	7.72814	8.54346	8.96453	9.31508	9.65925	10.4687	11.7931	13.179	13.8316	13.5303	12.1972	10.7781	NaN	NaN	NaN						NaN	NaN	NaN	NaN	NaN	NaN	NaN	NaN	NaN	NaN	NaN	NaN	NaN
9.16634	8.59017	7.86326	7.03616	6.04932	5.15307	4.74203	4.90622	5.29099	5.7567	5.93062	5.92524	6.21128	6.46299	6.65048	6.85151	7.16657	7.88583	8.71671	9.01548	9.18317	9.2847	9.76518	10.7866	11.9732	12.7516	12.9206	12.027	11.1047	10.2846	NaN	NaN						NaN	NaN	NaN	NaN	NaN	NaN	NaN	NaN	NaN	NaN	NaN	NaN	NaN
9.55342	8.77125	7.70269	6.50906	5.24625	4.23969	3.79252	3.86915	4.29267	5.12703	5.89299	6.33539	6.87202	7.11485	7.15097	7.15129	7.21298	7.73201	8.48972	8.78248	8.92255	8.90478	9.1511	9.77407	10.4311	10.9661	11.4775	11.3038	11.2507	11.0034	11.0621	NaN						NaN	NaN	NaN	NaN	NaN	NaN	NaN	NaN	NaN	NaN	NaN	NaN	NaN
9.96709	8.93289	7.47037	5.99024	4.70379	3.79852	3.38694	3.3601	3.68248	4.74263	6.32362	7.28465	7.84089	7.87984	7.65597	7.42204	7.21179	7.47249	8.06247	8.42513	8.67309	8.62212	8.67564	8.83518	8.83256	8.92089	9.4872	10.0227	10.8641	10.7688	10.7832	NaN						NaN	NaN	NaN	NaN	NaN	NaN	NaN	NaN	NaN	NaN	NaN	6.08527	7.79993
10.038	8.53124	6.78931	5.45574	4.49442	3.79574	3.41667	3.3205	3.58332	4.90573	7.30954	8.64503	8.9403	8.63709	8.15731	7.83031	7.52382	7.57263	7.82349	8.02278	8.25918	8.14165	7.9501	7.6398	7.13528	6.9345	7.44608	8.45401	9.97916	9.73346	NaN	NaN						NaN	NaN	NaN	NaN	NaN	NaN	NaN	NaN	NaN	NaN	NaN	7.37569	8.38852
8.25767	6.17415	4.91745	4.33745	4.02622	3.77734	3.60169	3.61738	3.99185	5.77777	8.48119	9.60885	9.54485	8.99836	8.47768	8.32167	8.20254	8.2336	8.19788	8.00963	7.91396	7.53576	6.99666	6.301	5.57719	5.3147	5.73555	6.81509	NaN	NaN	NaN	NaN						NaN	NaN	NaN	NaN	NaN	NaN	NaN	NaN	NaN	NaN	8.62145	7.90418	8.16428
5.0058	3.80851	3.36955	3.22123	3.20552	3.26622	3.39446	3.87212	4.59158	6.80915	8.8779	9.27309	9.01856	8.54872	8.31961	8.61456	9.01804	9.37062	9.26573	8.61774	7.93136	7.11751	6.15674	5.16894	4.40318	4.16291	4.50304	NaN	NaN	NaN	NaN	NaN						NaN	NaN	NaN	NaN	NaN	NaN	NaN	NaN	NaN	NaN	7.46536	6.78525	6.67801
3.01894	2.7051	2.58933	2.54244	2.55513	2.64124	2.83714	3.75333	4.83524	6.9423	7.83079	7.35788	7.09783	7.17127	7.65527	8.61088	9.74333	10.6726	10.7421	9.83052	8.64458	7.33522	5.75059	4.22571	3.34692	NaN	NaN	NaN	NaN	NaN	NaN	NaN						NaN	NaN	NaN	NaN	NaN	NaN	NaN	NaN	NaN	4.5116	4.46935	4.49229	4.57382
2.56471	2.33713	2.25093	2.20847	2.2052	2.25347	2.37922	3.13932	3.98518	5.64189	5.98068	5.12436	4.9589	5.5023	6.73231	8.48835	10.4426	11.75	11.8442	10.833	9.50749	8.15536	NaN	NaN	NaN	NaN	NaN	NaN	NaN	NaN	NaN	NaN						0.317584	0.384633	0.594776	1.09646	2.40388	NaN	NaN	NaN	2.12685	2.05564	2.41683	2.71608	2.93432
2.32497	2.13914	2.06866	2.03381	2.03199	2.08111	2.21664	2.9549	3.59898	4.65022	4.44678	3.59016	3.42101	3.97706	5.74633	8.56111	11.3288	12.6334	12.5929	11.5509	10.2236	8.93079	NaN	NaN	NaN	NaN	NaN	NaN	NaN	NaN	NaN	NaN						0.484357	0.503301	0.566485	0.705868	1.07124	1.72184	2.03404	1.45979	1.13999	1.26686	1.59655	1.83046	2.02203
2.1643	2.00763	1.94882	1.92571	1.942	2.04579	2.33894	3.53397	4.49334	5.53307	4.72528	3.42461	2.88036	3.05188	5.02526	9.04639	12.4724	13.5695	13.3462	12.1719	10.6968	9.1762	NaN	NaN	NaN	NaN	NaN	NaN	NaN	NaN	NaN	NaN						0.530096	0.533481	0.549844	0.590511	0.7059	0.908411	0.998728	0.826695	0.788603	1.00858	1.33828	1.5414	1.69191
2.03624	1.90362	1.85558	1.86981	1.97877	2.3766	3.33904	5.46883	6.64818	7.69033	6.21908	4.04464	2.84	2.53694	NaN	NaN	13.9482	14.7618	14.3552	12.9663	11.2178	NaN	NaN	NaN	NaN	NaN	NaN	NaN	NaN	NaN	NaN	NaN						0.562405	0.552546	0.540151	0.534682	0.552198	0.60171	0.628617	0.585418	0.599955	0.783109	1.0782	1.32615	1.54277
NaN	1.74628	1.69072	2.02697	2.93654	4.97086	6.84063	7.90282	8.54194	9.79318	NaN	NaN	NaN	NaN	NaN	NaN	NaN	NaN	NaN	NaN	NaN	NaN	NaN	NaN	NaN	NaN	NaN	NaN	NaN	NaN	NaN	NaN						0.581407	0.560508	0.527693	0.496566	0.474557	0.483389	0.521099	0.527474	0.513494	0.587359	0.775132	1.05655	1.41167
NaN	NaN	NaN	NaN	NaN	11.1586	9.86154	9.0523	9.18473	10.6337	NaN	NaN	NaN	NaN	NaN	NaN	NaN	NaN	NaN	NaN	NaN	NaN	NaN	NaN	NaN	NaN	NaN	NaN	NaN	NaN	NaN	NaN						0.589173	0.55785	0.508062	0.460111	0.423799	0.43431	0.497882	0.521535	0.471929	0.454544	0.534528	0.798366	1.23115
																																					0.600136	0.555157	0.486088	0.422876	0.382482	0.408763	0.494895	0.522761	0.456338	0.407148	0.446235	0.668455	1.06132
																																					0.652913	0.580047	0.475936	0.389191	0.346614	0.393314	0.501949	0.539153	0.490809	0.473957	0.53138	0.69947	0.959123
NaN	NaN	NaN	NaN	NaN	NaN	NaN	NaN	NaN	NaN	NaN	NaN	NaN	NaN	NaN	NaN	NaN	NaN	0.540627	0.620386	0.642225	0.661357	0.677049	0.688544	0.695763	0.709879	NaN	NaN	NaN	NaN	NaN	NaN	NaN	NaN				0.934449	0.766459	0.550492	0.391371	0.327461	0.386492	0.514998	0.580469	0.600913	0.68031	0.782834	0.859016	0.913157
NaN	NaN	NaN	NaN	NaN	NaN	NaN	NaN	NaN	NaN	NaN	NaN	NaN	NaN	NaN	NaN	NaN	0.427209	0.521808	0.61236	0.641442	0.666546	0.687507	0.703392	0.713995	0.734728	NaN	NaN	NaN	NaN	NaN	NaN	NaN	NaN				2.6896	2.00026	1.18714	0.620998	0.344808	0.319127	0.463466	0.631489	0.83811	1.09956	1.25921	1.18973	0.994978
NaN	NaN	NaN	NaN	NaN	NaN	NaN	NaN	NaN	NaN	NaN	NaN	NaN	NaN	NaN	NaN	0.245808	0.329478	0.483092	0.599706	0.6391	0.669503	0.69448	0.714533	0.731344	0.769755	0.874977	NaN	NaN	NaN	NaN	NaN	NaN	NaN				NaN	NaN	NaN	NaN	NaN	0.310722	0.510503	0.889253	1.33709	1.72863	1.85551	1.58835	1.15967
NaN	NaN	NaN	NaN	NaN	NaN	NaN	NaN	NaN	NaN	NaN	NaN	NaN	NaN	NaN	0.356587	0.292237	0.305134	0.447327	0.583382	0.635408	0.671405	0.700047	0.724872	0.751585	0.818457	1.26583	NaN	NaN	NaN	NaN	NaN	NaN	NaN				NaN	NaN	NaN	NaN	NaN	NaN	NaN	NaN	1.87384	2.0651	2.00885	1.71408	1.31647
NaN	NaN	NaN	NaN	NaN	NaN	NaN	NaN	NaN	NaN	NaN	NaN	NaN	NaN	0.525463	0.465609	0.353148	0.304904	0.4124	0.561556	0.630924	0.673338	0.705317	0.737906	0.78793	0.925845	1.79559	NaN	NaN	NaN	NaN	NaN	NaN	NaN				NaN	NaN	NaN	NaN	NaN	NaN	NaN	NaN	2.29095	2.05043	1.71389	1.47224	1.27766
NaN	NaN	NaN	NaN	NaN	NaN	NaN	NaN	NaN	NaN	NaN	NaN	NaN	0.681772	0.869172	0.724205	0.514758	0.379791	0.414582	0.546324	0.631439	0.681115	0.717332	0.765802	0.865102	1.12697	2.02681	1.86336	NaN	NaN	NaN	NaN	NaN	NaN				NaN	NaN	NaN	NaN	NaN	NaN	NaN	NaN	2.57224	2.14639	1.57245	1.22521	1.08986
NaN	NaN	NaN	NaN	NaN	NaN	NaN	NaN	NaN	NaN	NaN	NaN	0.457252	1.05032	1.3473	1.18724	0.869116	0.619126	0.539576	0.588594	0.658625	0.707039	0.743435	0.809113	0.95576	1.27174	1.8419	1.94187	1.21692	NaN	NaN	NaN	NaN	NaN				NaN	NaN	NaN	NaN	NaN	NaN	NaN	NaN	2.65208	2.30807	1.6294	1.15158	1.02714
NaN	NaN	NaN	NaN	NaN	NaN	NaN	NaN	NaN	0.25706	0.261992	0.208481	0.677571	1.31749	1.77556	1.74884	1.42602	1.0956	0.883244	0.762162	0.721028	0.709266	0.700712	0.730678	0.824391	1.03385	1.42862	1.85525	1.6026	NaN	NaN	NaN	NaN	NaN				NaN	NaN	NaN	NaN	NaN	NaN	NaN	NaN	2.06596	1.96167	1.47917	1.13774	1.15484
NaN	NaN	NaN	NaN	NaN	NaN	NaN	0.306292	0.40738	0.482501	0.496207	0.436201	0.854806	1.46744	2.00918	2.13187	1.92358	1.6375	1.32711	0.9689	0.711931	0.605703	0.563036	0.568858	0.616214	0.749455	1.04115	1.58771	1.75413	NaN	NaN	NaN	NaN	NaN				NaN	NaN	NaN	NaN	NaN	NaN	NaN	NaN	1.08927	1.20489	1.12366	1.17134	1.4325
NaN	NaN	NaN	NaN	NaN	NaN	0.509756	0.405211	0.533517	0.655601	0.719147	0.702177	1.03327	1.55331	2.06292	2.24745	2.15752	1.96472	1.62765	1.10851	0.672253	0.508623	0.460018	0.473653	0.523713	0.633009	0.850715	1.34791	1.69022	1.91909	NaN	NaN	NaN	NaN				NaN	NaN	NaN	NaN	NaN	NaN	NaN	0.312482	0.466262	0.684255	0.919725	1.28809	1.71972
NaN	NaN	NaN	NaN	0.826569	0.661072	0.456745	0.352709	0.474859	0.635607	0.790791	0.890394	1.19783	1.63205	2.01283	2.14615	2.09505	1.95398	1.6642	1.18573	0.694189	0.498166	0.440309	0.46015	0.521388	0.629812	0.824768	1.31709	1.73881	1.84235	NaN	NaN	NaN	NaN				NaN	NaN	NaN	NaN	NaN	NaN	NaN	0.0786751	0.209628	0.522882	0.981148	1.51375	1.98649
NaN	NaN	0.135938	0.271259	0.387163	0.374161	0.286044	0.227017	0.336037	0.534558	0.797002	1.02606	1.33589	1.72943	2.02645	2.14913	2.13763	2.00693	1.73	1.31001	0.797969	0.566788	0.483313	0.490637	0.550192	0.657979	0.865987	1.46582	2.12631	2.03321	NaN	NaN	NaN	NaN				NaN	NaN	NaN	NaN	NaN	NaN	NaN	NaN	0.16774	0.570708	1.16016	1.7102	2.13772
0	0	0.0440117	0.0988284	0.170025	0.208295	0.192856	0.179683	0.29307	0.552419	0.932361	1.25267	1.51746	1.83619	2.0941	2.25397	2.28942	2.16455	1.89557	1.51343	0.965773	0.66116	0.531186	0.512252	0.561677	0.672515	0.932244	1.74357	2.91724	NaN	NaN	NaN	NaN	NaN				NaN	NaN	NaN	NaN	NaN	NaN	NaN	NaN	NaN	0.597013	1.13148	1.55753	1.93629
0	0.00907826	0.03344	0.0692148	0.125505	0.181365	0.204363	0.224419	0.356312	0.692458	1.19102	1.5601	1.72758	1.9062	2.13408	2.33014	2.37773	2.23938	1.98004	1.63404	1.09258	0.712907	0.53416	0.484784	0.514085	0.611349	0.883804	1.75074	3.30804	NaN	NaN	NaN	NaN	NaN				NaN	NaN	NaN	NaN	NaN	NaN	NaN	NaN	NaN	NaN	0.741497	0.995692	1.31375
0.0364192	0.0549619	0.0783198	0.111188	0.164929	0.230523	0.27761	0.316163	0.462755	0.864469	1.47295	1.88468	1.95894	1.95335	2.11115	2.27749	2.28989	2.13529	1.9172	1.65108	1.19471	0.755381	0.519144	0.431188	0.432364	0.496229	0.701538	1.34856	2.70184	NaN	NaN	NaN	NaN	NaN				NaN	NaN	NaN	NaN	NaN	NaN	NaN	NaN	NaN	NaN	NaN	0.519356	0.752248
0.0700838	0.0999749	0.128266	0.164492	0.22086	0.29554	0.365495	0.421821	0.576503	0.999698	1.65233	2.06888	2.04993	1.86971	1.94224	2.06862	2.07293	1.92828	1.74713	1.54928	1.23167	0.819916	0.545189	0.41143	0.378999	0.406301	0.52625	0.89847	1.65649	1.27492	NaN	NaN	NaN	NaN				NaN	NaN	NaN	NaN	NaN	NaN	NaN	NaN	NaN	NaN	NaN	NaN	NaN
0.122585	0.155661	0.184754	0.221937	0.278998	0.361066	0.458928	0.546686	0.699229	1.06758	1.64827	2.00197	1.91707	1.67277	1.73565	1.88333	1.93197	1.81177	1.61911	1.41083	1.17229	0.856552	0.597748	0.434175	0.375826	0.385149	0.466044	0.702481	1.0557	0.712674	NaN	NaN	NaN	NaN				NaN	NaN	NaN	NaN	NaN	NaN	NaN	NaN	NaN	NaN	NaN	NaN	NaN
0.181656	0.211495	0.239107	0.28006	0.346988	0.453489	0.590213	0.704164	0.842211	1.11267	1.54081	1.78977	1.67822	1.49745	1.66304	1.90925	2.01273	1.87097	1.60531	1.33686	1.09573	0.855851	0.652875	0.499616	0.436715	0.450873	0.553593	0.843786	1.15607	0.810055	NaN	NaN	NaN	NaN				NaN	NaN	NaN	NaN	NaN	NaN	NaN	NaN	NaN	NaN	NaN	NaN	NaN
0.261044	0.271178	0.291632	0.344695	0.443654	0.590751	0.741712	0.838236	0.942811	1.12555	1.41741	1.58507	1.49627	1.44357	1.73499	2.04483	2.13255	1.93165	1.6108	1.3024	1.0103	0.779456	0.619601	0.513323	0.483351	0.533647	0.715056	1.23819	1.68554	NaN	NaN	NaN	NaN	NaN				NaN	NaN	NaN	NaN	NaN	NaN	NaN	NaN	NaN	NaN	NaN	NaN	NaN
0.380101	0.348545	0.358781	0.445012	0.599782	0.756235	0.852925	0.886747	0.935005	1.04492	1.25887	1.41774	1.41684	1.49329	1.86924	2.17317	2.20228	1.95547	1.61475	1.26899	0.900326	0.653189	0.523925	0.461143	0.465376	0.54871	0.802609	1.65301	2.29031	NaN	NaN	NaN	NaN	NaN
0.561164	0.48419	0.515155	0.679241	0.864708	0.934786	0.921078	0.873033	0.851057	0.889642	1.05064	1.25444	1.43278	1.63286	2.02581	2.26815	2.2529	1.99409	1.6239	1.2053	0.779936	0.538926	0.442205	0.409163	0.430315	0.52275	0.796272	1.94608	NaN	NaN	NaN	NaN	NaN	NaN
0.702541	0.597077	0.710216	0.944229	1.10609	1.07735	0.960751	0.831574	0.729895	0.68699	0.770725	0.973226	1.33021	1.66215	2.05461	2.29106	2.302	2.03188	1.5598	1.05198	0.648928	0.458137	0.39809	0.385852	0.407709	0.484596	0.714735	2.00962	NaN	NaN	NaN	NaN	NaN	NaN				NaN	NaN	NaN	NaN	NaN	NaN	NaN	NaN	NaN	NaN	NaN	NaN	NaN
NaN	0.42882	0.560236	0.773008	0.985028	1.04858	0.953829	0.795055	0.621861	0.495912	0.499001	0.655371	1.01423	1.39896	1.80675	2.11147	2.17676	1.8841	1.35563	0.872683	0.569475	0.440499	0.403088	0.39923	0.41046	0.457861	0.600828	NaN	NaN	NaN	NaN	NaN	NaN	NaN				NaN	NaN	NaN	NaN	NaN	NaN	NaN	NaN	NaN	NaN	NaN	NaN	NaN
0.145704	0.246013	0.335308	0.483057	0.685895	0.87247	0.92447	0.83709	0.635404	0.426985	0.342383	0.421236	0.619834	0.942975	1.36718	1.77774	1.88086	1.58331	1.11093	0.746875	0.546108	0.461289	0.429363	0.422691	0.416787	0.430741	0.477682	NaN	NaN	NaN	NaN	NaN	NaN	NaN				NaN	NaN	NaN	NaN	NaN	NaN	NaN	NaN	NaN	NaN	NaN	NaN	NaN
0.156555	0.203587	0.247496	0.36252	0.546548	0.767224	0.897854	0.875134	0.68654	0.431082	0.294347	0.310078	0.384275	0.601902	1.02499	1.51479	1.58105	1.24698	0.868196	0.640885	0.532163	0.489338	0.46615	0.455738	0.434875	0.426726	0.394208	NaN	NaN	NaN	NaN	NaN	NaN	NaN				NaN	NaN	NaN	NaN	NaN	NaN	NaN	NaN	NaN	NaN	NaN	NaN	NaN
NaN	0.181236	0.210736	0.336182	0.531665	0.757857	0.885828	0.845209	0.627283	0.35643	0.233363	0.229765	0.268521	0.433328	0.850099	1.34637	1.3233	0.970388	0.684383	0.555257	0.514181	0.512132	0.510794	0.505089	0.473796	0.450928	0.338387	NaN	NaN	NaN	NaN	NaN	NaN	NaN				NaN	NaN	NaN	NaN	NaN	NaN	NaN	NaN	NaN	NaN	NaN	4.18308	7.24563
NaN	0.173292	0.203866	0.358894	0.562849	0.763617	0.850061	0.754104	0.490381	0.247445	0.163649	0.155153	0.191846	0.344686	0.766645	1.24012	1.11647	0.782992	0.58114	0.509875	0.505318	0.527606	0.550052	0.558592	0.525399	0.503638	NaN	NaN	NaN	NaN	NaN	NaN	NaN	NaN				NaN	NaN	NaN	NaN	NaN	NaN	NaN	NaN	NaN	NaN	NaN	4.01348	6.33369
NaN	NaN	0.195186	0.387519	0.587753	0.746787	0.772167	0.624477	0.39572	0.245758	0.185895	0.154798	0.179318	0.323213	0.734918	1.14041	0.927676	0.649275	0.524646	0.49255	0.507671	0.541912	0.587686	0.629025	0.599563	0.595345	NaN	NaN	NaN	NaN	NaN	NaN	NaN	NaN				NaN	NaN	NaN	NaN	NaN	NaN	NaN	NaN	NaN	NaN	3.47845	3.8544	5.25065
NaN	NaN	NaN	NaN	NaN	0.709134	0.638923	0.567602	0.506023	0.432829	0.350344	0.259121	0.23669	0.35126	0.724644	1.00856	0.744447	0.532696	0.470361	0.470211	0.501053	0.544322	0.612674	0.731627	NaN	NaN	NaN	NaN	NaN	NaN	NaN	NaN	NaN	NaN				NaN	NaN	NaN	NaN	NaN	NaN	NaN	NaN	NaN	NaN	3.69618	3.55802	4.06436
NaN	NaN	NaN	NaN	NaN	NaN	NaN	0.859691	0.913598	0.862682	0.741746	0.55293	0.416157	0.444907	0.735914	0.874799	0.601411	0.451662	0.436075	0.461445	0.50237	0.540724	0.583089	NaN	NaN	NaN	NaN	NaN	NaN	NaN	NaN	NaN	NaN	NaN				NaN	NaN	NaN	NaN	NaN	NaN	NaN	NaN	NaN	3.57144	3.18185	2.96927	2.99881
NaN	NaN	NaN	NaN	NaN	NaN	NaN	1.27047	1.31847	1.3068	1.23259	1.04818	0.80527	0.647552	0.721248	0.686531	0.461176	0.384863	0.42139	0.483175	0.542783	0.591789	NaN	NaN	NaN	NaN	NaN	NaN	NaN	NaN	NaN	NaN	NaN	NaN				0.127034	0.148823	0.23235	0.437278	0.992174	NaN	NaN	NaN	2.17402	2.27119	2.27721	2.24715	2.22156
NaN	NaN	NaN	NaN	NaN	NaN	NaN	1.49843	1.51705	1.50853	1.47716	1.40603	1.28443	1.05266	NaN	NaN	0.310212	0.325454	0.427165	0.54332	0.634162	NaN	NaN	NaN	NaN	NaN	NaN	NaN	NaN	NaN	NaN	NaN	NaN	NaN				0.0862212	0.107541	0.144242	0.204535	0.358672	0.725223	1.19779	1.37416	1.42532	1.49018	1.55637	1.67841	1.80156
NaN	NaN	NaN	NaN	NaN	NaN	NaN	1.6201	1.60788	1.57066	1.51644	1.45452	1.39682	NaN	NaN	NaN	NaN	NaN	0.634485	NaN	NaN	NaN	NaN	NaN	NaN	NaN	NaN	NaN	NaN	NaN	NaN	NaN	NaN	NaN				0.123642	0.129383	0.139449	0.151622	0.185307	0.291507	0.49325	0.69374	0.862307	0.979489	1.06384	1.25473	1.53453
																																					0.148995	0.146401	0.144728	0.139033	0.131911	0.143925	0.20765	0.325968	0.475757	0.606685	0.697359	0.879839	1.19322
																																					0.184457	0.172311	0.159486	0.142487	0.118776	0.100592	0.116867	0.178538	0.271651	0.364428	0.426451	0.548106	0.77417
NaN	NaN	NaN	NaN	NaN	NaN	NaN	NaN	NaN	NaN	NaN	NaN	NaN	NaN	NaN	NaN	NaN	NaN	0.897783	0.780153	0.740618	0.703538	0.671947	0.646743	0.626608	0.587411	NaN	NaN	NaN	NaN	NaN	NaN	NaN	NaN				0.225404	0.20556	0.183701	0.158389	0.126621	0.103581	0.113548	0.152118	0.203021	0.247381	0.261946	0.302831	0.396268
NaN	NaN	NaN	NaN	NaN	NaN	NaN	NaN	NaN	NaN	NaN	NaN	NaN	NaN	NaN	NaN	NaN	1.56732	1.28603	1.05135	0.977229	0.917149	0.869291	0.834539	0.813432	0.769099	NaN	NaN	NaN	NaN	NaN	NaN	NaN	NaN				0.262691	0.239419	0.212902	0.183113	0.149433	0.136245	0.156989	0.186222	0.202857	0.198592	0.169773	0.166315	0.196101
NaN	NaN	NaN	NaN	NaN	NaN	NaN	NaN	NaN	NaN	NaN	NaN	NaN	NaN	NaN	NaN	1.74661	1.85685	1.59382	1.29402	1.18881	1.11042	1.05198	1.0147	1.0036	0.990256	2.46473	NaN	NaN	NaN	NaN	NaN	NaN	NaN				0.288677	0.266972	0.240277	0.210135	0.180412	0.188792	0.228306	0.251643	0.235761	0.186648	0.131296	0.126687	0.168211
NaN	NaN	NaN	NaN	NaN	NaN	NaN	NaN	NaN	NaN	NaN	NaN	NaN	NaN	NaN	1.93558	2.17831	2.27893	2.01604	1.64259	1.49237	1.39058	1.3236	1.29281	1.31211	1.38239	4.01606	NaN	NaN	NaN	NaN	NaN	NaN	NaN				0.316109	0.297903	0.270595	0.242078	0.223561	0.265522	0.321362	0.325292	0.267253	0.177998	0.111807	0.119341	0.18071
NaN	NaN	NaN	NaN	NaN	NaN	NaN	NaN	NaN	NaN	NaN	NaN	NaN	NaN	2.62689	2.43522	2.55705	2.67557	2.52773	2.14456	1.94614	1.81768	1.75055	1.75042	1.85062	2.1342	5.54195	NaN	NaN	NaN	NaN	NaN	NaN	NaN				0.158219	0.20281	0.230336	0.268064	0.328769	0.45381	0.518547	0.458643	0.325937	0.193329	0.118979	0.131476	0.197417
NaN	NaN	NaN	NaN	NaN	NaN	NaN	NaN	NaN	NaN	NaN	NaN	NaN	2.89905	3.09615	3.00229	3.07569	3.18881	3.15932	2.85903	2.63903	2.49039	2.44419	2.5218	2.77971	3.37868	5.98595	5.70954	NaN	NaN	NaN	NaN	NaN	NaN				NaN	NaN	NaN	NaN	NaN	1.08627	1.1416	0.909627	0.618695	0.386909	0.226418	0.162225	0.18071
NaN	NaN	NaN	NaN	NaN	NaN	NaN	NaN	NaN	NaN	NaN	NaN	1.75375	2.76087	3.45063	3.68821	3.81304	3.89593	3.93727	3.81683	3.67968	3.55227	3.53787	3.68161	3.99416	4.4623	5.21794	5.04752	5.25546	NaN	NaN	NaN	NaN	NaN				NaN	NaN	NaN	NaN	NaN	NaN	NaN	NaN	1.21414	0.826776	0.475909	0.240714	0.181675
NaN	NaN	NaN	NaN	NaN	NaN	NaN	NaN	NaN	1.24582	0.565315	0.599153	1.47501	2.6592	3.74475	4.41358	4.67125	4.70166	4.69347	4.58617	4.3833	4.06971	3.81062	3.71098	3.71856	3.76198	3.91643	4.09743	4.80488	NaN	NaN	NaN	NaN	NaN				NaN	NaN	NaN	NaN	NaN	NaN	NaN	NaN	1.65141	1.22069	0.729648	0.338889	0.199858
NaN	NaN	NaN	NaN	NaN	NaN	NaN	3.22211	1.81665	0.877618	0.619867	0.867975	1.69377	2.93493	4.16034	5.04961	5.34489	5.19961	4.8801	4.34033	3.62389	3.00101	2.64117	2.54488	2.56678	2.63767	2.80687	3.14403	4.10319	NaN	NaN	NaN	NaN	NaN				NaN	NaN	NaN	NaN	NaN	NaN	NaN	NaN	1.58844	1.28	0.814898	0.394551	0.216408
NaN	NaN	NaN	NaN	NaN	NaN	2.95789	2.26849	1.32755	0.715371	0.674057	1.10128	1.96119	3.22578	4.45043	5.35293	5.61656	5.31533	4.75693	4.01193	3.04814	2.3729	2.0368	1.95759	1.97985	2.03043	2.10765	2.31792	3.10183	5.12536	NaN	NaN	NaN	NaN				NaN	NaN	NaN	NaN	NaN	NaN	NaN	NaN	1.46844	1.28832	0.861374	0.437305	0.233369
NaN	NaN	NaN	NaN	1.6138	1.66018	1.70625	1.45921	0.947783	0.611357	0.706576	1.2367	2.06143	3.19179	4.22987	4.98864	5.20917	4.88155	4.33178	3.75267	2.84606	2.16889	1.79287	1.66825	1.66158	1.6845	1.70479	1.81527	2.25645	3.78108	NaN	NaN	NaN	NaN				NaN	NaN	NaN	NaN	NaN	NaN	NaN	NaN	1.28766	1.28533	0.990128	0.628345	0.408985
NaN	NaN	2.0476	1.44898	1.02754	0.877224	0.882013	0.828892	0.632769	0.533598	0.694709	1.1859	1.84431	2.72768	3.54165	4.16994	4.42374	4.20763	3.81244	3.49086	2.76075	2.09416	1.647	1.44529	1.39175	1.38599	1.39074	1.51014	1.79991	2.73121	NaN	NaN	NaN	NaN				NaN	NaN	NaN	NaN	NaN	NaN	NaN	NaN	0.953917	1.12259	1.08876	0.943871	0.828163
2.5988	2.17501	1.76614	1.29682	0.882806	0.625076	0.534549	0.525361	0.50624	0.557745	0.704467	0.992047	1.36495	2.00584	2.74541	3.37542	3.70098	3.58663	3.30368	3.15287	2.62725	1.99078	1.48854	1.21545	1.11731	1.09959	1.14381	1.40137	1.88259	NaN	NaN	NaN	NaN	NaN				NaN	NaN	NaN	NaN	NaN	NaN	NaN	0.385828	0.724877	1.05669	1.30564	1.40354	1.41459
1.95256	1.67141	1.42174	1.13206	0.84415	0.607652	0.490944	0.508372	0.590264	0.709061	0.805061	0.870625	0.984069	1.4299	2.15849	2.82502	3.21525	3.19699	3.00352	2.91427	2.4913	1.83855	1.30319	0.99121	0.87241	0.867876	0.976356	1.36359	2.05099	NaN	NaN	NaN	NaN	NaN				NaN	NaN	NaN	NaN	NaN	NaN	NaN	0.270046	0.651055	1.13345	1.66065	2.02191	2.2052
1.46086	1.34824	1.22867	1.06434	0.878066	0.683978	0.557789	0.576571	0.712345	0.870239	0.964298	0.942619	0.946715	1.25115	1.92357	2.55187	2.95159	3.025	2.93048	2.86472	2.45563	1.72329	1.15604	0.844976	0.746465	0.789089	0.972043	1.44723	2.274	NaN	NaN	NaN	NaN	NaN				NaN	NaN	NaN	NaN	NaN	NaN	NaN	NaN	0.611291	1.25283	2.06542	2.70573	3.05491
1.16444	1.15232	1.11124	1.028	0.92028	0.787124	0.685027	0.703478	0.853106	1.02769	1.14842	1.15789	1.19269	1.44025	2.01518	2.53451	2.88856	3.02064	2.99107	2.92496	2.52707	1.73754	1.12434	0.814095	0.744188	0.84216	1.10264	1.67563	2.65118	2.36331	NaN	NaN	NaN	NaN				NaN	NaN	NaN	NaN	NaN	NaN	NaN	NaN	NaN	1.47557	2.54864	3.3972	3.82885
0.963624	1.01601	1.0317	1.01578	0.983295	0.928461	0.868198	0.856062	0.958551	1.16892	1.42249	1.60372	1.71858	1.9004	2.30764	2.66813	2.92645	3.03174	2.95892	2.84654	2.51912	1.83532	1.22477	0.9001	0.84555	1.00342	1.36739	2.0972	3.18228	2.84557	NaN	NaN	NaN	NaN				NaN	NaN	NaN	NaN	NaN	NaN	NaN	NaN	NaN	NaN	2.88562	3.79466	4.27181
0.836996	0.925183	0.987724	1.04792	1.11713	1.18317	1.18676	1.13267	1.15384	1.40537	1.88309	2.33327	2.48332	2.54646	2.75338	2.9447	3.0575	3.01929	2.79047	2.58669	2.31544	1.82406	1.32348	1.01746	0.968837	1.178	1.65873	2.56887	3.58462	3.19442	NaN	NaN	NaN	NaN				NaN	NaN	NaN	NaN	NaN	NaN	NaN	NaN	NaN	NaN	NaN	3.79065	4.31561
0.794552	0.906657	1.03076	1.21736	1.4553	1.65616	1.63856	1.49493	1.46244	1.80255	2.61801	3.44362	3.53725	3.38815	3.3348	3.30678	3.18759	2.92898	2.55377	2.29381	2.03737	1.66536	1.273	1.01677	0.9692	1.17432	1.70162	2.75796	3.53747	NaN	NaN	NaN	NaN	NaN				NaN	NaN	NaN	NaN	NaN	NaN	NaN	NaN	NaN	NaN	NaN	NaN	NaN
0.80648	0.99784	1.28562	1.75025	2.23081	2.41585	2.19109	1.91174	1.85094	2.27832	3.43137	4.71434	4.72539	4.26951	3.87288	3.54196	3.12073	2.67275	2.27943	2.04266	1.7833	1.46205	1.1339	0.917524	0.85596	0.98761	1.42045	2.53328	3.12072	NaN	NaN	NaN	NaN	NaN				NaN	NaN	NaN	NaN	NaN	NaN	NaN	NaN	NaN	NaN	NaN	NaN	NaN
1.02679	1.65134	2.49883	3.4837	3.92912	3.59329	2.93369	2.45916	2.36012	2.8415	4.15775	5.65202	5.52251	4.76001	4.16813	3.7279	3.13833	2.54892	2.14392	1.90696	1.64049	1.36278	1.07403	0.877579	0.801036	0.8592	1.14333	2.19471	NaN	NaN	NaN	NaN	NaN	NaN				NaN	NaN	NaN	NaN	NaN	NaN	NaN	NaN	NaN	NaN	NaN	NaN	NaN
2.13661	3.9786	5.54247	6.48467	6.21541	5.09368	3.94538	3.24305	3.09327	3.6056	4.79816	5.75303	5.09976	4.22263	3.88303	3.77911	3.39095	2.78259	2.26225	1.89676	1.58942	1.36113	1.11571	0.935297	0.847822	0.851044	0.994626	1.8842	NaN	NaN	NaN	NaN	NaN	NaN				NaN	NaN	NaN	NaN	NaN	NaN	NaN	NaN	NaN	NaN	NaN	NaN	NaN
NaN	5.0203	5.82289	6.40696	6.45764	5.73797	4.67968	3.94339	3.80208	4.25988	4.78788	4.37519	3.2027	2.72849	3.12404	3.78779	3.92313	3.29852	2.48381	1.88892	1.54413	1.3855	1.22004	1.07917	0.99387	0.961221	0.993556	NaN	NaN	NaN	NaN	NaN	NaN	NaN
2.80492	3.25345	3.62557	4.05864	4.43117	4.46309	4.05154	3.64283	3.62954	3.85129	3.46941	2.43154	1.59478	1.58049	2.52687	3.84202	4.3382	3.5574	2.47554	1.77011	1.4736	1.40226	1.336	1.25796	1.19318	1.14657	1.11653	NaN	NaN	NaN	NaN	NaN	NaN	NaN
1.90634	2.06476	2.31164	2.61105	2.91658	3.03229	2.84398	2.62865	2.66452	2.63468	2.0551	1.34644	0.98598	1.18219	2.24274	3.68164	3.99626	3.04456	2.02918	1.46928	1.30868	1.3295	1.35558	1.35422	1.33313	1.30786	1.2942	NaN	NaN	NaN	NaN	NaN	NaN	NaN				NaN	NaN	NaN	NaN	NaN	NaN	NaN	NaN	NaN	NaN	NaN	NaN	NaN
NaN	1.36703	1.63607	1.93237	2.25087	2.38565	2.2827	2.16663	2.18243	1.9432	1.40175	0.934242	0.77949	1.05364	2.07461	3.30194	3.15986	2.20382	1.47121	1.13679	1.09853	1.18674	1.27849	1.3464	1.37197	1.38906	1.482	NaN	NaN	NaN	NaN	NaN	NaN	NaN				NaN	NaN	NaN	NaN	NaN	NaN	NaN	NaN	NaN	NaN	NaN	NaN	NaN
NaN	0.930325	1.32083	1.68273	2.04428	2.16937	2.14093	2.1534	2.18142	1.75736	1.18226	0.766484	0.657091	0.937541	1.90783	2.91633	2.3943	1.53868	1.06084	0.885908	0.909455	1.02915	1.16127	1.28551	1.33588	1.39775	NaN	NaN	NaN	NaN	NaN	NaN	NaN	NaN				NaN	NaN	NaN	NaN	NaN	NaN	NaN	NaN	NaN	NaN	NaN	NaN	NaN
NaN	NaN	1.00811	1.50122	1.94074	2.0792	2.24381	2.45053	2.39532	1.75293	1.10934	0.676978	0.55211	0.784325	1.64789	2.42257	1.7798	1.14702	0.865893	0.77719	0.805208	0.898336	1.01887	1.18542	1.21605	1.30929	NaN	NaN	NaN	NaN	NaN	NaN	NaN	NaN				NaN	NaN	NaN	NaN	NaN	NaN	NaN	NaN	NaN	NaN	NaN	NaN	NaN
NaN	NaN	NaN	NaN	NaN	2.27555	2.67291	2.75508	2.39045	1.67407	1.05381	0.620919	0.466024	0.629119	1.36281	1.932	1.40786	1.01531	0.869288	0.83283	0.860336	0.920294	0.975266	1.1073	NaN	NaN	NaN	NaN	NaN	NaN	NaN	NaN	NaN	NaN				NaN	NaN	NaN	NaN	NaN	NaN	NaN	NaN	NaN	NaN	NaN	0.0753386	0.0962988
NaN	NaN	NaN	NaN	NaN	NaN	NaN	2.46092	2.01268	1.51225	1.04292	0.643607	0.434974	0.487732	1.1023	1.57338	1.29509	1.09728	1.03517	1.03115	1.06744	1.13469	1.20335	NaN	NaN	NaN	NaN	NaN	NaN	NaN	NaN	NaN	NaN	NaN				NaN	NaN	NaN	NaN	NaN	NaN	NaN	NaN	NaN	NaN	NaN	0.14192	0.179283
NaN	NaN	NaN	NaN	NaN	NaN	NaN	2.11097	1.88096	1.59255	1.26248	0.895812	0.577541	0.371365	0.893281	1.4419	1.45381	1.39896	1.38072	1.38808	1.42763	1.50026	NaN	NaN	NaN	NaN	NaN	NaN	NaN	NaN	NaN	NaN	NaN	NaN				NaN	NaN	NaN	NaN	NaN	NaN	NaN	NaN	NaN	NaN	0.268368	0.354866	0.373919
NaN	NaN	NaN	NaN	NaN	NaN	NaN	2.56896	2.40858	2.17377	1.88749	1.55738	1.18472	0.406177	NaN	NaN	1.85786	1.93829	1.96428	1.98273	2.02175	NaN	NaN	NaN	NaN	NaN	NaN	NaN	NaN	NaN	NaN	NaN	NaN	NaN				NaN	NaN	NaN	NaN	NaN	NaN	NaN	NaN	NaN	NaN	0.65069	0.707426	0.625393
NaN	NaN	NaN	NaN	NaN	NaN	NaN	3.33637	3.15835	2.89029	2.56152	2.21156	1.88441	NaN	NaN	NaN	NaN	NaN	2.57111	NaN	NaN	NaN	NaN	NaN	NaN	NaN	NaN	NaN	NaN	NaN	NaN	NaN	NaN	NaN				NaN	NaN	NaN	NaN	NaN	NaN	NaN	NaN	NaN	0.619486	0.927749	0.990328	0.822899
																																					0.503733	0.523229	0.559932	0.63317	0.734653	NaN	NaN	NaN	0.255288	0.566651	0.897582	1.03022	0.879503
																																					0.417822	0.448664	0.502896	0.598937	0.7649	0.969393	1.03442	0.768874	0.517433	0.509635	0.67812	0.812779	0.74336
NaN	NaN	NaN	NaN	NaN	NaN	NaN	NaN	NaN	NaN	NaN	NaN	NaN	NaN	NaN	NaN	NaN	NaN	1.15998	1.07312	1.0734	1.09384	1.11528	1.13397	1.14879	1.17669	NaN	NaN	NaN	NaN	NaN	NaN	NaN	NaN				0.351795	0.380402	0.430242	0.514836	0.66205	0.867997	1.01306	0.89805	0.683212	0.517241	0.506526	0.565524	0.55883
NaN	NaN	NaN	NaN	NaN	NaN	NaN	NaN	NaN	NaN	NaN	NaN	NaN	NaN	NaN	NaN	NaN	1.8904	1.06555	1.01786	1.02379	1.04999	1.07892	1.10609	1.13013	1.17684	NaN	NaN	NaN	NaN	NaN	NaN	NaN	NaN				0.309823	0.332792	0.373976	0.444983	0.569302	0.749209	0.896182	0.878224	0.761523	0.600032	0.51336	0.514877	0.558487
NaN	NaN	NaN	NaN	NaN	NaN	NaN	NaN	NaN	NaN	NaN	NaN	NaN	NaN	NaN	NaN	1.55945	1.42942	1.01215	0.984328	0.993753	1.02383	1.05881	1.09416	1.1299	1.20652	1.96127	NaN	NaN	NaN	NaN	NaN	NaN	NaN				0.270238	0.285115	0.314171	0.368451	0.467277	0.613943	0.736995	0.761653	0.727648	0.661787	0.664825	0.76949	0.945308
NaN	NaN	NaN	NaN	NaN	NaN	NaN	NaN	NaN	NaN	NaN	NaN	NaN	NaN	NaN	1.72191	1.4797	1.3429	1.02438	0.977165	0.979273	1.00986	1.05209	1.10081	1.15898	1.29569	2.68189	NaN	NaN	NaN	NaN	NaN	NaN	NaN				0.242737	0.245892	0.258128	0.292656	0.366274	0.483294	0.586081	0.62929	0.64823	0.683296	0.835524	1.1393	1.51096
NaN	NaN	NaN	NaN	NaN	NaN	NaN	NaN	NaN	NaN	NaN	NaN	NaN	NaN	2.8305	2.18285	1.75694	1.49287	1.13708	1.02372	1.00227	1.02973	1.08405	1.16018	1.26938	1.54346	3.4936	NaN	NaN	NaN	NaN	NaN	NaN	NaN				0.233373	0.22156	0.214209	0.229904	0.286678	0.389628	0.489052	0.543789	0.596617	0.70461	0.978018	1.43289	1.93087
NaN	NaN	NaN	NaN	NaN	NaN	NaN	NaN	NaN	NaN	NaN	NaN	NaN	3.50629	3.48824	2.97594	2.40157	1.95185	1.46538	1.21237	1.12758	1.13971	1.21581	1.35255	1.5718	2.08309	3.8656	5.01487	NaN	NaN	NaN	NaN	NaN	NaN				0.237709	0.20752	0.17969	0.181318	0.235758	0.342199	0.453852	0.524388	0.612667	0.769673	1.09693	1.59154	2.10976
NaN	NaN	NaN	NaN	NaN	NaN	NaN	NaN	NaN	NaN	NaN	NaN	2.44246	3.34488	4.13214	4.09443	3.49182	2.8029	2.1077	1.65029	1.44748	1.42359	1.52628	1.7424	2.05357	2.58536	3.41309	4.10733	5.05725	NaN	NaN	NaN	NaN	NaN				0.251322	0.195391	0.144275	0.136065	0.201643	0.316906	0.446608	0.541714	0.674127	0.861208	1.17432	1.61994	2.07438
NaN	NaN	NaN	NaN	NaN	NaN	NaN	NaN	NaN	0.745504	1.09919	1.22829	1.8124	3.2492	4.70711	5.32645	4.93704	4.03792	3.06145	2.32775	1.92722	1.78127	1.76434	1.83426	1.931	2.10512	2.40827	2.99435	3.61159	NaN	NaN	NaN	NaN	NaN				0.312217	0.228818	0.165518	0.166185	0.255753	0.350684	0.475257	0.586878	0.742689	0.908825	1.12376	1.44746	1.77349
NaN	NaN	NaN	NaN	NaN	NaN	NaN	0.493194	0.680893	0.955317	1.14307	1.17595	1.72637	3.1403	4.78023	5.79846	5.80533	4.99696	3.85436	2.77727	2.05087	1.6997	1.53426	1.47896	1.47379	1.51724	1.64251	1.93974	2.32457	NaN	NaN	NaN	NaN	NaN				NaN	NaN	NaN	NaN	NaN	0.270162	0.35753	0.468574	0.611889	0.723792	0.827909	1.04174	1.26404
NaN	NaN	NaN	NaN	NaN	NaN	0.948704	0.987397	1.12292	1.30946	1.35707	1.30425	1.74187	2.95882	4.46997	5.49357	5.71278	5.1574	4.16817	3.07519	2.19778	1.72625	1.48432	1.37626	1.34286	1.34253	1.37573	1.42353	1.53932	2.44518	NaN	NaN	NaN	NaN				NaN	NaN	NaN	NaN	NaN	NaN	NaN	NaN	0.250072	0.304385	0.331733	0.503603	0.737221
NaN	NaN	NaN	NaN	2.07932	1.61008	1.3647	1.44668	1.60516	1.73501	1.68207	1.59035	1.91877	2.86038	4.03235	4.8022	5.01477	4.67234	4.052	3.34655	2.58812	2.03124	1.68267	1.5073	1.44913	1.43846	1.46723	1.47116	1.34497	1.887	NaN	NaN	NaN	NaN				NaN	NaN	NaN	NaN	NaN	NaN	NaN	NaN	0	0.0179767	0.044655	0.230638	0.53328
NaN	NaN	1.40485	1.6101	1.58321	1.50601	1.49888	1.66255	1.87603	2.02522	1.97089	1.89144	2.12668	2.81363	3.63689	4.14002	4.29028	4.10647	3.84361	3.58047	3.00748	2.37589	1.91572	1.68144	1.61598	1.63278	1.73203	1.89162	1.74515	1.72925	NaN	NaN	NaN	NaN				NaN	NaN	NaN	NaN	NaN	NaN	NaN	NaN	0.077566	0.109438	0.113652	0.257464	0.56731
0.708944	1.02659	1.19019	1.28495	1.30607	1.32667	1.42018	1.61614	1.834	1.99629	2.01761	2.02736	2.24065	2.75777	3.34451	3.66318	3.75644	3.67881	3.68038	3.75822	3.30829	2.59444	2.04965	1.78724	1.74471	1.8341	2.07796	2.59182	2.8464	NaN	NaN	NaN	NaN	NaN				NaN	NaN	NaN	NaN	NaN	NaN	NaN	NaN	0.396991	0.403023	0.381191	0.44039	0.63508
0.934092	1.13255	1.22971	1.27479	1.27077	1.24941	1.29546	1.42888	1.58593	1.71475	1.79189	1.89691	2.13365	2.5938	3.11502	3.41659	3.5357	3.54191	3.68156	3.97176	3.61703	2.80416	2.17859	1.89679	1.88365	2.05533	2.44976	3.30364	4.14961	NaN	NaN	NaN	NaN	NaN				NaN	NaN	NaN	NaN	NaN	NaN	NaN	NaN	0.862385	0.801456	0.735527	0.644821	0.623344
1.07032	1.22314	1.30087	1.3425	1.33589	1.27735	1.23368	1.25085	1.3293	1.42268	1.51633	1.65706	1.89101	2.34009	2.88725	3.28798	3.51652	3.6385	3.88279	4.37422	4.23019	3.32554	2.53219	2.14949	2.1011	2.28949	2.73658	3.72233	5.038	NaN	NaN	NaN	NaN	NaN				NaN	NaN	NaN	NaN	NaN	NaN	NaN	NaN	1.15935	0.976526	0.865013	0.708485	0.616185
1.20874	1.30309	1.3554	1.39359	1.39266	1.32352	1.21142	1.11508	1.14403	1.25015	1.37123	1.53535	1.7825	2.29847	2.92814	3.40342	3.65582	3.79185	4.05668	4.69923	4.90744	4.08837	3.09292	2.51467	2.35197	2.48527	2.90575	3.90667	5.51677	4.42729	NaN	NaN	NaN	NaN				NaN	NaN	NaN	NaN	NaN	NaN	NaN	1.5417	1.06822	0.794362	0.66811	0.599703	0.661509
1.30225	1.34247	1.36774	1.39673	1.40558	1.36498	1.28463	1.19535	1.20326	1.29732	1.44335	1.67271	1.99924	2.63046	3.31942	3.75653	3.9004	3.95631	4.18233	4.85028	5.28567	4.72543	3.65134	2.88277	2.58029	2.63641	3.01836	4.05055	5.73806	5.12329	NaN	NaN	NaN	NaN				NaN	NaN	NaN	NaN	NaN	NaN	NaN	1.21096	0.783623	0.505323	0.420896	0.493542	0.7471
1.42133	1.39529	1.37918	1.38031	1.38483	1.3782	1.37898	1.38415	1.40638	1.46325	1.6123	1.93179	2.41009	3.24929	4.05531	4.41557	4.35707	4.25079	4.36356	4.88172	5.17512	4.68826	3.67828	2.89641	2.55061	2.58183	2.96935	4.13298	5.83701	6.10047	NaN	NaN	NaN	NaN				NaN	NaN	NaN	NaN	NaN	NaN	NaN	NaN	0.476976	0.262926	0.254204	0.426976	0.763058
1.566	1.46833	1.4006	1.35467	1.34803	1.38619	1.48287	1.58733	1.64645	1.68214	1.84402	2.27243	2.92031	3.92254	4.80322	5.09166	4.89691	4.68518	4.67931	4.94359	4.78522	4.03351	3.06502	2.4102	2.1387	2.19864	2.58496	3.86785	5.48953	NaN	NaN	NaN	NaN	NaN				NaN	NaN	NaN	NaN	NaN	NaN	NaN	NaN	NaN	0.0728632	0.123426	0.302764	0.581964
1.69969	1.53478	1.41782	1.32007	1.31634	1.39484	1.52306	1.64448	1.71615	1.76707	1.99718	2.54433	3.2738	4.24109	5.07326	5.39273	5.31579	5.18185	5.12394	5.09282	4.37659	3.32755	2.42853	1.92004	1.73759	1.81209	2.13461	3.37538	4.79954	NaN	NaN	NaN	NaN	NaN				NaN	NaN	NaN	NaN	NaN	NaN	NaN	NaN	NaN	NaN	0.0680138	0.174401	0.327127
1.77751	1.56445	1.42765	1.3027	1.31827	1.38819	1.47687	1.56788	1.63884	1.72565	2.03568	2.64824	3.37247	4.15239	4.8417	5.2591	5.46704	5.51308	5.44423	5.15081	4.07822	2.94949	2.14107	1.71792	1.57242	1.62113	1.84656	2.95426	NaN	NaN	NaN	NaN	NaN	NaN				NaN	NaN	NaN	NaN	NaN	NaN	NaN	NaN	NaN	NaN	NaN	0.0700139	0.126026
1.68683	1.497	1.47357	1.44662	1.46779	1.44263	1.43987	1.50108	1.62483	1.86263	2.37178	3.08138	3.77279	4.32147	4.77608	5.15894	5.40485	5.36499	5.16825	4.77294	3.80105	2.84092	2.11439	1.71049	1.55087	1.54717	1.68857	2.76393	NaN	NaN	NaN	NaN	NaN	NaN				NaN	NaN	NaN	NaN	NaN	NaN	NaN	NaN	NaN	NaN	NaN	NaN	NaN
NaN	1.21244	1.41065	1.57528	1.68713	1.65311	1.61204	1.7048	1.99361	2.5622	3.41104	4.19431	4.79866	5.14445	5.27892	5.4164	5.32295	4.83764	4.38583	4.00654	3.39709	2.74845	2.13573	1.73136	1.52512	1.45152	1.51009	NaN	NaN	NaN	NaN	NaN	NaN	NaN				NaN	NaN	NaN	NaN	NaN	NaN	NaN	NaN	NaN	NaN	NaN	NaN	NaN
0.910485	1.20299	1.36	1.54639	1.73597	1.82259	1.87582	2.06212	2.48763	3.26586	4.0916	4.685	5.31188	5.86402	6.02883	5.96819	5.39781	4.41357	3.72767	3.35727	3.00878	2.61503	2.13664	1.7519	1.4993	1.34901	1.28911	NaN	NaN	NaN	NaN	NaN	NaN	NaN				NaN	NaN	NaN	NaN	NaN	NaN	NaN	NaN	NaN	NaN	NaN	NaN	NaN
0.908137	1.1615	1.29129	1.47478	1.69412	1.86137	1.99751	2.19082	2.4928	2.99508	3.4235	3.80728	4.40256	5.17899	5.79047	6.05045	5.38716	4.23914	3.45169	3.03958	2.78095	2.52251	2.15971	1.81512	1.53744	1.32084	1.09464	NaN	NaN	NaN	NaN	NaN	NaN	NaN				NaN	NaN	NaN	NaN	NaN	NaN	NaN	NaN	NaN	NaN	NaN	NaN	NaN
NaN	1.12719	1.24	1.42419	1.64488	1.82366	1.9682	2.12587	2.29811	2.53114	2.70597	2.94515	3.39143	4.08796	4.89453	5.51151	5.07354	4.14663	3.44561	3.01412	2.74814	2.51671	2.2195	1.9172	1.64517	1.38973	0.976081	NaN	NaN	NaN	NaN	NaN	NaN	NaN
NaN	1.09056	1.18706	1.37269	1.59069	1.77744	1.95594	2.16431	2.32634	2.38633	2.37164	2.44889	2.71869	3.23687	4.0168	4.78457	4.56521	3.94685	3.42736	3.06152	2.81705	2.59978	2.34048	2.0686	1.82449	1.55628	NaN	NaN	NaN	NaN	NaN	NaN	NaN	NaN
NaN	NaN	1.13016	1.32684	1.55587	1.78928	2.08146	2.44834	2.59144	2.44881	2.27228	2.20365	2.32153	2.67106	3.34572	4.16833	4.13488	3.76317	3.39471	3.10428	2.91021	2.74697	2.547	2.33257	2.12949	1.89982	NaN	NaN	NaN	NaN	NaN	NaN	NaN	NaN				NaN	NaN	NaN	NaN	NaN	NaN	NaN	NaN	NaN	NaN	NaN	NaN	NaN
NaN	NaN	NaN	NaN	NaN	1.93214	2.48925	2.95445	2.90555	2.61166	2.35211	2.16602	2.14224	2.34687	2.91963	3.80881	3.90836	3.66922	3.37171	3.11063	2.94064	2.83126	2.70727	2.68167	NaN	NaN	NaN	NaN	NaN	NaN	NaN	NaN	NaN	NaN				NaN	NaN	NaN	NaN	NaN	NaN	NaN	NaN	NaN	NaN	NaN	NaN	NaN
NaN	NaN	NaN	NaN	NaN	NaN	NaN	3.05368	2.82059	2.64414	2.51059	2.32916	2.18834	2.27131	2.75666	3.71503	3.82247	3.62602	3.35545	3.10594	2.95883	2.94376	3.02869	NaN	NaN	NaN	NaN	NaN	NaN	NaN	NaN	NaN	NaN	NaN				NaN	NaN	NaN	NaN	NaN	NaN	NaN	NaN	NaN	NaN	NaN	NaN	NaN
NaN	NaN	NaN	NaN	NaN	NaN	NaN	2.49677	2.34642	2.34533	2.42256	2.43464	2.31685	2.35089	2.75096	3.82243	3.80895	3.56526	3.2715	3.0043	2.84878	2.86249	NaN	NaN	NaN	NaN	NaN	NaN	NaN	NaN	NaN	NaN	NaN	NaN				NaN	NaN	NaN	NaN	NaN	NaN	NaN	NaN	NaN	NaN	NaN	NaN	NaN
NaN	NaN	NaN	NaN	NaN	NaN	NaN	2.15719	1.97651	1.9657	2.07328	2.22455	2.31479	2.81227	NaN	NaN	4.0368	3.55963	3.12672	2.79521	2.64416	NaN	NaN	NaN	NaN	NaN	NaN	NaN	NaN	NaN	NaN	NaN	NaN	NaN				NaN	NaN	NaN	NaN	NaN	NaN	NaN	NaN	NaN	NaN	NaN	NaN	NaN
NaN	NaN	NaN	NaN	NaN	NaN	NaN	1.9951	1.76797	1.70444	1.75601	1.8777	1.99735	NaN	NaN	NaN	NaN	NaN	2.47086	NaN	NaN	NaN	NaN	NaN	NaN	NaN	NaN	NaN	NaN	NaN	NaN	NaN	NaN	NaN				NaN	NaN	NaN	NaN	NaN	NaN	NaN	NaN	NaN	NaN	NaN	NaN	NaN
																																					NaN	NaN	NaN	NaN	NaN	NaN	NaN	NaN	NaN	NaN	NaN	NaN	NaN
																																					NaN	NaN	NaN	NaN	NaN	NaN	NaN	NaN	NaN	NaN	NaN	NaN	NaN
NaN	NaN	NaN	NaN	NaN	NaN	NaN	NaN	NaN	NaN	NaN	NaN	NaN	NaN	NaN	NaN	NaN	NaN	1.21747	0.488472	0.334644	0.264335	0.22427	0.199532	0.179584	0.204508	NaN	NaN	NaN	NaN	NaN	NaN	NaN	NaN				NaN	NaN	NaN	NaN	NaN	NaN	NaN	NaN	NaN	NaN	NaN	NaN	NaN
NaN	NaN	NaN	NaN	NaN	NaN	NaN	NaN	NaN	NaN	NaN	NaN	NaN	NaN	NaN	NaN	NaN	5.91666	1.45126	0.639505	0.435854	0.340886	0.290716	0.263537	0.244754	0.274721	NaN	NaN	NaN	NaN	NaN	NaN	NaN	NaN				NaN	NaN	NaN	NaN	NaN	NaN	NaN	NaN	NaN	NaN	NaN	NaN	NaN
NaN	NaN	NaN	NaN	NaN	NaN	NaN	NaN	NaN	NaN	NaN	NaN	NaN	NaN	NaN	NaN	5.4677	4.1928	1.56699	0.759264	0.520905	0.407824	0.351671	0.32744	0.322761	0.411198	5.57862	NaN	NaN	NaN	NaN	NaN	NaN	NaN				0.0211343	0.0507594	0.0851375	0.13762	0.228989	NaN	NaN	NaN	NaN	NaN	NaN	NaN	NaN
NaN	NaN	NaN	NaN	NaN	NaN	NaN	NaN	NaN	NaN	NaN	NaN	NaN	NaN	NaN	5.82678	4.36412	3.47826	1.74246	0.939815	0.651104	0.509942	0.445717	0.431062	0.463787	0.707351	7.2339	NaN	NaN	NaN	NaN	NaN	NaN	NaN				0.113213	0.115878	0.120361	0.15071	0.214696	0.371605	NaN	NaN	NaN	NaN	NaN	NaN	NaN
NaN	NaN	NaN	NaN	NaN	NaN	NaN	NaN	NaN	NaN	NaN	NaN	NaN	NaN	9.28685	5.9426	4.21974	3.33184	2.08828	1.26736	0.886385	0.693839	0.619198	0.636917	0.784086	1.47967	10.2432	NaN	NaN	NaN	NaN	NaN	NaN	NaN				0.137101	0.13423	0.131066	0.14688	0.173546	0.228653	0.34973	0.398428	0.465874	0.587858	0.785538	0.855501	0.672802
NaN	NaN	NaN	NaN	NaN	NaN	NaN	NaN	NaN	NaN	NaN	NaN	NaN	11.6951	9.61522	6.87778	4.9838	3.91618	2.87546	1.98638	1.42022	1.1125	1.01713	1.12532	1.58001	3.29952	12.6391	22.1369	NaN	NaN	NaN	NaN	NaN	NaN				0.15651	0.14502	0.130725	0.128807	0.125963	0.130088	0.169368	0.195778	0.271972	0.391126	0.558232	0.683409	0.659075
NaN	NaN	NaN	NaN	NaN	NaN	NaN	NaN	NaN	NaN	NaN	NaN	9.65119	10.5893	10.3454	8.68566	6.90934	5.63442	4.63352	3.64841	2.75434	2.19563	2.03812	2.31011	3.28246	6.04803	13.1003	21.6781	26.2083	NaN	NaN	NaN	NaN	NaN				0.161321	0.144939	0.124663	0.111345	0.0928455	0.0758963	0.0833821	0.0995066	0.168568	0.26436	0.37676	0.49829	0.581598
NaN	NaN	NaN	NaN	NaN	NaN	NaN	NaN	NaN	6.45922	6.42658	6.56674	7.84475	9.83968	10.952	10.7684	9.79514	8.65709	7.71361	6.53943	5.04521	3.90931	3.38399	3.45906	4.29415	6.49687	11.3229	20.1418	26.0597	NaN	NaN	NaN	NaN	NaN				0.147175	0.131158	0.110787	0.0924366	0.0684235	0.0458845	0.0418005	0.0523223	0.109027	0.185868	0.271735	0.395077	0.539061
NaN	NaN	NaN	NaN	NaN	NaN	NaN	2.86116	3.64279	4.0629	4.45232	5.13704	7.06212	9.59103	11.4437	12.315	12.3311	11.6939	10.7042	8.79705	6.17464	4.30462	3.40217	3.17701	3.57887	4.93631	8.31519	16.3301	23.8667	NaN	NaN	NaN	NaN	NaN				0.117556	0.106359	0.0901796	0.0719921	0.0492786	0.0288938	0.0221989	0.028862	0.0717376	0.135183	0.214178	0.34067	0.496483
NaN	NaN	NaN	NaN	NaN	NaN	1.28488	1.71443	2.456	3.09507	3.75363	4.70415	6.75187	9.51539	11.788	13.1747	13.7246	13.4742	12.3951	10.0157	6.62002	4.35427	3.27367	2.85351	2.92313	3.65373	5.79659	11.9584	20.2325	21.2896	NaN	NaN	NaN	NaN				0.0835544	0.0772186	0.0656039	0.0501408	0.0320618	0.016504	0.0102983	0.0141325	0.0484359	0.109412	0.195997	0.324565	0.46626
NaN	NaN	NaN	NaN	2.62163	1.45449	1.10879	1.40415	2.14874	3.01586	3.84025	4.74319	6.43427	9.0554	11.5262	13.1565	13.8482	13.6569	12.5249	10.3987	7.03756	4.62572	3.36673	2.75561	2.58634	2.93725	4.30699	8.74689	16.431	16.6093	NaN	NaN	NaN	NaN				0.0188315	0.0333654	0.0375339	0.0311045	0.0202016	0.0105017	0.0062305	0.00799748	0.0425124	0.113567	0.219024	0.349168	0.465304
NaN	NaN	4.65472	3.39469	2.08211	1.19681	0.89807	1.23969	2.1482	3.31727	4.22821	4.86618	5.98565	8.19882	10.6888	12.5179	13.359	13.2471	12.1917	10.4959	7.45606	4.98994	3.54032	2.75977	2.44307	2.60799	3.59809	6.96371	13.253	12.9236	NaN	NaN	NaN	NaN				NaN	0	0	0	0	0	0	0	0.038524	0.120449	0.237656	0.356795	0.444488
5.15903	4.04952	3.22969	2.40767	1.60542	0.998099	0.772567	1.12099	2.08981	3.42925	4.38904	4.78457	5.39326	7.1726	9.61115	11.638	12.6849	12.6888	11.7805	10.4667	7.80713	5.32795	3.71163	2.80194	2.42253	2.55577	3.47503	6.40538	11.5306	NaN	NaN	NaN	NaN	NaN				NaN	NaN	NaN	NaN	NaN	0	0	0	0.0502012	0.130274	0.230472	0.308635	0.385576
3.41279	2.77466	2.33253	1.90401	1.4716	1.06831	0.867531	1.13	1.98883	3.2179	4.07436	4.31095	4.65679	6.22893	8.6863	10.8679	12.0693	12.187	11.5191	10.5724	8.24975	5.65392	3.84325	2.81838	2.42563	2.61512	3.63668	6.51742	11.4567	NaN	NaN	NaN	NaN	NaN				NaN	NaN	NaN	NaN	NaN	NaN	NaN	NaN	NaN	NaN	0.17976	0.267914	0.511715
2.28821	2.02417	1.84133	1.65934	1.4762	1.2638	1.10006	1.2179	1.81387	2.74117	3.45161	3.73053	4.19326	5.85247	8.34786	10.5049	11.6856	11.8577	11.4658	10.9244	8.99284	6.19098	4.08987	2.91165	2.51233	2.78874	3.96292	6.94278	12.405	NaN	NaN	NaN	NaN	NaN				NaN	NaN	NaN	NaN	NaN	NaN	NaN	NaN	NaN	NaN	NaN	NaN	NaN
1.69625	1.63966	1.60356	1.56727	1.54467	1.49438	1.39129	1.35206	1.62562	2.24454	2.91096	3.44672	4.25685	6.01997	8.33445	10.2105	11.2146	11.4163	11.2863	11.1261	9.77803	7.04623	4.66507	3.27973	2.84524	3.21919	4.59074	7.80049	13.6825	11.9424	NaN	NaN	NaN	NaN				NaN	NaN	NaN	NaN	NaN	NaN	NaN	NaN	NaN	NaN	NaN	NaN	NaN
1.34871	1.37851	1.41432	1.46205	1.5382	1.59855	1.56265	1.45765	1.52078	1.94468	2.665	3.52395	4.67568	6.40431	8.33077	9.78468	10.5601	10.7857	10.8339	10.8986	10.1214	7.93255	5.54497	4.00527	3.55006	4.08781	5.80498	9.52643	15.3201	13.3489	NaN	NaN	NaN	NaN				NaN	NaN	NaN	NaN	NaN	NaN	1.10225	NaN	NaN	NaN	NaN	NaN	NaN
1.09852	1.15455	1.22144	1.31276	1.43801	1.53881	1.52678	1.44353	1.51691	1.96861	2.88406	4.09241	5.48852	7.10974	8.63738	9.67914	10.2056	10.3966	10.4852	10.5661	9.93865	8.16608	6.03771	4.62476	4.313	5.15736	7.44614	12.0987	17.6129	16.1082	NaN	NaN	NaN	NaN				NaN	NaN	NaN	NaN	NaN	NaN	1.17479	1.03388	NaN	NaN	NaN	NaN	5.41468
0.932015	0.985552	1.0566	1.14889	1.26233	1.32873	1.32455	1.34024	1.54828	2.14101	3.35924	5.0124	6.67513	8.30841	9.64159	10.4405	10.7183	10.7388	10.6612	10.4799	9.37482	7.35523	5.34505	4.20954	4.13251	5.26489	8.1919	14.409	19.9607	NaN	NaN	NaN	NaN	NaN				NaN	NaN	NaN	NaN	NaN	NaN	NaN	NaN	NaN	NaN	NaN	NaN	5.73313
0.79146	0.85123	0.920828	0.978517	1.02683	1.04178	1.08618	1.22071	1.56363	2.29633	3.81821	6.02966	8.09972	9.83472	11.0107	11.6124	11.6539	11.444	11.1067	10.4693	8.56541	6.13993	4.21951	3.27046	3.23291	4.27456	7.34779	15.4795	21.7986	NaN	NaN	NaN	NaN	NaN				NaN	NaN	NaN	NaN	NaN	NaN	NaN	NaN	NaN	NaN	NaN	NaN	5.54286
0.674563	0.731999	0.7802	0.777767	0.777784	0.827883	0.968251	1.22272	1.69491	2.5494	4.22475	6.84975	9.46316	11.4255	12.3961	12.7334	12.4817	11.9078	11.1619	10.0553	7.68877	5.27003	3.51737	2.65698	2.53597	3.25556	5.80039	15.0747	NaN	NaN	NaN	NaN	NaN	NaN				NaN	NaN	NaN	NaN	NaN	NaN	NaN	NaN	NaN	NaN	NaN	NaN	4.93555
0.46963	0.562262	0.62066	0.661992	0.72443	0.86322	1.09183	1.47543	2.11353	3.11622	4.74022	7.15838	9.82374	12.0538	13.0345	13.2536	12.6727	11.5393	10.2102	8.87017	6.75886	4.75503	3.20164	2.37611	2.15586	2.57525	4.37005	13.8444	NaN	NaN	NaN	NaN	NaN	NaN				NaN	NaN	NaN	NaN	NaN	NaN	NaN	NaN	NaN	NaN	NaN	NaN	NaN
NaN	0.253975	0.390243	0.595062	0.835938	1.12027	1.44913	1.97948	2.78293	3.85281	4.96595	6.10201	7.77676	10.3185	12.1822	13.1113	12.559	10.7442	8.6829	7.10811	5.50342	4.08883	2.864	2.14463	1.87967	2.0901	3.19808	NaN	NaN	NaN	NaN	NaN	NaN	NaN				NaN	NaN	NaN	NaN	NaN	NaN	NaN	NaN	NaN	NaN	NaN	NaN	NaN
0	0.161945	0.301859	0.520163	0.83746	1.23519	1.663	2.2831	3.10385	3.91633	4.11529	4.1348	5.06402	7.57907	10.4105	12.5101	12.3092	9.99851	7.42922	5.64595	4.337	3.32205	2.42428	1.86485	1.60247	1.6703	2.25324	NaN	NaN	NaN	NaN	NaN	NaN	NaN				NaN	NaN	NaN	NaN	NaN	NaN	NaN	NaN	NaN	NaN	NaN	NaN	NaN
0	0.12889	0.270981	0.47221	0.792439	1.1802	1.58795	2.14729	2.80047	3.17227	2.94514	2.80251	3.44731	5.50754	8.66578	11.7221	11.5849	8.8408	6.14725	4.41974	3.37319	2.63388	1.99176	1.58568	1.34774	1.32302	1.6039	NaN	NaN	NaN	NaN	NaN	NaN	NaN				NaN	NaN	NaN	NaN	NaN	NaN	NaN	NaN	NaN	NaN	NaN	NaN	NaN
NaN	0.103441	0.268246	0.474632	0.815587	1.19454	1.5848	2.091	2.55691	2.57474	2.31433	2.28421	2.8505	4.4907	7.302	10.278	9.70117	7.069	4.87094	3.54071	2.79343	2.26203	1.76596	1.44796	1.21953	1.13393	1.23481	NaN	NaN	NaN	NaN	NaN	NaN	NaN				NaN	NaN	NaN	NaN	NaN	NaN	NaN	NaN	NaN	NaN	NaN	NaN	NaN
NaN	0.0853554	0.295037	0.520603	0.924246	1.35404	1.81764	2.36147	2.62222	2.32544	2.06143	2.07732	2.57557	3.90738	6.24796	8.63004	7.44782	5.27554	3.76151	2.91229	2.48137	2.17156	1.77539	1.48895	1.20539	1.04611	NaN	NaN	NaN	NaN	NaN	NaN	NaN	NaN				NaN	NaN	NaN	NaN	NaN	NaN	NaN	NaN	NaN	NaN	NaN	NaN	NaN
NaN	NaN	0.331078	0.577677	1.13812	1.7286	2.35134	2.86888	2.75344	2.25764	2.03216	2.04299	2.4472	3.54983	5.4871	7.19406	5.69793	4.10464	3.11508	2.56774	2.33695	2.24552	2.00512	1.83961	1.41601	1.23379	NaN	NaN	NaN	NaN	NaN	NaN	NaN	NaN				NaN	NaN	NaN	NaN	NaN	NaN	NaN	NaN	NaN	NaN	NaN	NaN	NaN
NaN	NaN	NaN	NaN	NaN	2.75213	3.25293	3.21951	2.70947	2.28646	2.1621	2.1559	2.44558	3.38184	5.10568	6.45324	5.07146	3.90169	3.14605	2.68248	2.49523	2.52003	2.45977	2.77463	NaN	NaN	NaN	NaN	NaN	NaN	NaN	NaN	NaN	NaN				NaN	NaN	NaN	NaN	NaN	NaN	NaN	NaN	NaN	NaN	NaN	NaN	NaN
NaN	NaN	NaN	NaN	NaN	NaN	NaN	2.75405	2.3715	2.28918	2.36889	2.41326	2.59877	3.4192	5.19544	6.636	5.61389	4.70256	4.01051	3.53501	3.35555	3.51859	3.94487	NaN	NaN	NaN	NaN	NaN	NaN	NaN	NaN	NaN	NaN	NaN				NaN	NaN	NaN	NaN	NaN	NaN	NaN	NaN	NaN	NaN	NaN	NaN	NaN
NaN	NaN	NaN	NaN	NaN	NaN	NaN	1.81122	1.83968	2.03139	2.32508	2.56835	2.77434	3.56482	5.90266	8.06298	7.49778	6.70115	5.99369	5.49208	5.3326	5.55552	NaN	NaN	NaN	NaN	NaN	NaN	NaN	NaN	NaN	NaN	NaN	NaN				NaN	NaN	NaN	NaN	NaN	NaN	NaN	NaN	NaN	NaN	NaN	NaN	NaN
NaN	NaN	NaN	NaN	NaN	NaN	NaN	1.27476	1.3586	1.55488	1.84927	2.19186	2.55904	3.82607	NaN	NaN	10.9647	10.5941	10.3355	10.338	10.7014	NaN	NaN	NaN	NaN	NaN	NaN	NaN	NaN	NaN	NaN	NaN	NaN	NaN
NaN	NaN	NaN	NaN	NaN	NaN	NaN	1.04575	1.06387	1.19566	1.41232	1.67963	1.95314	NaN	NaN	NaN	NaN	NaN	17.0952	NaN	NaN	NaN	NaN	NaN	NaN	NaN	NaN	NaN	NaN	NaN	NaN	NaN	NaN	NaN
																																					NaN	NaN	NaN	NaN	NaN	NaN	NaN	NaN	NaN	NaN	NaN	NaN	NaN
																																					NaN	NaN	NaN	NaN	NaN	NaN	NaN	NaN	NaN	NaN	NaN	NaN	NaN
NaN	NaN	NaN	NaN	NaN	NaN	NaN	NaN	NaN	NaN	NaN	NaN	NaN	NaN	NaN	NaN	NaN	NaN	0.291644	0.220646	0.20429	0.191417	0.181384	0.174181	0.169648	0.160694	NaN	NaN	NaN	NaN	NaN	NaN	NaN	NaN				NaN	NaN	NaN	NaN	NaN	NaN	NaN	NaN	NaN	NaN	NaN	NaN	NaN
NaN	NaN	NaN	NaN	NaN	NaN	NaN	NaN	NaN	NaN	NaN	NaN	NaN	NaN	NaN	NaN	NaN	0.980233	0.373529	0.261191	0.233376	0.218181	0.209296	0.204132	0.202039	0.199151	NaN	NaN	NaN	NaN	NaN	NaN	NaN	NaN				NaN	NaN	NaN	NaN	NaN	NaN	NaN	NaN	NaN	NaN	NaN	NaN	NaN
NaN	NaN	NaN	NaN	NaN	NaN	NaN	NaN	NaN	NaN	NaN	NaN	NaN	NaN	NaN	NaN	1.67115	1.06418	0.455562	0.300295	0.25964	0.241551	0.233379	0.229584	0.229029	0.229994	0.396946	NaN	NaN	NaN	NaN	NaN	NaN	NaN				NaN	NaN	NaN	NaN	NaN	NaN	NaN	NaN	NaN	NaN	NaN	NaN	NaN
NaN	NaN	NaN	NaN	NaN	NaN	NaN	NaN	NaN	NaN	NaN	NaN	NaN	NaN	NaN	2.20134	1.65633	1.12963	0.559742	0.360086	0.299621	0.275227	0.266993	0.265504	0.270068	0.289418	0.695589	NaN	NaN	NaN	NaN	NaN	NaN	NaN				NaN	NaN	NaN	NaN	NaN	NaN	NaN	NaN	NaN	NaN	NaN	NaN	NaN
NaN	NaN	NaN	NaN	NaN	NaN	NaN	NaN	NaN	NaN	NaN	NaN	NaN	NaN	3.43578	2.44362	1.82278	1.2871	0.731132	0.467143	0.369895	0.331607	0.322858	0.329559	0.359431	0.478623	1.76304	NaN	NaN	NaN	NaN	NaN	NaN	NaN				NaN	NaN	NaN	NaN	NaN	NaN	NaN	NaN	NaN	NaN	NaN	NaN	NaN
NaN	NaN	NaN	NaN	NaN	NaN	NaN	NaN	NaN	NaN	NaN	NaN	NaN	3.85531	3.59462	2.80091	2.14149	1.57686	1.02925	0.69	0.525599	0.453749	0.44368	0.48217	0.612061	1.06994	3.25945	4.15964	NaN	NaN	NaN	NaN	NaN	NaN				NaN	NaN	NaN	NaN	NaN	NaN	NaN	NaN	NaN	NaN	NaN	NaN	NaN
NaN	NaN	NaN	NaN	NaN	NaN	NaN	NaN	NaN	NaN	NaN	NaN	3.57211	3.98925	4.00722	3.42217	2.77838	2.18635	1.62675	1.19986	0.916867	0.766263	0.754798	0.889215	1.28314	2.33466	4.63799	5.80283	4.55706	NaN	NaN	NaN	NaN	NaN				NaN	NaN	NaN	NaN	NaN	NaN	NaN	NaN	NaN	NaN	NaN	NaN	NaN
NaN	NaN	NaN	NaN	NaN	NaN	NaN	NaN	NaN	1.73444	2.29596	2.98101	3.65992	4.20008	4.37624	4.09227	3.6694	3.19026	2.67434	2.15096	1.65391	1.29752	1.18665	1.32752	1.80876	2.91658	4.96526	7.17146	6.6113	NaN	NaN	NaN	NaN	NaN				NaN	NaN	NaN	NaN	NaN	NaN	NaN	NaN	NaN	NaN	NaN	NaN	NaN
NaN	NaN	NaN	NaN	NaN	NaN	NaN	1.93651	2.24688	2.66255	3.0111	3.34736	3.89941	4.48392	4.82093	4.79715	4.61519	4.24869	3.67774	2.89414	2.0373	1.44466	1.20413	1.23299	1.55792	2.40031	4.25093	7.56296	8.83337	NaN	NaN	NaN	NaN	NaN				0	0	0	0	0	NaN	NaN	NaN	NaN	NaN	NaN	NaN	NaN
NaN	NaN	NaN	NaN	NaN	NaN	2.56342	2.39096	2.78495	3.17262	3.34393	3.4591	3.97176	4.73262	5.23851	5.33814	5.21467	4.80184	4.06488	3.10167	2.05858	1.4014	1.10512	1.03711	1.20699	1.79517	3.32638	7.03319	10.3083	9.30648	NaN	NaN	NaN	NaN				0.0218234	0.0263638	0.0298373	0.028255	0.0223343	0.0136614	NaN	NaN	NaN	NaN	NaN	NaN	NaN
NaN	NaN	NaN	NaN	1.75198	2.00236	2.10153	2.28289	2.70063	3.03079	3.076	3.1624	3.79432	4.86647	5.5923	5.77976	5.57741	4.96619	4.02943	3.0643	2.03928	1.37849	1.02291	0.874875	0.936184	1.34668	2.56378	5.94253	10.2201	8.94479	NaN	NaN	NaN	NaN				0.0555665	0.0577586	0.0566009	0.0477277	0.0324756	0.0156333	0	0	0	0	0	0	0.0160481
NaN	NaN	0.130169	0.490208	0.944523	1.35696	1.66109	1.89271	2.19073	2.43202	2.48125	2.70821	3.47484	4.70082	5.527	5.82644	5.65175	5.01707	4.07002	3.17367	2.12978	1.39872	0.961383	0.763687	0.770227	1.07104	2.0102	4.6797	8.469	7.15493	NaN	NaN	NaN	NaN				0.0830305	0.0811776	0.0734832	0.0561022	0.0345337	0.0184357	0.0140941	0.0273222	0.0336589	0.0222994	0.00823745	0	0.0266389
0.217806	0.252738	0.293411	0.482132	0.748183	1.05102	1.29062	1.41516	1.5456	1.7267	1.89051	2.32971	3.15172	4.28172	5.05539	5.48556	5.51031	5.09887	4.34506	3.53252	2.38058	1.49591	0.956294	0.72317	0.706554	0.940536	1.64803	3.53802	6.19351	NaN	NaN	NaN	NaN	NaN				0.114699	0.104582	0.0863593	0.0591708	0.033273	0.0192316	0.02224	0.0421574	0.0514408	0.0345306	0.0134395	0	0.0319793
0.282954	0.32372	0.370167	0.503461	0.698925	0.930506	1.10009	1.1326	1.14098	1.27816	1.51165	2.02143	2.72725	3.57637	4.22765	4.79558	5.13306	5.13915	4.76644	4.11315	2.82834	1.69117	1.01785	0.752495	0.735197	0.939902	1.49073	2.83316	4.7811	NaN	NaN	NaN	NaN	NaN				0.142553	0.120318	0.0897002	0.0548097	0.0290662	0.0199079	0.0307092	0.0565934	0.066979	0.0440617	0.0172932	0	0.0283039
0.31614	0.388997	0.45867	0.578476	0.747735	0.938081	1.05001	1.00802	0.925403	1.00695	1.23657	1.69819	2.24996	2.85119	3.42226	4.06219	4.63565	5.00066	4.97973	4.53939	3.29063	1.93983	1.13454	0.831883	0.82191	1.0363	1.55818	2.77083	4.81963	NaN	NaN	NaN	NaN	NaN				0.155848	0.121333	0.0815501	0.0446974	0.0234715	0.0202061	0.0371286	0.0659611	0.0745266	0.0471363	0.0181363	0	0.0190596
0.316627	0.415918	0.505332	0.624549	0.788157	0.968566	1.05745	0.968539	0.814731	0.838351	1.06198	1.493	1.98937	2.47512	2.97663	3.55421	4.16113	4.658	4.79361	4.51119	3.52749	2.21783	1.34898	0.997991	0.979272	1.21568	1.78537	3.06637	5.28961	4.37308	NaN	NaN	NaN	NaN				0.151557	0.108208	0.0656428	0.0325807	0.0179292	0.0196835	0.0395597	0.0669557	0.0709756	0.0424398	0.0156728	0	0.0132954
0.313871	0.442712	0.553903	0.680265	0.842554	1.0077	1.06164	0.936488	0.777583	0.817139	1.13332	1.63974	2.18259	2.66326	3.11092	3.54098	3.9939	4.39101	4.4837	4.23421	3.5165	2.46599	1.6579	1.29486	1.28387	1.58568	2.30096	3.77863	5.8166	4.42516	NaN	NaN	NaN	NaN				0.122331	0.0785647	0.042204	0.018847	0.012079	0.0176793	0.0373276	0.0590938	0.0574254	0.0318797	0.0111142	0	0.0167532
0.332177	0.485507	0.615237	0.745987	0.892275	1.00026	0.97252	0.826675	0.761301	0.956185	1.53387	2.23065	2.80974	3.25342	3.62987	3.87536	4.08442	4.28556	4.28783	4.00641	3.37516	2.52261	1.86464	1.5942	1.66596	2.09656	3.03803	4.77318	6.35892	4.76935	NaN	NaN	NaN	NaN				NaN	0	0	0	0.0051251	0.0148708	0.032093	0.0453657	0.038524	0.0192846	0.0062467	0	0.0373969
0.372695	0.550485	0.699787	0.826722	0.923386	0.912665	0.793333	0.681065	0.747477	1.14889	2.10991	3.13454	3.74103	4.12656	4.47254	4.59718	4.56586	4.52751	4.40264	4.00983	3.23325	2.34082	1.742	1.56095	1.72546	2.2635	3.40203	5.51048	6.79637	NaN	NaN	NaN	NaN	NaN				NaN	NaN	NaN	NaN	NaN	0	0	0	0	0	0	0	0.0831193
0.433206	0.658982	0.845391	0.956433	0.951705	0.798614	0.646944	0.59932	0.763554	1.30501	2.58315	3.99799	4.64549	4.88597	5.17357	5.27339	5.14602	4.95635	4.72829	4.17789	3.1236	2.0848	1.46496	1.29109	1.4671	2.01166	3.21842	5.88537	7.13303	NaN	NaN	NaN	NaN	NaN				NaN	NaN	NaN	NaN	NaN	NaN	NaN	NaN	NaN	NaN	0	0	0.117235
0.583659	0.956998	1.23963	1.2878	1.07796	0.765639	0.594717	0.590924	0.82785	1.45656	2.83724	4.39918	5.0893	5.21494	5.53515	5.74595	5.65498	5.31959	4.89915	4.16921	2.95728	1.89391	1.26755	1.06331	1.19642	1.67837	2.81196	6.08414	NaN	NaN	NaN	NaN	NaN	NaN				NaN	NaN	NaN	NaN	NaN	NaN	NaN	NaN	NaN	NaN	NaN	NaN	NaN
0.916784	1.47415	1.75735	1.64824	1.26852	0.853228	0.650317	0.672872	0.998739	1.72453	2.98983	4.12167	4.53963	4.71579	5.29545	5.77202	5.76935	5.24429	4.54989	3.76157	2.70957	1.79303	1.19115	0.95689	1.04628	1.48284	2.54141	6.61006	NaN	NaN	NaN	NaN	NaN	NaN				NaN	NaN	NaN	NaN	NaN	NaN	NaN	NaN	NaN	NaN	NaN	NaN	NaN
NaN	1.33262	1.46814	1.47991	1.3178	0.995142	0.767681	0.791638	1.19436	1.96997	2.80345	3.01786	2.97477	3.38562	4.31952	5.13257	5.2355	4.57191	3.72786	3.04387	2.33481	1.6709	1.1464	0.902636	0.946288	1.34089	2.3741	NaN	NaN	NaN	NaN	NaN	NaN	NaN				NaN	NaN	NaN	NaN	NaN	NaN	0	NaN	NaN	NaN	NaN	NaN	NaN
0.572805	0.828789	0.946697	1.0651	1.09393	0.953133	0.76681	0.756736	1.07114	1.62947	1.86624	1.69198	1.62605	2.10318	3.08033	4.1123	4.3516	3.74167	2.95868	2.41422	1.96022	1.50919	1.09268	0.866995	0.852705	1.13688	2.00038	NaN	NaN	NaN	NaN	NaN	NaN	NaN				NaN	NaN	NaN	NaN	NaN	NaN	0	0	NaN	NaN	NaN	NaN	0
0.367465	0.62762	0.747781	0.886049	0.951862	0.873931	0.728698	0.67278	0.767216	0.966079	0.995172	0.985095	1.07299	1.49509	2.38508	3.5425	3.78052	3.1202	2.36914	1.90532	1.60856	1.32103	1.02476	0.846101	0.788121	0.942214	1.55672	NaN	NaN	NaN	NaN	NaN	NaN	NaN				NaN	NaN	NaN	NaN	NaN	NaN	NaN	NaN	NaN	NaN	NaN	NaN	0
NaN	0.567614	0.698098	0.848296	0.925124	0.88126	0.78967	0.732931	0.685948	0.66138	0.659695	0.736242	0.889975	1.26714	2.10049	3.26167	3.34334	2.62072	1.94291	1.5573	1.35693	1.1804	0.981768	0.856318	0.781462	0.845498	1.22741	NaN	NaN	NaN	NaN	NaN	NaN	NaN				NaN	NaN	NaN	NaN	NaN	NaN	NaN	NaN	NaN	NaN	NaN	NaN	0.0647341
NaN	0.579663	0.730395	0.894912	0.999907	1.0114	1.00267	0.960081	0.769864	0.569531	0.526065	0.593117	0.757247	1.11923	1.95985	3.08445	2.93475	2.2202	1.67411	1.37532	1.23709	1.12938	0.991921	0.903299	0.81253	0.792548	NaN	NaN	NaN	NaN	NaN	NaN	NaN	NaN				NaN	NaN	NaN	NaN	NaN	NaN	NaN	NaN	NaN	NaN	NaN	NaN	0.236524
NaN	NaN	0.796123	0.972247	1.16988	1.30406	1.43896	1.38072	1.00235	0.669041	0.560508	0.564268	0.685711	0.993148	1.7685	2.77656	2.52367	1.98288	1.60946	1.38632	1.28212	1.2183	1.11708	1.07948	0.988909	1.01535	NaN	NaN	NaN	NaN	NaN	NaN	NaN	NaN				NaN	NaN	NaN	NaN	NaN	NaN	NaN	NaN	NaN	NaN	NaN	NaN	NaN
NaN	NaN	NaN	NaN	NaN	2.00593	2.25335	1.94777	1.40163	0.98876	0.773211	0.661877	0.695776	0.915206	1.58618	2.49658	2.35435	2.05409	1.82338	1.64044	1.53839	1.49698	1.39558	1.4721	NaN	NaN	NaN	NaN	NaN	NaN	NaN	NaN	NaN	NaN				NaN	NaN	NaN	NaN	NaN	NaN	NaN	NaN	NaN	NaN	NaN	NaN	NaN
NaN	NaN	NaN	NaN	NaN	NaN	NaN	2.46584	1.93187	1.52583	1.19826	0.920141	0.798854	0.872059	1.50281	2.54234	2.68015	2.59904	2.4602	2.29318	2.20008	2.25068	2.32893	NaN	NaN	NaN	NaN	NaN	NaN	NaN	NaN	NaN	NaN	NaN				NaN	NaN	NaN	NaN	NaN	NaN	NaN	NaN	NaN	NaN	NaN	NaN	NaN
NaN	NaN	NaN	NaN	NaN	NaN	NaN	2.40209	2.1695	1.8997	1.59934	1.2668	0.999925	0.828103	1.65842	3.24019	3.71305	3.77836	3.66514	3.48057	3.3915	3.50408	NaN	NaN	NaN	NaN	NaN	NaN	NaN	NaN	NaN	NaN	NaN	NaN				NaN	NaN	NaN	NaN	NaN	NaN	NaN	NaN	NaN	NaN	NaN	NaN	NaN
NaN	NaN	NaN	NaN	NaN	NaN	NaN	2.07598	1.96512	1.78976	1.57724	1.34814	1.13721	0.730544	NaN	NaN	5.49121	5.80546	5.81148	5.71223	5.77393	NaN	NaN	NaN	NaN	NaN	NaN	NaN	NaN	NaN	NaN	NaN	NaN	NaN				NaN	NaN	NaN	NaN	NaN	NaN	NaN	NaN	NaN	NaN	NaN	NaN	NaN
NaN	NaN	NaN	NaN	NaN	NaN	NaN	1.77662	1.67522	1.5242	1.33974	1.14377	0.960554	NaN	NaN	NaN	NaN	NaN	8.48291	NaN	NaN	NaN	NaN	NaN	NaN	NaN	NaN	NaN	NaN	NaN	NaN	NaN	NaN	NaN				NaN	NaN	NaN	NaN	NaN	NaN	NaN	NaN	NaN	NaN	NaN	NaN	NaN
																																					NaN	NaN	NaN	NaN	NaN	NaN	NaN	NaN	NaN	NaN	NaN	NaN	NaN
																																					NaN	NaN	NaN	NaN	NaN	NaN	NaN	NaN	NaN	NaN	NaN	NaN	NaN
NaN	NaN	NaN	NaN	NaN	NaN	NaN	NaN	NaN	NaN	NaN	NaN	NaN	NaN	NaN	NaN	NaN	NaN	1.23094	1.14669	1.13951	1.16342	1.19511	1.22562	1.25091	1.30976	NaN	NaN	NaN	NaN	NaN	NaN	NaN	NaN				NaN	NaN	NaN	NaN	NaN	NaN	NaN	NaN	NaN	NaN	NaN	NaN	NaN
NaN	NaN	NaN	NaN	NaN	NaN	NaN	NaN	NaN	NaN	NaN	NaN	NaN	NaN	NaN	NaN	NaN	4.13139	1.58401	1.2745	1.21726	1.22408	1.25292	1.28811	1.32413	1.41042	NaN	NaN	NaN	NaN	NaN	NaN	NaN	NaN				NaN	NaN	NaN	NaN	NaN	NaN	NaN	NaN	NaN	NaN	NaN	NaN	NaN
NaN	NaN	NaN	NaN	NaN	NaN	NaN	NaN	NaN	NaN	NaN	NaN	NaN	NaN	NaN	NaN	4.40632	3.66402	1.81109	1.39101	1.29594	1.2896	1.31796	1.36157	1.41768	1.56319	3.69541	NaN	NaN	NaN	NaN	NaN	NaN	NaN
NaN	NaN	NaN	NaN	NaN	NaN	NaN	NaN	NaN	NaN	NaN	NaN	NaN	NaN	NaN	4.52398	4.15695	3.5079	2.06481	1.55547	1.41613	1.39478	1.42632	1.48804	1.58541	1.8549	5.25225	NaN	NaN	NaN	NaN	NaN	NaN	NaN
NaN	NaN	NaN	NaN	NaN	NaN	NaN	NaN	NaN	NaN	NaN	NaN	NaN	NaN	5.86323	4.83693	4.07133	3.43386	2.37649	1.82564	1.63047	1.58771	1.62771	1.72868	1.91943	2.47365	6.91806	NaN	NaN	NaN	NaN	NaN	NaN	NaN				NaN	NaN	NaN	NaN	NaN	NaN	NaN	NaN	NaN	NaN	NaN	NaN	NaN
NaN	NaN	NaN	NaN	NaN	NaN	NaN	NaN	NaN	NaN	NaN	NaN	NaN	7.33966	6.94655	5.54234	4.4239	3.67319	2.85761	2.31502	2.05351	1.97412	2.02518	2.19896	2.56723	3.59312	7.62452	8.46111	NaN	NaN	NaN	NaN	NaN	NaN				NaN	NaN	NaN	NaN	NaN	NaN	NaN	NaN	NaN	NaN	NaN	NaN	NaN
NaN	NaN	NaN	NaN	NaN	NaN	NaN	NaN	NaN	NaN	NaN	NaN	6.94957	8.2965	7.8563	6.47806	5.21939	4.39201	3.76119	3.31429	3.00099	2.84553	2.86182	3.07742	3.56945	4.73827	7.08569	8.364	6.91264	NaN	NaN	NaN	NaN	NaN				NaN	NaN	NaN	NaN	NaN	NaN	NaN	NaN	NaN	NaN	NaN	NaN	NaN
NaN	NaN	NaN	NaN	NaN	NaN	NaN	NaN	NaN	7.24472	5.62495	5.62594	7.45946	8.53925	8.28102	7.36996	6.38451	5.68352	5.27471	5.01136	4.62908	4.17144	3.77839	3.6007	3.68289	4.23857	5.57171	7.52863	7.0808	NaN	NaN	NaN	NaN	NaN				NaN	NaN	NaN	NaN	NaN	NaN	NaN	NaN	NaN	NaN	NaN	NaN	NaN
NaN	NaN	NaN	NaN	NaN	NaN	NaN	7.10349	6.34721	5.51824	5.23852	5.8655	7.45726	8.31639	8.23043	7.78697	7.27002	6.851	6.59529	6.28387	5.46293	4.43077	3.571	3.05691	2.84701	3.03265	3.95805	6.22668	7.13078	NaN	NaN	NaN	NaN	NaN				NaN	NaN	NaN	NaN	NaN	NaN	NaN	NaN	NaN	NaN	NaN	NaN	NaN
NaN	NaN	NaN	NaN	NaN	NaN	4.9286	4.60722	4.48935	4.5335	4.95161	5.79654	7.05962	7.81488	7.97914	7.92447	7.79024	7.5445	7.25843	6.89875	5.74435	4.36655	3.29563	2.63189	2.28967	2.28081	2.85727	4.82335	6.64238	5.06892	NaN	NaN	NaN	NaN				NaN	NaN	NaN	NaN	NaN	NaN	NaN	NaN	NaN	NaN	NaN	NaN	NaN
NaN	NaN	NaN	NaN	3.11884	3.04948	3.11883	3.26005	3.60801	4.11472	4.7459	5.45524	6.32893	7.00327	7.44402	7.67362	7.73222	7.53881	7.24634	7.09424	5.96235	4.38528	3.15331	2.39873	2.00794	1.93686	2.3574	3.9938	6.17215	4.6763	NaN	NaN	NaN	NaN				NaN	NaN	NaN	NaN	NaN	NaN	NaN	NaN	NaN	NaN	NaN	NaN	NaN
NaN	NaN	2.51865	2.01095	1.83133	1.86735	2.15546	2.61674	3.25847	3.93724	4.49406	4.92619	5.5177	6.2081	6.91568	7.3065	7.41116	7.25433	7.03429	7.04873	5.9755	4.30883	3.01832	2.26552	1.90443	1.86891	2.3106	3.89944	6.18534	4.72083	NaN	NaN	NaN	NaN				NaN	NaN	NaN	NaN	NaN	NaN	NaN	NaN	NaN	NaN	NaN	NaN	NaN
2.76392	2.2223	1.89884	1.66473	1.49571	1.44425	1.70034	2.25059	3.04142	3.79978	4.26696	4.44997	4.80523	5.44909	6.24552	6.63228	6.68177	6.57778	6.53461	6.70538	5.78941	4.16414	2.90239	2.21139	1.92972	1.99462	2.59321	4.44237	7.08297	NaN	NaN	NaN	NaN	NaN				NaN	NaN	NaN	NaN	NaN	NaN	NaN	NaN	NaN	NaN	NaN	NaN	NaN
1.81878	1.68921	1.59418	1.5043	1.39146	1.3244	1.53621	2.087	2.90347	3.65353	4.06908	4.15241	4.35269	4.87674	5.60304	5.91195	5.9225	5.867	5.94306	6.15324	5.42686	3.9319	2.77423	2.17465	1.97568	2.11733	2.812	4.76787	7.93274	NaN	NaN	NaN	NaN	NaN				NaN	NaN	NaN	NaN	NaN	NaN	NaN	NaN	NaN	NaN	NaN	NaN	NaN
1.47283	1.4694	1.45234	1.42988	1.37808	1.34967	1.53529	2.00958	2.69454	3.31934	3.70783	3.89424	4.14171	4.57098	5.13802	5.34115	5.3508	5.325	5.40896	5.55242	5.02286	3.73645	2.71363	2.1874	2.0305	2.16472	2.76095	4.37117	7.4699	NaN	NaN	NaN	NaN	NaN				0	0.0167096	0.043711	0.0970618	0.188958	NaN	NaN	NaN	NaN	NaN	NaN	NaN	NaN
1.3857	1.37205	1.35976	1.36024	1.35699	1.39618	1.60169	1.99863	2.48552	2.96544	3.36721	3.75357	4.12105	4.45209	4.81566	4.93203	4.97721	4.98779	5.01428	5.04543	4.66556	3.64649	2.75949	2.27794	2.13283	2.22848	2.65551	3.75623	5.96116	5.24003	NaN	NaN	NaN	NaN				0.0108097	0.0495185	0.113617	0.236971	0.448856	0.766466	NaN	NaN	NaN	NaN	NaN	NaN	NaN
1.44817	1.36452	1.31938	1.31572	1.33957	1.43708	1.67072	2.00274	2.3194	2.71246	3.1531	3.68783	4.09745	4.31668	4.50858	4.57427	4.64275	4.69368	4.69853	4.70444	4.43318	3.64608	2.86719	2.41834	2.28725	2.38342	2.72971	3.52902	4.808	4.29706	NaN	NaN	NaN	NaN				0.0418654	0.141337	0.326216	0.689502	1.2868	2.04878	2.76578	2.85567	2.62599	2.7937	3.57891	4.66937	5.23669
1.5337	1.39696	1.32019	1.3083	1.35536	1.51367	1.78044	2.07605	2.31134	2.65666	3.09139	3.6292	3.95041	4.06252	4.18008	4.3002	4.43147	4.52384	4.52384	4.5243	4.24839	3.55556	2.8739	2.51038	2.4521	2.64524	3.0821	3.88843	4.57223	3.92911	NaN	NaN	NaN	NaN				0.0775639	0.29581	0.696711	1.40328	2.3813	3.36175	4.06208	4.06279	3.69236	3.60067	4.26213	5.38209	6.03706
1.63225	1.47973	1.38585	1.3694	1.44131	1.64427	1.89683	2.15537	2.41372	2.81303	3.27201	3.67407	3.76121	3.76023	3.88716	4.13344	4.36395	4.4942	4.50438	4.48244	4.08457	3.33846	2.71054	2.43836	2.47535	2.82221	3.53183	4.76642	5.22053	NaN	NaN	NaN	NaN	NaN				0.125471	0.500962	1.14749	2.14674	3.31444	4.29552	4.88887	4.83198	4.3641	4.03545	4.44723	5.44418	6.20882
1.7681	1.63462	1.54509	1.53626	1.6335	1.8329	2.02716	2.26183	2.57799	3.06869	3.5848	3.79504	3.62395	3.61807	3.90967	4.32886	4.63403	4.72193	4.66142	4.50123	3.87586	3.06486	2.50562	2.29319	2.36174	2.75083	3.64124	5.5328	6.01306	NaN	NaN	NaN	NaN	NaN				0.187779	0.79504	1.74187	2.99248	4.2247	5.11172	5.56127	5.41428	4.84029	4.33402	4.50966	5.29626	6.10452
2.03701	1.97048	1.92783	1.92858	1.97947	2.0625	2.17242	2.41096	2.82492	3.46777	4.10546	4.12045	3.69351	3.74822	4.26807	4.80736	5.06863	4.97491	4.73748	4.39914	3.66091	2.91463	2.42522	2.21887	2.24925	2.55309	3.35678	5.72432	NaN	NaN	NaN	NaN	NaN	NaN				0.258333	1.16079	2.40794	3.80285	4.98484	5.73826	6.05865	5.8405	5.2035	4.57617	4.54873	5.10022	5.87702
2.60291	2.50332	2.43124	2.32336	2.25208	2.22355	2.32053	2.65183	3.25448	4.14691	4.96618	4.80072	4.15149	4.19711	4.78278	5.29981	5.37865	4.94461	4.42533	3.97676	3.36614	2.81484	2.39274	2.16056	2.12032	2.28927	2.84656	5.37511	NaN	NaN	NaN	NaN	NaN	NaN				0.334696	1.56739	3.05231	4.45613	5.50943	6.12708	6.35744	6.11306	5.48604	4.83458	4.70365	5.09394	5.81578
NaN	2.57848	2.32072	2.16818	2.13209	2.14931	2.34053	2.85276	3.70598	4.84591	5.63375	5.16018	4.50802	4.62554	5.22116	5.70271	5.52079	4.62627	3.81702	3.34248	2.95997	2.62772	2.28535	2.03656	1.92489	1.94555	2.1902	NaN	NaN	NaN	NaN	NaN	NaN	NaN				0.406506	1.94994	3.56721	4.87055	5.77197	6.27755	6.46092	6.22608	5.66752	5.08603	4.9399	5.24332	5.9068
2.74613	2.13467	1.94621	1.83717	1.83326	1.8997	2.1596	2.74455	3.62523	4.63044	4.97719	4.48684	4.19918	4.54361	5.30517	5.93404	5.54466	4.26667	3.26881	2.80152	2.56891	2.36935	2.09971	1.86734	1.7182	1.63906	1.65989	NaN	NaN	NaN	NaN	NaN	NaN	NaN				NaN	2.32371	3.98251	5.0778	5.79142	6.16543	6.27956	6.02393	5.56798	5.16427	5.09222	5.373	5.98329
2.35895	1.93656	1.80656	1.71843	1.70023	1.72132	1.87504	2.25763	2.85133	3.47421	3.60125	3.40777	3.41667	3.93248	4.97094	5.94772	5.33391	3.77961	2.72771	2.317	2.19304	2.07797	1.87428	1.68962	1.54452	1.43834	1.38467	NaN	NaN	NaN	NaN	NaN	NaN	NaN				NaN	NaN	NaN	NaN	NaN	4.2434	4.70439	4.78892	4.76711	4.77267	4.88156	5.14532	5.73416
NaN	1.84294	1.7725	1.70899	1.67916	1.65932	1.72595	1.97431	2.38414	2.74866	2.80535	2.7374	2.812	3.31761	4.39911	5.47236	4.64886	3.15301	2.27229	1.97126	1.92533	1.86658	1.70207	1.5532	1.42067	1.32893	1.32243	NaN	NaN	NaN	NaN	NaN	NaN	NaN				NaN	NaN	NaN	NaN	NaN	NaN	NaN	NaN	NaN	NaN	4.79826	5.12594	5.72913
NaN	1.85412	1.8292	1.7617	1.68731	1.62407	1.65594	1.90884	2.29182	2.47197	2.41229	2.31255	2.35425	2.77641	3.75786	4.7154	3.77119	2.56208	1.9343	1.73725	1.74626	1.7494	1.6228	1.48655	1.33623	1.26122	NaN	NaN	NaN	NaN	NaN	NaN	NaN	NaN				NaN	NaN	NaN	NaN	NaN	NaN	NaN	NaN	NaN	NaN	NaN	NaN	NaN
NaN	NaN	1.89301	1.80778	1.67341	1.6303	1.73778	2.11818	2.40731	2.32919	2.15747	2.01681	2.0194	2.3543	3.18906	3.96497	3.07746	2.21074	1.78321	1.63523	1.64941	1.69762	1.6266	1.51337	1.28408	1.19165	NaN	NaN	NaN	NaN	NaN	NaN	NaN	NaN				NaN	NaN	NaN	NaN	NaN	NaN	NaN	NaN	NaN	NaN	NaN	NaN	NaN
NaN	NaN	NaN	NaN	NaN	1.76614	2.05035	2.43781	2.43356	2.19074	1.99416	1.84369	1.81363	2.08201	2.79291	3.43424	2.74156	2.16209	1.86947	1.74026	1.72832	1.78231	1.74555	1.71124	NaN	NaN	NaN	NaN	NaN	NaN	NaN	NaN	NaN	NaN				NaN	NaN	NaN	NaN	NaN	NaN	0.225761	NaN	NaN	NaN	NaN	NaN	NaN
NaN	NaN	NaN	NaN	NaN	NaN	NaN	2.30388	2.05532	1.88093	1.79391	1.71481	1.6854	1.91691	2.53971	3.14248	2.72274	2.39504	2.22935	2.12797	2.09088	2.16499	2.22286	NaN	NaN	NaN	NaN	NaN	NaN	NaN	NaN	NaN	NaN	NaN				NaN	NaN	NaN	NaN	NaN	NaN	0.2863	1.00315	NaN	NaN	NaN	NaN	9.17754
NaN	NaN	NaN	NaN	NaN	NaN	NaN	1.43824	1.38683	1.40216	1.46415	1.51758	1.54962	1.78814	2.3493	3.05101	2.96908	2.91896	2.939	2.91228	2.84405	2.84853	NaN	NaN	NaN	NaN	NaN	NaN	NaN	NaN	NaN	NaN	NaN	NaN				NaN	NaN	NaN	NaN	NaN	NaN	NaN	NaN	NaN	NaN	NaN	NaN	9.11766
NaN	NaN	NaN	NaN	NaN	NaN	NaN	0.914685	0.967583	1.05731	1.17449	1.29824	1.40914	1.75593	NaN	NaN	3.36374	3.85661	4.37727	4.67853	4.70418	NaN	NaN	NaN	NaN	NaN	NaN	NaN	NaN	NaN	NaN	NaN	NaN	NaN				NaN	NaN	NaN	NaN	NaN	NaN	NaN	NaN	NaN	NaN	NaN	NaN	9.75696
NaN	NaN	NaN	NaN	NaN	NaN	NaN	0.634164	0.733752	0.849884	0.976903	1.10456	1.22422	NaN	NaN	NaN	NaN	NaN	6.46372	NaN	NaN	NaN	NaN	NaN	NaN	NaN	NaN	NaN	NaN	NaN	NaN	NaN	NaN	NaN				NaN	NaN	NaN	NaN	NaN	NaN	NaN	NaN	NaN	NaN	NaN	NaN	11.0896
																																					NaN	NaN	NaN	NaN	NaN	NaN	NaN	NaN	NaN	NaN	NaN	NaN	NaN
																																					NaN	NaN	NaN	NaN	NaN	NaN	NaN	NaN	NaN	NaN	NaN	NaN	NaN
NaN	NaN	NaN	NaN	NaN	NaN	NaN	NaN	NaN	NaN	NaN	NaN	NaN	NaN	NaN	NaN	NaN	NaN	1.78768	1.51561	1.43839	1.37394	1.32486	1.29215	1.2745	1.2765	NaN	NaN	NaN	NaN	NaN	NaN	NaN	NaN				NaN	NaN	NaN	NaN	NaN	NaN	NaN	NaN	NaN	NaN	NaN	NaN	NaN
NaN	NaN	NaN	NaN	NaN	NaN	NaN	NaN	NaN	NaN	NaN	NaN	NaN	NaN	NaN	NaN	NaN	3.41402	2.01934	1.64987	1.54192	1.46653	1.41491	1.38479	1.37453	1.38509	NaN	NaN	NaN	NaN	NaN	NaN	NaN	NaN				NaN	NaN	NaN	NaN	NaN	NaN	NaN	NaN	NaN	NaN	NaN	NaN	NaN
NaN	NaN	NaN	NaN	NaN	NaN	NaN	NaN	NaN	NaN	NaN	NaN	NaN	NaN	NaN	NaN	5.20189	3.80031	2.32702	1.81705	1.65802	1.56278	1.50524	1.47741	1.47754	1.51503	4.71039	NaN	NaN	NaN	NaN	NaN	NaN	NaN				NaN	NaN	NaN	NaN	NaN	NaN	NaN	NaN	NaN	NaN	NaN	NaN	NaN
NaN	NaN	NaN	NaN	NaN	NaN	NaN	NaN	NaN	NaN	NaN	NaN	NaN	NaN	NaN	7.15415	5.44805	4.28987	2.81749	2.11827	1.86686	1.73073	1.6598	1.637	1.66241	1.78708	5.08882	NaN	NaN	NaN	NaN	NaN	NaN	NaN				NaN	NaN	NaN	NaN	NaN	NaN	NaN	NaN	NaN	NaN	NaN	NaN	NaN
NaN	NaN	NaN	NaN	NaN	NaN	NaN	NaN	NaN	NaN	NaN	NaN	NaN	NaN	10.9204	7.65757	5.82612	4.84145	3.56826	2.67821	2.26331	2.0409	1.93997	1.93177	2.02949	2.41486	6.7247	NaN	NaN	NaN	NaN	NaN	NaN	NaN				NaN	NaN	NaN	NaN	NaN	NaN	NaN	NaN	NaN	NaN	NaN	NaN	NaN
NaN	NaN	NaN	NaN	NaN	NaN	NaN	NaN	NaN	NaN	NaN	NaN	NaN	14.3463	12.05	8.66234	6.58527	5.61379	4.6489	3.69947	3.05494	2.66527	2.4993	2.52899	2.8051	3.75411	8.32926	10.8042	NaN	NaN	NaN	NaN	NaN	NaN				NaN	NaN	NaN	NaN	NaN	NaN	NaN	NaN	NaN	NaN	NaN	NaN	NaN
NaN	NaN	NaN	NaN	NaN	NaN	NaN	NaN	NaN	NaN	NaN	NaN	14.2674	14.7867	12.8714	9.8799	7.73431	6.76014	6.18864	5.48281	4.6467	3.97408	3.64834	3.69413	4.17691	5.53858	8.74127	11.4972	12.1689	NaN	NaN	NaN	NaN	NaN				NaN	NaN	NaN	NaN	NaN	NaN	NaN	NaN	NaN	NaN	NaN	NaN	NaN
NaN	NaN	NaN	NaN	NaN	NaN	NaN	NaN	NaN	8.05939	9.59766	11.5549	13.4423	14.0362	12.9353	10.94	9.16022	8.2621	8.05724	7.72508	6.68448	5.46272	4.62857	4.32418	4.51197	5.363	7.35447	10.5182	11.7962	NaN	NaN	NaN	NaN	NaN				NaN	NaN	NaN	NaN	NaN	NaN	NaN	NaN	NaN	NaN	NaN	NaN	NaN
NaN	NaN	NaN	NaN	NaN	NaN	NaN	7.46721	7.60618	8.00458	8.81577	10.1287	11.7259	12.7299	12.5034	11.5445	10.3863	9.57401	9.27773	8.57761	6.79307	5.03303	3.95638	3.50955	3.49275	3.92216	5.16527	7.80504	9.63073	NaN	NaN	NaN	NaN	NaN
NaN	NaN	NaN	NaN	NaN	NaN	7.33355	7.78257	7.90841	7.881	8.049	8.65408	9.71584	10.8858	11.4234	11.4183	10.9674	10.3425	9.80255	8.71082	6.42625	4.51464	3.43539	2.96393	2.8459	3.01144	3.63575	5.24772	7.02856	7.40146	NaN	NaN	NaN	NaN
NaN	NaN	NaN	NaN	5.86155	6.74435	7.4851	7.83122	7.83745	7.52427	7.17957	7.1699	7.60043	8.63091	9.72766	10.5308	10.7279	10.3697	9.76639	8.73236	6.4028	4.42059	3.28758	2.7699	2.59015	2.62411	2.91774	3.78353	5.09862	5.50197	NaN	NaN	NaN	NaN				NaN	NaN	NaN	NaN	NaN	NaN	NaN	NaN	NaN	NaN	NaN	NaN	NaN
NaN	NaN	5.61205	5.60133	6.04834	6.78157	7.37955	7.66061	7.56414	7.13134	6.50948	6.0679	5.97117	6.69356	7.97397	9.2465	9.95613	10.0113	9.6205	8.82598	6.61961	4.61083	3.40574	2.81364	2.56589	2.51817	2.65254	3.1668	4.10892	4.46171	NaN	NaN	NaN	NaN				NaN	NaN	NaN	NaN	NaN	NaN	NaN	NaN	NaN	NaN	NaN	NaN	NaN
6.50842	5.86084	5.58861	5.67267	5.99989	6.49189	6.90493	7.10654	6.96031	6.52243	5.85987	5.22067	4.84147	5.32167	6.58487	8.04793	9.09905	9.54734	9.43763	8.87852	6.8963	4.92214	3.6607	2.98266	2.67021	2.59656	2.72898	3.30466	4.30602	NaN	NaN	NaN	NaN	NaN				NaN	NaN	NaN	NaN	NaN	NaN	NaN	NaN	NaN	NaN	NaN	NaN	NaN
6.89561	6.35907	6.11864	6.07732	6.14956	6.30247	6.41849	6.43354	6.18787	5.6949	5.03475	4.36124	3.96488	4.47709	5.80466	7.38576	8.62371	9.29813	9.33509	8.87949	7.14845	5.24033	3.93483	3.16498	2.79461	2.74148	2.98653	3.91691	5.6716	NaN	NaN	NaN	NaN	NaN				NaN	NaN	NaN	NaN	NaN	NaN	NaN	NaN	NaN	NaN	NaN	NaN	NaN
7.07074	6.70072	6.53175	6.47655	6.43941	6.35202	6.14783	5.85795	5.46322	4.90545	4.28521	3.71037	3.47233	4.12952	5.55337	7.20825	8.51883	9.25015	9.27233	8.77276	7.25661	5.39136	4.02919	3.19311	2.81502	2.8367	3.26706	4.62035	7.55366	NaN	NaN	NaN	NaN	NaN				NaN	NaN	NaN	NaN	NaN	NaN	NaN	NaN	NaN	NaN	NaN	NaN	NaN
7.27201	7.03782	6.9401	6.91409	6.87753	6.71985	6.3186	5.70233	5.07946	4.39883	3.81907	3.41916	3.39904	4.1822	5.66366	7.32886	8.59215	9.18789	9.02249	8.38537	7.105	5.38106	3.9885	3.12273	2.78033	2.90104	3.53368	5.25894	9.25775	9.24935	NaN	NaN	NaN	NaN				NaN	NaN	NaN	NaN	NaN	NaN	NaN	NaN	NaN	NaN	NaN	NaN	NaN
7.25924	7.22741	7.26488	7.33051	7.34974	7.14747	6.53411	5.65259	4.95188	4.2904	3.80768	3.60242	3.8046	4.70201	6.1567	7.66147	8.68373	8.98732	8.59723	7.90935	6.90892	5.46193	4.09562	3.19458	2.87213	3.09459	3.98031	6.1505	10.57	10.4898	NaN	NaN	NaN	NaN				NaN	NaN	NaN	NaN	NaN	NaN	NaN	NaN	NaN	NaN	NaN	NaN	NaN
7.11422	7.34583	7.5847	7.79324	7.87503	7.53958	6.60848	5.57931	5.02044	4.60792	4.30771	4.23797	4.62768	5.72621	7.13435	8.28128	8.79282	8.69258	8.15741	7.54765	6.73512	5.53163	4.28784	3.42275	3.1201	3.43348	4.5873	7.23597	11.1902	10.8911	NaN	NaN	NaN	NaN				NaN	NaN	NaN	NaN	NaN	NaN	NaN	NaN	NaN	NaN	NaN	NaN	NaN
7.0047	7.53361	8.04784	8.43712	8.48071	7.73214	6.36064	5.33189	5.07103	5.16059	5.3176	5.3743	5.81419	7.14055	8.51982	9.26045	9.1448	8.64201	8.04383	7.54864	6.73972	5.56082	4.4052	3.63933	3.36628	3.70993	5.06956	8.45838	12.1073	NaN	NaN	NaN	NaN	NaN				NaN	NaN	NaN	NaN	NaN	NaN	NaN	NaN	NaN	NaN	NaN	NaN	NaN
7.03239	7.94221	8.9006	9.55551	9.38932	8.01135	6.29339	5.28772	5.2005	5.74963	6.62096	7.02962	7.32754	8.60612	9.78902	10.1669	9.57952	8.8001	8.16057	7.66632	6.67241	5.42213	4.3525	3.69853	3.45207	3.72889	5.09273	9.51105	13.7579	NaN	NaN	NaN	NaN	NaN				NaN	NaN	NaN	NaN	NaN	NaN	NaN	NaN	NaN	NaN	NaN	NaN	NaN
7.25795	8.96547	10.9062	11.9779	11.2589	9.06324	6.94567	5.76941	5.68717	6.57265	8.18363	9.21217	9.38352	10.2281	10.9468	10.9322	10.0079	8.93989	8.11893	7.47806	6.36795	5.21393	4.2998	3.7552	3.53553	3.70739	4.82704	9.99046	NaN	NaN	NaN	NaN	NaN	NaN				1.26899	1.17062	1.0222	0.878765	0.757348	NaN	NaN	NaN	NaN	NaN	NaN	NaN	NaN
8.24549	10.5993	13.1562	14.2715	13.4007	10.975	8.49775	6.95489	6.71534	7.79133	9.86122	11.2606	11.3282	11.66	11.9376	11.5877	10.3004	8.74455	7.54675	6.74565	5.80452	4.94963	4.2453	3.81595	3.6376	3.72435	4.48766	9.77604	NaN	NaN	NaN	NaN	NaN	NaN				1.02948	1.00098	0.931072	0.833596	0.70611	0.52186	NaN	NaN	NaN	NaN	NaN	NaN	NaN
NaN	7.96767	9.44625	10.9007	11.9133	11.5138	9.90775	8.46133	8.04998	9.01102	10.7905	11.7643	11.8431	12.2042	12.3957	11.8294	10.1466	8.05419	6.52911	5.62556	4.9207	4.37768	3.91221	3.63626	3.54949	3.63541	4.14957	NaN	NaN	NaN	NaN	NaN	NaN	NaN				0.970102	0.946611	0.87692	0.75349	0.577399	0.377791	0.20199	0.247851	0.491368	1.12963	1.72253	1.91451	1.6387
4.38151	4.67279	5.34531	6.36226	7.75587	8.92005	9.09089	8.79586	8.56852	8.91442	9.44291	9.76806	10.2109	11.0325	11.5618	11.2277	9.45294	7.14273	5.53243	4.62384	4.0583	3.65971	3.32993	3.17571	3.18125	3.31874	3.74678	NaN	NaN	NaN	NaN	NaN	NaN	NaN				0.895468	0.86941	0.793084	0.650947	0.465946	0.301114	0.199087	0.238142	0.379597	0.697348	1.08932	1.39157	1.34615
2.90008	3.0491	3.42776	4.07289	5.10016	6.21466	6.95609	7.47175	7.66897	7.55433	7.29314	7.34919	7.84415	8.73793	9.58347	9.77119	8.06416	5.85854	4.43363	3.69358	3.31295	3.02534	2.75767	2.66061	2.70507	2.90019	3.46717	NaN	NaN	NaN	NaN	NaN	NaN	NaN				0.868697	0.834024	0.743274	0.582989	0.400287	0.268215	0.210249	0.25847	0.388194	0.593944	0.822308	1.00984	0.963971
NaN	2.21573	2.56375	3.15383	4.09829	5.12616	5.98074	6.69577	6.906	6.35688	5.80918	5.71084	6.00846	6.67105	7.51759	7.93905	6.28769	4.45752	3.41023	2.92517	2.73767	2.57404	2.3417	2.2454	2.24964	2.44628	3.19413	NaN	NaN	NaN	NaN	NaN	NaN	NaN				0.900479	0.847085	0.731105	0.551996	0.375908	0.267745	0.232353	0.279772	0.401758	0.557492	0.682164	0.740907	0.635813
NaN	1.77815	2.22797	2.9154	3.88274	4.83247	5.6834	6.38275	6.41468	5.53708	4.88621	4.6149	4.6378	5.02578	5.79425	6.28699	4.76084	3.36577	2.65199	2.36435	2.3244	2.31339	2.15656	2.06759	1.96307	2.09982	NaN	NaN	NaN	NaN	NaN	NaN	NaN	NaN				0.993024	0.900968	0.743978	0.544217	0.374988	0.282579	0.25671	0.292707	0.391754	0.509995	0.574266	0.555235	0.41475
NaN	NaN	2.02621	2.90955	3.89707	4.77939	5.64816	6.18676	5.94809	4.9637	4.31305	3.9116	3.71971	3.87321	4.493	4.95391	3.76247	2.80611	2.30904	2.09598	2.08981	2.16789	2.1034	2.07698	1.75375	1.74894	NaN	NaN	NaN	NaN	NaN	NaN	NaN	NaN				1.1343	0.975128	0.763547	0.547123	0.387472	0.306271	0.280997	0.295979	0.356735	0.436101	0.461736	0.407684	0.267234
NaN	NaN	NaN	NaN	NaN	5.31907	6.10747	6.13619	5.61764	4.66941	4.01918	3.52778	3.20835	3.21802	3.73071	4.19161	3.42027	2.78372	2.39027	2.18284	2.15525	2.26302	2.30759	2.60496	NaN	NaN	NaN	NaN	NaN	NaN	NaN	NaN	NaN	NaN				1.47241	1.17038	0.855622	0.601791	0.436868	0.351749	0.31073	0.294962	0.313451	0.365987	0.37264	0.305164	0.176357
NaN	NaN	NaN	NaN	NaN	NaN	NaN	6.24936	5.40185	4.5138	3.85212	3.29646	2.87758	2.78992	3.40928	4.15924	3.74983	3.24441	2.85212	2.62161	2.58828	2.77073	3.1099	NaN	NaN	NaN	NaN	NaN	NaN	NaN	NaN	NaN	NaN	NaN				NaN	1.32944	0.933872	0.685056	0.532066	0.431933	0.346063	0.293696	0.306736	0.398533	0.430135	0.343144	0.18284
NaN	NaN	NaN	NaN	NaN	NaN	NaN	6.16226	5.08001	4.19821	3.55365	3.04672	2.63267	2.53447	3.61771	4.79873	4.56999	4.08784	3.66829	3.43805	3.45507	3.74923	NaN	NaN	NaN	NaN	NaN	NaN	NaN	NaN	NaN	NaN	NaN	NaN				NaN	NaN	NaN	NaN	NaN	0.691139	0.500003	0.462832	0.518919	0.674202	0.712936	0.529481	0.252494
NaN	NaN	NaN	NaN	NaN	NaN	NaN	5.64769	4.38687	3.50261	2.8961	2.47775	2.12375	2.17195	NaN	NaN	5.89714	5.42899	5.06303	4.96894	5.21844	NaN	NaN	NaN	NaN	NaN	NaN	NaN	NaN	NaN	NaN	NaN	NaN	NaN				NaN	NaN	NaN	NaN	NaN	NaN	NaN	NaN	NaN	NaN	1.21517	0.820784	0.375943
NaN	NaN	NaN	NaN	NaN	NaN	NaN	4.998	3.7408	2.8999	2.34321	1.97676	1.60791	NaN	NaN	NaN	NaN	NaN	6.03577	NaN	NaN	NaN	NaN	NaN	NaN	NaN	NaN	NaN	NaN	NaN	NaN	NaN	NaN	NaN				NaN	NaN	NaN	NaN	NaN	NaN	NaN	NaN	NaN	NaN	NaN	NaN	NaN
																																					NaN	NaN	NaN	NaN	NaN	NaN	NaN	NaN	NaN	NaN	NaN	NaN	NaN
																																					NaN	NaN	NaN	NaN	NaN	NaN	5.74475	NaN	NaN	NaN	NaN	NaN	NaN
NaN	NaN	NaN	NaN	NaN	NaN	NaN	NaN	NaN	NaN	NaN	NaN	NaN	NaN	NaN	NaN	NaN	NaN	1.11657	0.80156	0.739204	0.710225	0.690566	0.675118	0.660535	0.632908	NaN	NaN	NaN	NaN	NaN	NaN	NaN	NaN				NaN	NaN	NaN	NaN	NaN	NaN	5.56885	5.72386	NaN	NaN	NaN	NaN	1.89269
NaN	NaN	NaN	NaN	NaN	NaN	NaN	NaN	NaN	NaN	NaN	NaN	NaN	NaN	NaN	NaN	NaN	4.50461	1.54278	0.991966	0.854984	0.780496	0.729132	0.690556	0.658974	0.601133	NaN	NaN	NaN	NaN	NaN	NaN	NaN	NaN				NaN	NaN	NaN	NaN	NaN	NaN	NaN	NaN	NaN	NaN	NaN	NaN	2.32609
NaN	NaN	NaN	NaN	NaN	NaN	NaN	NaN	NaN	NaN	NaN	NaN	NaN	NaN	NaN	NaN	5.73687	4.02061	1.88545	1.17222	0.963549	0.848624	0.772639	0.720054	0.687771	0.65027	1.48647	NaN	NaN	NaN	NaN	NaN	NaN	NaN				NaN	NaN	NaN	NaN	NaN	NaN	NaN	NaN	NaN	NaN	NaN	NaN	3.03809
NaN	NaN	NaN	NaN	NaN	NaN	NaN	NaN	NaN	NaN	NaN	NaN	NaN	NaN	NaN	5.82495	5.07689	4.01663	2.33475	1.44803	1.13411	0.961086	0.855219	0.793156	0.781439	0.838679	3.41524	NaN	NaN	NaN	NaN	NaN	NaN	NaN				NaN	NaN	NaN	NaN	NaN	NaN	NaN	NaN	NaN	NaN	NaN	NaN	3.91031
NaN	NaN	NaN	NaN	NaN	NaN	NaN	NaN	NaN	NaN	NaN	NaN	NaN	NaN	6.86477	5.82213	4.98603	4.21829	2.94908	1.90853	1.42901	1.16273	1.02129	0.971116	1.05328	1.44473	6.07943	NaN	NaN	NaN	NaN	NaN	NaN	NaN				NaN	NaN	NaN	NaN	NaN	NaN	NaN	NaN	NaN	NaN	NaN	NaN	NaN
NaN	NaN	NaN	NaN	NaN	NaN	NaN	NaN	NaN	NaN	NaN	NaN	NaN	7.73165	8.09524	6.71333	5.57667	4.78334	3.82722	2.7185	1.99774	1.56986	1.38451	1.4029	1.74931	2.88266	7.8322	6.88637	NaN	NaN	NaN	NaN	NaN	NaN				NaN	NaN	NaN	NaN	NaN	NaN	NaN	NaN	NaN	NaN	NaN	NaN	NaN
NaN	NaN	NaN	NaN	NaN	NaN	NaN	NaN	NaN	NaN	NaN	NaN	6.39599	8.86633	9.37066	8.1316	6.82473	5.89183	5.16546	4.15666	3.15886	2.45933	2.20327	2.35696	3.10534	4.82189	7.7594	6.98097	3.67099	NaN	NaN	NaN	NaN	NaN				NaN	NaN	NaN	NaN	NaN	NaN	NaN	NaN	NaN	NaN	NaN	NaN	NaN
NaN	NaN	NaN	NaN	NaN	NaN	NaN	NaN	NaN	6.89788	4.9369	4.68045	6.86809	9.27872	10.2423	9.58088	8.39181	7.34557	6.767	5.94869	4.70221	3.62702	3.16799	3.19763	3.73126	4.78235	6.12982	6.1235	3.99085	NaN	NaN	NaN	NaN	NaN				NaN	NaN	NaN	NaN	NaN	NaN	NaN	NaN	NaN	NaN	NaN	NaN	NaN
NaN	NaN	NaN	NaN	NaN	NaN	NaN	7.46237	6.43163	5.44935	4.96264	5.08175	6.94621	9.44134	10.9591	10.8399	9.75903	8.42927	7.53245	6.44844	4.9435	3.75525	3.23099	3.06644	3.18487	3.57185	4.22011	4.54475	3.83549	NaN	NaN	NaN	NaN	NaN				NaN	NaN	NaN	NaN	NaN	NaN	NaN	NaN	NaN	NaN	NaN	NaN	NaN
NaN	NaN	NaN	NaN	NaN	NaN	3.60724	4.69241	5.35657	5.67259	5.69157	5.61489	6.9339	9.43473	11.4833	11.8163	10.761	9.05337	7.6062	6.30034	4.95195	3.9663	3.45141	3.10764	2.89849	2.8241	2.91488	2.99201	3.25704	3.05876	NaN	NaN	NaN	NaN				NaN	NaN	NaN	NaN	NaN	NaN	NaN	NaN	NaN	NaN	NaN	NaN	NaN
NaN	NaN	NaN	NaN	0.920287	1.86782	2.91462	4.3185	5.63694	6.44329	6.51525	6.11433	6.86704	9.14335	11.423	12.0793	11.1345	9.30934	7.61759	6.39121	5.35297	4.48208	3.84214	3.2832	2.83381	2.49319	2.27198	2.06059	2.61532	2.60645	NaN	NaN	NaN	NaN				NaN	NaN	NaN	NaN	NaN	NaN	NaN	NaN	NaN	NaN	NaN	NaN	NaN
NaN	NaN	0.5494	0.85566	1.31279	2.02881	2.92316	4.27641	5.87919	7.15961	7.52772	6.99265	7.06845	8.58641	10.5242	11.3545	10.7627	9.27075	7.7485	6.70773	5.79959	4.91021	4.12016	3.41001	2.83347	2.38337	2.05271	1.74311	2.21396	1.98067	NaN	NaN	NaN	NaN				NaN	NaN	NaN	NaN	NaN	NaN	NaN	NaN	NaN	NaN	NaN	NaN	NaN
0.579609	0.865802	1.12472	1.44437	1.87596	2.46097	3.18103	4.26714	5.82736	7.48842	8.32956	7.86311	7.2215	7.55283	8.62163	9.35337	9.21401	8.39821	7.38849	6.61846	5.83497	4.99006	4.19593	3.47561	2.89111	2.45926	2.18825	2.0121	2.4418	NaN	NaN	NaN	NaN	NaN				NaN	NaN	NaN	NaN	NaN	NaN	NaN	NaN	NaN	NaN	NaN	NaN	NaN
0.847307	1.18356	1.44539	1.76007	2.19505	2.79594	3.53166	4.50245	5.92743	7.72578	8.95295	8.74669	7.62007	6.75871	6.76548	7.13568	7.27371	7.02577	6.48303	5.91506	5.32971	4.64117	4.01323	3.41854	2.92015	2.58004	2.44973	2.48336	3.16735	NaN	NaN	NaN	NaN	NaN				NaN	NaN	NaN	NaN	NaN	NaN	NaN	NaN	NaN	NaN	NaN	NaN	NaN
1.15935	1.42081	1.64853	1.95223	2.40355	3.08853	3.98837	5.07882	6.43306	8.17625	9.52954	9.59973	8.34074	6.67182	5.77248	5.6736	5.84066	5.85334	5.51304	4.97469	4.52344	4.04904	3.67985	3.28492	2.92667	2.6985	2.673	2.80889	3.79373	NaN	NaN	NaN	NaN	NaN
1.52153	1.62681	1.77853	2.04989	2.51179	3.29467	4.43114	5.80204	7.10019	8.60765	9.82245	10.0734	9.00365	7.10637	5.68248	5.16695	5.19061	5.202	4.84778	4.23803	3.79332	3.52512	3.43174	3.25811	3.05258	2.92259	2.94044	3.09253	4.14581	4.09805	NaN	NaN	NaN	NaN
1.92409	1.83856	1.89104	2.11339	2.56085	3.34741	4.47778	5.83472	7.03863	8.42504	9.61914	10.0866	9.37445	7.72191	6.17138	5.37481	5.20522	5.06748	4.58505	3.91542	3.43738	3.30671	3.41626	3.42329	3.34862	3.29128	3.3045	3.40059	4.078	4.33414	NaN	NaN	NaN	NaN				NaN	NaN	NaN	NaN	NaN	NaN	NaN	NaN	NaN	NaN	NaN	NaN	NaN
2.4057	2.11438	2.05012	2.21511	2.63233	3.31514	4.11479	4.97974	5.90007	7.27292	8.79497	9.67532	9.29204	7.99396	6.5826	5.73961	5.46594	5.15081	4.53904	3.89586	3.43887	3.35712	3.50576	3.59009	3.61554	3.63291	3.64002	3.65843	3.71723	3.8796	NaN	NaN	NaN	NaN				NaN	NaN	NaN	NaN	NaN	NaN	NaN	NaN	NaN	NaN	NaN	NaN	NaN
2.94592	2.46009	2.2776	2.37849	2.71197	3.10414	3.34937	3.64927	4.26227	5.57626	7.56248	9.03562	8.86757	7.81515	6.66341	5.98483	5.73516	5.33727	4.74371	4.24122	3.84442	3.69855	3.68902	3.68437	3.72185	3.80699	3.89206	3.98057	3.61037	NaN	NaN	NaN	NaN	NaN				NaN	NaN	NaN	NaN	NaN	NaN	NaN	NaN	NaN	NaN	NaN	NaN	NaN
3.52052	2.87547	2.61112	2.6589	2.82539	2.80497	2.62865	2.65312	3.10133	4.31227	6.54902	8.5373	8.43978	7.40423	6.4925	6.04798	5.87398	5.49864	5.05327	4.71833	4.29761	3.95494	3.71873	3.59279	3.60073	3.7313	3.97909	4.41767	3.89958	NaN	NaN	NaN	NaN	NaN				NaN	NaN	NaN	NaN	NaN	NaN	NaN	NaN	NaN	NaN	NaN	NaN	NaN
4.23302	3.5181	3.27691	3.27221	3.13154	2.6985	2.29728	2.23177	2.66181	3.86058	6.06135	8.04629	7.84954	6.83096	6.28838	6.11366	5.95465	5.56635	5.2239	4.96962	4.481	3.98006	3.6063	3.42274	3.41393	3.55462	3.91704	4.83403	NaN	NaN	NaN	NaN	NaN	NaN				NaN	NaN	NaN	NaN	NaN	NaN	NaN	NaN	NaN	NaN	NaN	NaN	NaN
4.96698	4.07314	3.81911	3.65491	3.28916	2.71968	2.28337	2.22909	2.72392	3.95484	5.8403	7.19713	6.87447	6.38753	6.52134	6.6752	6.41127	5.77019	5.21192	4.81086	4.26875	3.75265	3.36459	3.19887	3.21602	3.3824	3.82109	5.36172	NaN	NaN	NaN	NaN	NaN	NaN				NaN	NaN	NaN	NaN	NaN	NaN	NaN	NaN	NaN	NaN	NaN	NaN	NaN
NaN	3.04716	2.79952	2.70793	2.61383	2.39473	2.19344	2.27867	2.89059	4.15855	5.54547	6.12058	5.93303	6.32281	7.16807	7.67678	7.23346	6.02315	4.89397	4.1338	3.54595	3.12902	2.86032	2.80506	2.9095	3.13819	3.64392	NaN	NaN	NaN	NaN	NaN	NaN	NaN				NaN	NaN	NaN	NaN	NaN	NaN	NaN	NaN	NaN	NaN	NaN	NaN	NaN
2.70759	2.02833	1.8189	1.72732	1.71877	1.7552	1.83591	2.08648	2.69276	3.80947	4.73885	5.17518	5.43003	6.35566	7.67466	8.57116	7.91751	6.03133	4.3603	3.33346	2.73023	2.3956	2.24895	2.30838	2.50091	2.78995	3.3782	NaN	NaN	NaN	NaN	NaN	NaN	NaN				NaN	NaN	NaN	NaN	NaN	NaN	NaN	NaN	NaN	NaN	NaN	NaN	NaN
2.018	1.50592	1.33611	1.25081	1.25554	1.35019	1.50736	1.78585	2.32183	3.31138	4.15577	4.69423	5.14112	6.13522	7.71047	9.02901	8.0358	5.57615	3.65228	2.57807	2.03371	1.76929	1.70372	1.83425	2.082	2.40935	3.12999	NaN	NaN	NaN	NaN	NaN	NaN	NaN				NaN	NaN	NaN	NaN	NaN	NaN	NaN	NaN	NaN	NaN	NaN	NaN	NaN
NaN	1.19283	1.09261	1.06715	1.1588	1.34741	1.57126	1.87402	2.34374	3.05991	3.64638	4.07959	4.53312	5.43825	7.02842	8.46254	7.10714	4.66474	2.97559	2.07	1.61971	1.38074	1.30597	1.41791	1.64549	1.96145	2.84129	NaN	NaN	NaN	NaN	NaN	NaN	NaN				NaN	NaN	NaN	NaN	NaN	NaN	NaN	NaN	NaN	NaN	NaN	NaN	NaN
NaN	0.980298	0.950011	0.990321	1.21803	1.54673	1.90917	2.27115	2.57683	2.84414	3.13742	3.43461	3.81587	4.54647	5.94711	7.17738	5.57458	3.58215	2.36347	1.73144	1.43465	1.26101	1.16616	1.21983	1.34803	1.57332	NaN	NaN	NaN	NaN	NaN	NaN	NaN	NaN				0.27458	0.239044	0.191461	0.146895	0.103256	NaN	NaN	NaN	NaN	NaN	NaN	NaN	NaN
NaN	NaN	0.780744	0.92546	1.42836	2.01471	2.59004	2.80822	2.58813	2.41026	2.57018	2.81956	3.13899	3.69101	4.76665	5.58945	4.09528	2.75449	1.97024	1.54356	1.35996	1.2721	1.18493	1.19992	1.11007	1.12818	NaN	NaN	NaN	NaN	NaN	NaN	NaN	NaN				0.353753	0.321125	0.270673	0.215421	0.149553	0.0688223	NaN	NaN	NaN	NaN	NaN	NaN	NaN
NaN	NaN	NaN	NaN	NaN	3.12606	3.51224	2.81124	2.02365	1.76387	1.94602	2.22287	2.52751	2.95103	3.71168	4.2187	3.19873	2.43044	1.92118	1.58498	1.43314	1.39851	1.37119	1.63473	NaN	NaN	NaN	NaN	NaN	NaN	NaN	NaN	NaN	NaN				0.342766	0.317711	0.290972	0.289101	0.336203	0.444379	0.626765	0.807808	1.04017	1.33832	1.71735	2.14543	2.4809
NaN	NaN	NaN	NaN	NaN	NaN	NaN	1.68131	1.07473	0.999122	1.21858	1.54331	1.89416	2.2892	2.91126	3.42451	3.00001	2.63437	2.28667	1.98231	1.82172	1.83217	2.02153	NaN	NaN	NaN	NaN	NaN	NaN	NaN	NaN	NaN	NaN	NaN				0.328602	0.314777	0.318412	0.374553	0.505713	0.69416	0.926018	1.12905	1.35118	1.60443	2.00619	2.47399	2.82882
NaN	NaN	NaN	NaN	NaN	NaN	NaN	0.50861	0.385735	0.423041	0.573057	0.825746	1.1694	1.58133	2.32535	3.26601	3.48244	3.41135	3.1842	2.8912	2.65906	2.50133	NaN	NaN	NaN	NaN	NaN	NaN	NaN	NaN	NaN	NaN	NaN	NaN				0.302975	0.309205	0.356665	0.479658	0.681278	0.91898	1.17755	1.39022	1.57091	1.7165	2.00708	2.4071	2.78596
NaN	NaN	NaN	NaN	NaN	NaN	NaN	0.0855412	0.108744	0.137933	0.173293	0.21887	0.294843	0.48956	NaN	NaN	4.66743	5.08487	5.3356	5.40739	5.35061	NaN	NaN	NaN	NaN	NaN	NaN	NaN	NaN	NaN	NaN	NaN	NaN	NaN				0.272721	0.313129	0.417468	0.605076	0.850863	1.10579	1.36324	1.5507	1.64398	1.66672	1.8353	2.13846	2.50125
NaN	NaN	NaN	NaN	NaN	NaN	NaN	0.035383	0.0508999	0.0698527	0.0910873	0.112705	0.132957	NaN	NaN	NaN	NaN	NaN	8.74878	NaN	NaN	NaN	NaN	NaN	NaN	NaN	NaN	NaN	NaN	NaN	NaN	NaN	NaN	NaN				0.276621	0.35902	0.520161	0.756873	1.02413	1.28341	1.53276	1.67555	1.66187	1.57724	1.66102	1.90802	2.27993
																																					0.367374	0.479404	0.67679	0.936601	1.20766	1.46568	1.70085	1.78169	1.65914	1.50521	1.5578	1.80948	2.23672
																																					0.583165	0.685866	0.884354	1.14188	1.40687	1.6584	1.86158	1.8507	1.61794	1.43105	1.48701	1.78728	2.34
NaN	NaN	NaN	NaN	NaN	NaN	NaN	NaN	NaN	NaN	NaN	NaN	NaN	NaN	NaN	NaN	NaN	NaN	2.18461	1.76539	1.62806	1.50437	1.40143	1.32092	1.2577	1.13732	NaN	NaN	NaN	NaN	NaN	NaN	NaN	NaN				NaN	1.15104	1.22398	1.40337	1.61969	1.82404	1.92332	1.74173	1.39352	1.22916	1.34073	1.79743	2.69163
NaN	NaN	NaN	NaN	NaN	NaN	NaN	NaN	NaN	NaN	NaN	NaN	NaN	NaN	NaN	NaN	NaN	2.71558	2.3528	1.88856	1.71775	1.57077	1.45221	1.36262	1.29533	1.17641	NaN	NaN	NaN	NaN	NaN	NaN	NaN	NaN				NaN	NaN	NaN	NaN	NaN	2.0571	1.84362	1.38655	1.0087	0.918299	1.06205	1.84124	3.55306
NaN	NaN	NaN	NaN	NaN	NaN	NaN	NaN	NaN	NaN	NaN	NaN	NaN	NaN	NaN	NaN	3.27101	3.14376	2.51652	1.99073	1.7867	1.62141	1.49141	1.39546	1.32523	1.20809	1.62601	NaN	NaN	NaN	NaN	NaN	NaN	NaN				NaN	NaN	NaN	NaN	NaN	NaN	NaN	NaN	NaN	NaN	0.529693	2.07936	5.43597
NaN	NaN	NaN	NaN	NaN	NaN	NaN	NaN	NaN	NaN	NaN	NaN	NaN	NaN	NaN	3.64555	3.59875	3.36945	2.69523	2.11545	1.86912	1.68105	1.5376	1.43514	1.36304	1.25198	1.79425	NaN	NaN	NaN	NaN	NaN	NaN	NaN				NaN	NaN	NaN	NaN	NaN	NaN	NaN	NaN	NaN	NaN	NaN	NaN	NaN
NaN	NaN	NaN	NaN	NaN	NaN	NaN	NaN	NaN	NaN	NaN	NaN	NaN	NaN	2.99241	3.73093	3.7276	3.48478	2.86885	2.26331	1.9662	1.752	1.59519	1.48905	1.41823	1.32112	1.75499	NaN	NaN	NaN	NaN	NaN	NaN	NaN				NaN	NaN	NaN	NaN	NaN	NaN	NaN	NaN	NaN	NaN	NaN	NaN	NaN
NaN	NaN	NaN	NaN	NaN	NaN	NaN	NaN	NaN	NaN	NaN	NaN	NaN	1.12831	2.55371	3.45243	3.6023	3.44006	2.96229	2.40648	2.06945	1.83242	1.66712	1.56579	1.50136	1.42164	1.53811	1.3693	NaN	NaN	NaN	NaN	NaN	NaN				NaN	NaN	NaN	NaN	NaN	NaN	0	NaN	NaN	NaN	NaN	NaN	NaN
NaN	NaN	NaN	NaN	NaN	NaN	NaN	NaN	NaN	NaN	NaN	NaN	0.311064	0.8723	1.85428	2.77803	3.13787	3.15107	2.86968	2.47134	2.14619	1.9011	1.72886	1.6304	1.55489	1.45742	1.29063	1.05413	1.21256	NaN	NaN	NaN	NaN	NaN				NaN	NaN	NaN	NaN	NaN	NaN	0	0	NaN	NaN	NaN	NaN	9.74076
NaN	NaN	NaN	NaN	NaN	NaN	NaN	NaN	NaN	1.15779	1.36796	1.28335	0.899132	0.916384	1.30128	1.92727	2.36107	2.57281	2.52004	2.29468	1.98084	1.68673	1.46479	1.33333	1.23856	1.15789	1.01832	0.773226	0.694453	NaN	NaN	NaN	NaN	NaN				NaN	NaN	NaN	NaN	NaN	NaN	NaN	NaN	NaN	NaN	NaN	NaN	7.75216
NaN	NaN	NaN	NaN	NaN	NaN	NaN	0.781094	0.943303	1.24965	1.51119	1.64843	1.4186	1.15517	1.10341	1.34974	1.67878	2.0026	2.18072	2.1006	1.73582	1.34074	1.0639	0.905704	0.816451	0.767267	0.719567	0.563501	0.3938	NaN	NaN	NaN	NaN	NaN				NaN	NaN	NaN	NaN	NaN	NaN	NaN	NaN	NaN	NaN	NaN	NaN	6.20252
NaN	NaN	NaN	NaN	NaN	NaN	0.883789	0.89228	0.947793	1.1924	1.51292	1.84196	1.80148	1.45873	1.17811	1.17166	1.37703	1.72767	2.0912	2.17367	1.72338	1.19342	0.845155	0.651425	0.557746	0.522262	0.529275	0.515565	0.432565	0.356467	NaN	NaN	NaN	NaN				NaN	NaN	NaN	NaN	NaN	NaN	NaN	NaN	NaN	NaN	NaN	NaN	5.61989
NaN	NaN	NaN	NaN	1.09494	0.959541	0.857864	0.809083	0.82037	1.03954	1.38693	1.77112	1.82684	1.52404	1.22916	1.17105	1.33646	1.65381	2.03873	2.21487	1.7437	1.1471	0.758179	0.540744	0.4398	0.408506	0.439403	0.561895	0.720926	0.641244	NaN	NaN	NaN	NaN				NaN	NaN	NaN	NaN	NaN	NaN	NaN	NaN	NaN	NaN	NaN	NaN	NaN
NaN	NaN	1.26012	1.26658	1.10007	0.927645	0.783682	0.701467	0.705196	0.901431	1.20811	1.49667	1.53771	1.32502	1.15208	1.1604	1.33591	1.58604	1.86442	2.0274	1.64537	1.11673	0.745641	0.523727	0.41724	0.38766	0.435579	0.675724	1.138	1.11597	NaN	NaN	NaN	NaN				NaN	NaN	NaN	NaN	NaN	NaN	NaN	NaN	NaN	NaN	NaN	NaN	NaN
0.835314	0.954023	0.993172	0.992077	0.926554	0.832607	0.72385	0.668018	0.697615	0.869857	1.08395	1.19788	1.14872	1.02713	1.03201	1.17163	1.40267	1.59894	1.71194	1.74916	1.4694	1.06479	0.750714	0.541662	0.431213	0.395257	0.441569	0.711166	1.35259	NaN	NaN	NaN	NaN	NaN				NaN	NaN	NaN	NaN	NaN	NaN	NaN	NaN	NaN	NaN	NaN	NaN	NaN
0.690992	0.710467	0.721156	0.725059	0.725589	0.72241	0.686437	0.683317	0.737221	0.871141	0.988153	0.966709	0.841983	0.787689	0.924411	1.16007	1.43299	1.59966	1.58972	1.4937	1.2755	0.968507	0.720059	0.535649	0.423865	0.36879	0.377552	0.534231	1.0726	NaN	NaN	NaN	NaN	NaN				NaN	NaN	NaN	NaN	NaN	NaN	NaN	NaN	NaN	NaN	NaN	NaN	NaN
0.527859	0.522025	0.522356	0.521235	0.536063	0.57576	0.604626	0.662149	0.742399	0.841978	0.882038	0.790368	0.642194	0.646981	0.839817	1.09314	1.35349	1.48617	1.42431	1.28507	1.11844	0.870525	0.656261	0.48162	0.366225	0.292252	0.257335	0.277988	0.537049	NaN	NaN	NaN	NaN	NaN				NaN	NaN	NaN	NaN	NaN	NaN	NaN	NaN	NaN	NaN	NaN	NaN	NaN
0.392514	0.390258	0.390765	0.386572	0.395675	0.432053	0.474457	0.55139	0.646436	0.733608	0.750221	0.660829	0.545869	0.591738	0.77758	0.992347	1.19584	1.26961	1.17701	1.05122	0.962069	0.798724	0.606458	0.428638	0.312795	0.242646	0.212771	0.220674	0.324743	0.244394	NaN	NaN	NaN	NaN				NaN	NaN	NaN	NaN	NaN	NaN	NaN	NaN	NaN	NaN	NaN	NaN	NaN
0.310441	0.314111	0.315391	0.308204	0.308027	0.326686	0.356851	0.423062	0.515574	0.592777	0.610595	0.556537	0.505658	0.579854	0.733981	0.901791	1.0487	1.065	0.942445	0.826547	0.799147	0.748437	0.601864	0.426043	0.311383	0.264741	0.296376	0.433133	0.634679	0.424402	NaN	NaN	NaN	NaN				NaN	NaN	NaN	NaN	NaN	NaN	NaN	NaN	NaN	NaN	NaN	NaN	NaN
0.287944	0.290942	0.288513	0.274184	0.26278	0.267605	0.296913	0.373108	0.471189	0.540822	0.556899	0.531353	0.542447	0.641182	0.765079	0.893933	0.996855	0.966078	0.803346	0.665878	0.648489	0.675307	0.607422	0.477814	0.390094	0.407688	0.592757	1.02991	1.4795	1.13033	NaN	NaN	NaN	NaN				NaN	NaN	NaN	NaN	NaN	NaN	NaN	NaN	NaN	NaN	NaN	NaN	NaN
0.311201	0.306327	0.293685	0.264632	0.239705	0.247186	0.303372	0.415284	0.536831	0.615625	0.627413	0.618326	0.69956	0.856273	0.953463	1.0073	1.03245	0.95542	0.764418	0.605734	0.563158	0.590003	0.561507	0.488201	0.449359	0.549768	0.928245	1.78838	2.47579	NaN	NaN	NaN	NaN	NaN				NaN	NaN	NaN	NaN	NaN	NaN	NaN	NaN	NaN	NaN	NaN	NaN	NaN
0.367265	0.351225	0.322895	0.268164	0.225301	0.246028	0.327608	0.465031	0.61392	0.724847	0.777739	0.834303	1.02805	1.28551	1.33403	1.24029	1.10952	0.951666	0.744683	0.598337	0.54463	0.546373	0.51459	0.460967	0.44613	0.579164	1.05695	2.36918	3.3125	NaN	NaN	NaN	NaN	NaN				NaN	NaN	NaN	NaN	NaN	NaN	NaN	NaN	NaN	NaN	NaN	NaN	NaN
0.455487	0.421201	0.362229	0.261989	0.19655	0.232335	0.329794	0.487164	0.665903	0.82125	0.957581	1.15913	1.54013	1.92999	1.9155	1.65426	1.319	1.01898	0.775166	0.643582	0.566569	0.52221	0.463018	0.405546	0.3962	0.523417	0.982669	2.64208	NaN	NaN	NaN	NaN	NaN	NaN
0.473174	0.38555	0.303049	0.216337	0.172901	0.217882	0.316532	0.485918	0.690758	0.885304	1.07905	1.35937	1.8444	2.30763	2.30284	2.0068	1.55746	1.11474	0.812268	0.673955	0.574351	0.491911	0.406146	0.343886	0.343748	0.472514	0.898272	2.87932	NaN	NaN	NaN	NaN	NaN	NaN
NaN	0.143478	0.144707	0.16837	0.189975	0.234846	0.312877	0.470725	0.700294	0.960593	1.16709	1.28923	1.51798	1.89238	2.05067	1.96487	1.62711	1.16369	0.833444	0.672441	0.553251	0.443799	0.338275	0.273485	0.277799	0.399475	0.777672	NaN	NaN	NaN	NaN	NaN	NaN	NaN				NaN	NaN	NaN	NaN	NaN	NaN	NaN	NaN	NaN	NaN	NaN	NaN	NaN
0	0.0578221	0.0837177	0.140903	0.201781	0.26476	0.321757	0.42232	0.623076	0.910323	1.04197	0.978101	0.963526	1.14713	1.39004	1.55917	1.46847	1.1338	0.82479	0.638343	0.507824	0.388615	0.282699	0.225109	0.227734	0.328784	0.647469	NaN	NaN	NaN	NaN	NaN	NaN	NaN				NaN	NaN	NaN	NaN	NaN	NaN	NaN	NaN	NaN	NaN	NaN	NaN	NaN
0	0.0396725	0.0572338	0.116569	0.191606	0.276151	0.33675	0.389343	0.499306	0.678487	0.732334	0.700948	0.694467	0.771364	0.948711	1.17886	1.19698	0.97944	0.721729	0.548763	0.438266	0.33355	0.243392	0.198766	0.19392	0.261711	0.49566	NaN	NaN	NaN	NaN	NaN	NaN	NaN				NaN	NaN	NaN	NaN	NaN	NaN	NaN	NaN	NaN	NaN	NaN	NaN	NaN
NaN	0.0262027	0.0369533	0.0999674	0.183117	0.278508	0.343633	0.377719	0.421953	0.502713	0.544598	0.58828	0.648477	0.726419	0.839232	0.977584	0.91649	0.744963	0.558269	0.436863	0.36765	0.291838	0.219539	0.187031	0.176004	0.222711	0.399077	NaN	NaN	NaN	NaN	NaN	NaN	NaN				NaN	NaN	NaN	NaN	NaN	NaN	NaN	NaN	NaN	NaN	NaN	NaN	NaN
NaN	0.0169432	0.0229982	0.0944894	0.191976	0.304374	0.388088	0.425529	0.411435	0.412108	0.444105	0.524552	0.630162	0.741558	0.840835	0.889049	0.699112	0.5365	0.404833	0.327629	0.292205	0.248959	0.193021	0.167523	0.144016	0.172383	NaN	NaN	NaN	NaN	NaN	NaN	NaN	NaN				NaN	NaN	NaN	NaN	NaN	NaN	NaN	NaN	NaN	NaN	NaN	NaN	NaN
NaN	NaN	0	0.0835798	0.217346	0.384006	0.521004	0.554209	0.431384	0.349551	0.365603	0.456043	0.572443	0.68644	0.75335	0.728462	0.502239	0.385032	0.297803	0.241836	0.217554	0.198659	0.163505	0.157731	0.12645	0.173334	NaN	NaN	NaN	NaN	NaN	NaN	NaN	NaN				NaN	NaN	NaN	NaN	NaN	NaN	NaN	NaN	NaN	NaN	NaN	NaN	NaN
NaN	NaN	NaN	NaN	NaN	0.659251	0.811731	0.68253	0.410554	0.283714	0.289018	0.380563	0.497894	0.605469	0.629598	0.547093	0.360809	0.298884	0.244412	0.197375	0.168209	0.149772	0.109317	0.0983171	NaN	NaN	NaN	NaN	NaN	NaN	NaN	NaN	NaN	NaN				NaN	NaN	NaN	NaN	NaN	NaN	NaN	NaN	NaN	NaN	NaN	NaN	NaN
NaN	NaN	NaN	NaN	NaN	NaN	NaN	0.539767	0.276873	0.183275	0.189608	0.277172	0.398317	0.510015	0.497849	0.378451	0.257879	0.240753	0.210987	0.169026	0.130611	0.103535	0.0519003	NaN	NaN	NaN	NaN	NaN	NaN	NaN	NaN	NaN	NaN	NaN				NaN	NaN	NaN	NaN	NaN	NaN	NaN	NaN	NaN	NaN	NaN	NaN	NaN
NaN	NaN	NaN	NaN	NaN	NaN	NaN	0.223951	0.116057	0.0757065	0.07905	0.136749	0.239725	0.353582	0.311488	0.20053	0.170451	0.191322	0.181559	0.147636	0.106596	0.0711445	NaN	NaN	NaN	NaN	NaN	NaN	NaN	NaN	NaN	NaN	NaN	NaN				NaN	NaN	NaN	NaN	NaN	NaN	NaN	NaN	NaN	NaN	NaN	NaN	NaN
NaN	NaN	NaN	NaN	NaN	NaN	NaN	0.0508438	0.0298396	0.0193466	0.017242	0.0286086	0.0616876	0.143236	NaN	NaN	0.0954265	0.122503	0.131952	0.118741	0.0919004	NaN	NaN	NaN	NaN	NaN	NaN	NaN	NaN	NaN	NaN	NaN	NaN	NaN				NaN	NaN	NaN	NaN	NaN	NaN	NaN	NaN	NaN	NaN	NaN	NaN	NaN
NaN	NaN	NaN	NaN	NaN	NaN	NaN	0	0	0	0	0	0	NaN	NaN	NaN	NaN	NaN	0	NaN	NaN	NaN	NaN	NaN	NaN	NaN	NaN	NaN	NaN	NaN	NaN	NaN	NaN	NaN				0.530583	0.535642	0.510433	0.43808	0.336305	NaN	NaN	NaN	NaN	NaN	NaN	NaN	NaN
																																					0.590018	0.599471	0.584425	0.529739	0.425111	0.262659	NaN	NaN	NaN	NaN	NaN	NaN	NaN
																																					0.660993	0.64375	0.594349	0.504025	0.36293	0.190338	0.047012	0.0318128	0.0924769	0.277739	0.531438	0.872682	1.31109
NaN	NaN	NaN	NaN	NaN	NaN	NaN	NaN	NaN	NaN	NaN	NaN	NaN	NaN	NaN	NaN	NaN	NaN	0.834172	0.651796	0.592418	0.550672	0.523624	0.507801	0.498317	0.502393	NaN	NaN	NaN	NaN	NaN	NaN	NaN	NaN				0.727428	0.673277	0.579249	0.448542	0.286371	0.131549	0.0354244	0.0341213	0.107935	0.230505	0.344847	0.500276	0.764238
NaN	NaN	NaN	NaN	NaN	NaN	NaN	NaN	NaN	NaN	NaN	NaN	NaN	NaN	NaN	NaN	NaN	1.98685	0.98748	0.727802	0.642151	0.590114	0.560973	0.547384	0.541628	0.562525	NaN	NaN	NaN	NaN	NaN	NaN	NaN	NaN				0.807107	0.704134	0.55825	0.390634	0.224295	0.096509	0.0329288	0.0394624	0.111749	0.209494	0.275222	0.345565	0.50742
NaN	NaN	NaN	NaN	NaN	NaN	NaN	NaN	NaN	NaN	NaN	NaN	NaN	NaN	NaN	NaN	2.33316	2.13699	1.15599	0.821564	0.707494	0.645151	0.615191	0.606631	0.610351	0.661491	2.51266	NaN	NaN	NaN	NaN	NaN	NaN	NaN				0.898538	0.735103	0.533811	0.335537	0.175757	0.0750069	0.032629	0.0410013	0.100779	0.180361	0.238978	0.294494	0.407516
NaN	NaN	NaN	NaN	NaN	NaN	NaN	NaN	NaN	NaN	NaN	NaN	NaN	NaN	NaN	2.57354	2.47628	2.23488	1.35781	0.963387	0.818148	0.746218	0.71958	0.724064	0.752713	0.873575	2.92798	NaN	NaN	NaN	NaN	NaN	NaN	NaN				0.976261	0.748377	0.50098	0.287907	0.145028	0.0699206	0.0424945	0.0505759	0.0949543	0.15137	0.200687	0.255416	0.351888
NaN	NaN	NaN	NaN	NaN	NaN	NaN	NaN	NaN	NaN	NaN	NaN	NaN	NaN	2.63202	2.76686	2.58824	2.31509	1.6242	1.21459	1.03975	0.961074	0.947719	0.984846	1.07561	1.35431	3.51809	NaN	NaN	NaN	NaN	NaN	NaN	NaN				1.0156	0.724628	0.451021	0.245007	0.128863	0.0793164	0.0666549	0.0806873	0.120921	0.155328	0.180457	0.218315	0.301147
NaN	NaN	NaN	NaN	NaN	NaN	NaN	NaN	NaN	NaN	NaN	NaN	NaN	2.89315	3.24342	3.09952	2.78344	2.44544	1.95861	1.6542	1.50298	1.44744	1.47713	1.58712	1.80145	2.3199	3.90488	3.76436	NaN	NaN	NaN	NaN	NaN	NaN				0.976422	0.651623	0.386983	0.208299	0.124028	0.103213	0.118418	0.171774	0.244622	0.255893	0.218926	0.194363	0.238997
NaN	NaN	NaN	NaN	NaN	NaN	NaN	NaN	NaN	NaN	NaN	NaN	4.16231	3.82003	3.86566	3.55661	3.11246	2.68702	2.39347	2.39985	2.47864	2.57121	2.68657	2.83926	3.05993	3.43667	3.77405	3.75053	3.42266	NaN	NaN	NaN	NaN	NaN				NaN	0.424275	0.261696	0.162153	0.128378	0.155844	0.251333	0.435418	0.609716	0.574368	0.395853	0.238417	0.208916
NaN	NaN	NaN	NaN	NaN	NaN	NaN	NaN	NaN	3.07597	3.67502	3.93485	3.92372	4.11534	4.40555	4.19647	3.673	3.1162	2.94161	3.36797	3.89174	4.12312	3.97412	3.64887	3.3532	3.18362	3.1282	3.59731	3.63472	NaN	NaN	NaN	NaN	NaN				NaN	NaN	NaN	NaN	NaN	0.329282	0.69406	1.17969	1.46151	1.265	0.791079	0.392403	0.266514
NaN	NaN	NaN	NaN	NaN	NaN	NaN	1.88353	2.43697	2.66226	2.81751	2.86585	3.16261	3.86487	4.55102	4.58845	4.11631	3.51499	3.35066	3.85997	4.25824	4.08021	3.49983	2.90175	2.47811	2.28493	2.37758	3.18702	3.60981	NaN	NaN	NaN	NaN	NaN				NaN	NaN	NaN	NaN	NaN	NaN	NaN	NaN	NaN	NaN	1.14964	0.654797	0.613559
NaN	NaN	NaN	NaN	NaN	NaN	1.14636	1.52865	1.8841	2.01132	2.14503	2.31228	2.85002	3.74646	4.55461	4.6709	4.20755	3.58801	3.40818	3.86933	4.0243	3.54762	2.83663	2.23008	1.83899	1.67453	1.81285	2.70158	3.55433	2.95427	NaN	NaN	NaN	NaN				NaN	NaN	NaN	NaN	NaN	NaN	NaN	NaN	NaN	NaN	NaN	NaN	NaN
NaN	NaN	NaN	NaN	0.313218	0.608371	0.853333	1.07536	1.35194	1.66305	2.11888	2.60187	3.21518	3.89184	4.39359	4.34965	3.85176	3.25175	3.10011	3.55567	3.6607	3.08821	2.36274	1.79788	1.45686	1.31809	1.47813	2.39691	3.80842	3.05284	NaN	NaN	NaN	NaN				NaN	NaN	NaN	NaN	NaN	NaN	NaN	NaN	NaN	NaN	NaN	NaN	NaN
NaN	NaN	0.0183972	0.15701	0.347087	0.585716	0.747348	0.869683	1.10938	1.62782	2.42703	3.19774	3.73472	3.94049	3.89015	3.61219	3.17143	2.72114	2.65637	3.06365	3.15189	2.62977	1.9865	1.50161	1.22498	1.1339	1.36796	2.48414	4.68743	4.14039	NaN	NaN	NaN	NaN				NaN	NaN	NaN	NaN	NaN	NaN	0	NaN	NaN	NaN	NaN	NaN	NaN
0.289805	0.27668	0.263958	0.300651	0.394339	0.56314	0.711341	0.841494	1.12012	1.77819	2.75001	3.57127	3.84659	3.57217	3.089	2.70635	2.4549	2.28083	2.34236	2.64567	2.66144	2.22081	1.69563	1.30501	1.10488	1.09872	1.47741	2.96858	6.25772	NaN	NaN	NaN	NaN	NaN				NaN	NaN	NaN	NaN	NaN	NaN	0	0	NaN	NaN	NaN	NaN	1.41423
0.495285	0.485484	0.465164	0.448123	0.457757	0.535594	0.649922	0.79836	1.09073	1.69228	2.51126	3.10922	3.1355	2.75776	2.35069	2.20406	2.24702	2.31002	2.37993	2.46463	2.30795	1.90158	1.48306	1.1841	1.06798	1.17914	1.74817	3.66166	8.30578	NaN	NaN	NaN	NaN	NaN				NaN	NaN	NaN	NaN	NaN	NaN	NaN	NaN	NaN	NaN	NaN	NaN	1.13252
0.863065	0.750224	0.681326	0.622611	0.56961	0.550416	0.584381	0.697902	0.946954	1.36142	1.8459	2.11085	2.00576	1.8301	1.81686	2.07144	2.40598	2.64269	2.70678	2.63234	2.28109	1.78367	1.38062	1.13891	1.09884	1.31722	2.00657	4.01498	9.30565	NaN	NaN	NaN	NaN	NaN				NaN	NaN	NaN	NaN	NaN	NaN	NaN	NaN	NaN	NaN	NaN	NaN	0.810739
1.14388	0.953571	0.845856	0.761118	0.672135	0.5814	0.520388	0.550241	0.730422	0.974704	1.19179	1.22917	1.12481	1.22969	1.62151	2.22739	2.74505	3.02176	3.02315	2.87856	2.48922	1.90873	1.43324	1.1837	1.1764	1.446	2.14423	3.92712	8.58183	9.29848	NaN	NaN	NaN	NaN				NaN	NaN	NaN	NaN	NaN	NaN	NaN	NaN	NaN	NaN	NaN	NaN	0.460685
1.38691	1.12509	0.978018	0.870026	0.755616	0.617556	0.491272	0.456916	0.590562	0.748281	0.845521	0.801579	0.76223	1.05096	1.65184	2.42064	2.98827	3.23247	3.18775	3.07605	2.79926	2.24531	1.6845	1.37612	1.35004	1.62263	2.26461	3.65939	6.66868	7.29904	NaN	NaN	NaN	NaN				NaN	NaN	NaN	NaN	NaN	NaN	NaN	NaN	NaN	NaN	NaN	NaN	NaN
1.56156	1.26174	1.08469	0.949944	0.805474	0.633274	0.490209	0.45444	0.555662	0.656492	0.697527	0.643886	0.695681	1.08783	1.73254	2.48542	2.97749	3.16836	3.14443	3.10474	2.93537	2.48427	1.95739	1.64568	1.5776	1.78106	2.26285	3.11993	4.41436	4.9377	NaN	NaN	NaN	NaN				NaN	NaN	NaN	NaN	NaN	NaN	NaN	NaN	NaN	NaN	NaN	NaN	NaN
1.61815	1.33137	1.14531	0.979424	0.79392	0.603963	0.497425	0.505798	0.586918	0.64184	0.634966	0.566292	0.674498	1.12098	1.74273	2.4238	2.83537	3.03334	3.07184	3.03461	2.80973	2.38286	1.96745	1.74098	1.65383	1.72723	1.94285	2.23683	2.4684	NaN	NaN	NaN	NaN	NaN				NaN	NaN	NaN	NaN	NaN	NaN	NaN	NaN	NaN	NaN	NaN	NaN	NaN
1.54621	1.3075	1.13064	0.932595	0.717864	0.556485	0.508435	0.541429	0.593468	0.598633	0.525088	0.410775	0.556526	1.0644	1.68838	2.34384	2.73059	2.93647	2.95232	2.78917	2.42394	2.03895	1.77445	1.64824	1.57216	1.55433	1.57261	1.51954	1.40429	NaN	NaN	NaN	NaN	NaN				NaN	NaN	NaN	NaN	NaN	NaN	NaN	NaN	NaN	NaN	NaN	NaN	NaN
1.38147	1.2004	1.03856	0.822744	0.631057	0.531764	0.517817	0.544452	0.563595	0.533676	0.426539	0.299591	0.491401	1.03493	1.61767	2.18799	2.52501	2.68425	2.60208	2.30562	1.91099	1.65711	1.53549	1.4843	1.44016	1.41599	1.39354	1.26434	NaN	NaN	NaN	NaN	NaN	NaN				NaN	NaN	NaN	NaN	NaN	NaN	NaN	NaN	NaN	NaN	NaN	NaN	NaN
0.866841	0.878828	0.835084	0.724824	0.619013	0.553496	0.540479	0.554515	0.562521	0.539811	0.471199	0.433418	0.676144	1.13007	1.56964	2.00879	2.25798	2.27733	2.02979	1.69407	1.42384	1.3192	1.28713	1.27421	1.2576	1.26991	1.3224	1.56067	NaN	NaN	NaN	NaN	NaN	NaN				NaN	NaN	NaN	NaN	NaN	NaN	NaN	NaN	NaN	NaN	NaN	NaN	NaN
NaN	0.891774	0.890366	0.843693	0.7606	0.688422	0.687954	0.732411	0.797904	0.858545	0.922081	1.03306	1.21588	1.38061	1.53947	1.78968	1.92244	1.83668	1.54546	1.30819	1.16677	1.11421	1.08534	1.06823	1.05646	1.10067	1.23704	NaN	NaN	NaN	NaN	NaN	NaN	NaN				NaN	NaN	NaN	NaN	NaN	NaN	NaN	NaN	NaN	NaN	NaN	NaN	NaN
1.01993	1.05461	1.01916	0.962483	0.885183	0.847556	0.930682	1.09903	1.29487	1.44469	1.51679	1.55951	1.61893	1.66677	1.71028	1.84579	1.82627	1.60695	1.30855	1.16388	1.0978	1.05459	0.999715	0.955019	0.917175	0.942529	1.04492	NaN	NaN	NaN	NaN	NaN	NaN	NaN				NaN	NaN	NaN	NaN	NaN	NaN	NaN	NaN	NaN	NaN	NaN	NaN	NaN
1.09589	1.10978	1.05567	0.979091	0.89455	0.881309	1.0214	1.26653	1.51833	1.63901	1.59581	1.56313	1.62751	1.77518	1.95785	2.13671	1.97512	1.61237	1.29801	1.18522	1.14274	1.09661	1.02384	0.95464	0.882517	0.868752	0.858833	NaN	NaN	NaN	NaN	NaN	NaN	NaN				NaN	NaN	NaN	NaN	NaN	NaN	NaN	NaN	NaN	NaN	NaN	NaN	NaN
NaN	1.13627	1.05329	0.946837	0.855263	0.862422	1.02214	1.26561	1.45265	1.47182	1.40064	1.39872	1.51796	1.75942	2.09973	2.37804	2.1219	1.68639	1.36764	1.24265	1.19711	1.15211	1.08711	1.01968	0.934266	0.89406	0.740141	NaN	NaN	NaN	NaN	NaN	NaN	NaN				NaN	NaN	NaN	NaN	NaN	NaN	NaN	NaN	NaN	NaN	NaN	NaN	NaN
NaN	1.14591	1.02238	0.881109	0.795571	0.83543	1.00987	1.23415	1.31082	1.25733	1.22305	1.28014	1.44829	1.73594	2.15221	2.48928	2.16591	1.73825	1.44217	1.30511	1.25036	1.20354	1.14608	1.08552	0.998244	0.956239	NaN	NaN	NaN	NaN	NaN	NaN	NaN	NaN
NaN	NaN	0.969009	0.788531	0.726612	0.820099	1.00218	1.18451	1.14286	1.10007	1.129	1.23481	1.42385	1.71113	2.13192	2.48816	2.14442	1.77714	1.50968	1.35967	1.2931	1.24597	1.19726	1.15672	1.06473	1.06543	NaN	NaN	NaN	NaN	NaN	NaN	NaN	NaN
NaN	NaN	NaN	NaN	NaN	0.824474	0.969308	1.11407	1.06185	1.10985	1.19004	1.2997	1.4593	1.70604	2.06858	2.3825	2.06066	1.77841	1.55102	1.39657	1.31796	1.26916	1.22433	1.22873	NaN	NaN	NaN	NaN	NaN	NaN	NaN	NaN	NaN	NaN				NaN	NaN	NaN	NaN	NaN	NaN	NaN	NaN	NaN	NaN	NaN	NaN	NaN
NaN	NaN	NaN	NaN	NaN	NaN	NaN	1.05035	1.14765	1.33057	1.48192	1.56891	1.63031	1.7784	1.97561	2.18829	1.91521	1.72222	1.54892	1.40591	1.31837	1.2614	1.20573	NaN	NaN	NaN	NaN	NaN	NaN	NaN	NaN	NaN	NaN	NaN				NaN	NaN	NaN	NaN	NaN	NaN	NaN	NaN	NaN	NaN	NaN	NaN	NaN
NaN	NaN	NaN	NaN	NaN	NaN	NaN	0.977788	1.25305	1.59797	1.91745	2.10288	2.09304	2.0813	1.78931	1.82339	1.63098	1.54357	1.45361	1.35776	1.28634	1.23234	NaN	NaN	NaN	NaN	NaN	NaN	NaN	NaN	NaN	NaN	NaN	NaN				NaN	NaN	NaN	NaN	NaN	NaN	NaN	NaN	NaN	NaN	NaN	NaN	NaN
NaN	NaN	NaN	NaN	NaN	NaN	NaN	0.937722	1.29591	1.73574	2.20733	2.62773	2.87246	3.14497	NaN	NaN	1.16979	1.21482	1.24566	1.23073	1.17962	NaN	NaN	NaN	NaN	NaN	NaN	NaN	NaN	NaN	NaN	NaN	NaN	NaN				NaN	NaN	NaN	NaN	NaN	NaN	NaN	NaN	NaN	NaN	NaN	NaN	NaN
NaN	NaN	NaN	NaN	NaN	NaN	NaN	0.85651	1.23213	1.69091	2.20494	2.72824	3.21847	NaN	NaN	NaN	NaN	NaN	0.634485	NaN	NaN	NaN	NaN	NaN	NaN	NaN	NaN	NaN	NaN	NaN	NaN	NaN	NaN	NaN				NaN	NaN	NaN	NaN	NaN	NaN	NaN	NaN	NaN	NaN	NaN	NaN	NaN
																																					NaN	NaN	NaN	NaN	NaN	NaN	NaN	NaN	NaN	NaN	NaN	NaN	NaN
																																					NaN	NaN	NaN	NaN	NaN	NaN	NaN	NaN	NaN	NaN	NaN	NaN	NaN
NaN	NaN	NaN	NaN	NaN	NaN	NaN	NaN	NaN	NaN	NaN	NaN	NaN	NaN	NaN	NaN	NaN	NaN	NaN	NaN	NaN	NaN	NaN	NaN	NaN	NaN	NaN	NaN	NaN	NaN	NaN	NaN	NaN	NaN	NaN			NaN	NaN	NaN	NaN	NaN	NaN	NaN	NaN	NaN	NaN	NaN	NaN	NaN
NaN	NaN	NaN	NaN	NaN	NaN	NaN	NaN	NaN	NaN	NaN	NaN	NaN	NaN	NaN	NaN	NaN	NaN	NaN	NaN	NaN	NaN	NaN	NaN	NaN	NaN	NaN	NaN	NaN	NaN	NaN	NaN	NaN	NaN	NaN			NaN	NaN	NaN	NaN	NaN	NaN	NaN	NaN	NaN	NaN	NaN	NaN	NaN
NaN	NaN	NaN	NaN	NaN	NaN	NaN	NaN	NaN	NaN	NaN	NaN	NaN	NaN	NaN	NaN	NaN	NaN	NaN	NaN	11.2223	10.7188	10.4065	11.6261	14.281	NaN	NaN	NaN	NaN	NaN	NaN	NaN	NaN	NaN	NaN			NaN	NaN	NaN	NaN	NaN	NaN	NaN	NaN	NaN	NaN	NaN	NaN	NaN
NaN	NaN	NaN	NaN	NaN	NaN	NaN	NaN	NaN	NaN	NaN	NaN	NaN	NaN	NaN	NaN	NaN	NaN	3.63989	2.17358	1.59998	1.53044	1.98256	3.42642	6.70237	13.5395	17.0552	11.363	5.25948	NaN	NaN	NaN	NaN	NaN	NaN			0.27458	0.255754	0.235172	0.243957	0.292214	NaN	NaN	NaN	NaN	NaN	NaN	NaN	NaN
NaN	NaN	NaN	NaN	NaN	NaN	NaN	NaN	NaN	NaN	NaN	NaN	NaN	NaN	NaN	NaN	12.3932	5.97802	1.69386	0.880275	0.633695	0.635251	0.879508	1.61798	3.54729	9.28425	15.7683	12.1677	6.9933	3.96776	NaN	NaN	NaN	NaN	NaN			0.213312	0.207173	0.200477	0.215729	0.25521	0.28704	NaN	NaN	NaN	NaN	NaN	NaN	NaN
NaN	NaN	NaN	NaN	NaN	NaN	NaN	NaN	NaN	NaN	NaN	NaN	NaN	NaN	NaN	17.0416	10.4605	4.26203	1.16952	0.598249	0.429426	0.418648	0.553378	0.971445	2.12818	6.23009	13.0908	11.0628	7.61622	5.3018	3.93215	NaN	NaN	NaN	NaN			0.219596	0.208087	0.19289	0.190305	0.192332	0.174083	0.126066	0.0619628	0.0924769	0.33779	0.655939	0.87807	0.922018
NaN	NaN	NaN	NaN	NaN	NaN	NaN	NaN	NaN	NaN	NaN	NaN	NaN	NaN	19.1471	12.3089	6.93529	3.16177	1.11275	0.621756	0.452513	0.413118	0.489466	0.769454	1.56115	4.48816	10.0973	9.14653	7.42039	6.26041	5.54419	NaN	NaN	NaN	NaN			0.234187	0.214747	0.189092	0.170941	0.150925	0.117154	0.0751768	0.0347175	0.0420349	0.164772	0.368369	0.543105	0.592885
NaN	NaN	NaN	NaN	NaN	NaN	NaN	NaN	NaN	NaN	NaN	NaN	NaN	NaN	13.7614	8.01296	4.65439	2.68944	1.33667	0.854036	0.639502	0.55716	0.601715	0.857395	1.587	4.09168	8.43518	8.14158	7.58475	7.30634	7.00656	NaN	NaN	NaN	NaN			0.270989	0.238186	0.197117	0.163261	0.129805	0.0936379	0.0615411	0.0336359	0.0256281	0.0709984	0.168318	0.27709	0.336232
NaN	NaN	NaN	NaN	NaN	NaN	NaN	NaN	NaN	NaN	NaN	NaN	NaN	15.3134	9.8904	5.73755	3.70907	2.72172	1.87351	1.38501	1.08299	0.925716	0.943822	1.25482	2.13841	4.6569	7.92551	7.97296	8.05517	8.24497	8.02376	NaN	NaN	NaN	NaN			0.339934	0.284828	0.221083	0.170876	0.129437	0.095894	0.072282	0.0501758	0.0292796	0.0325205	0.0698254	0.14028	0.214579
NaN	NaN	NaN	NaN	NaN	NaN	NaN	NaN	NaN	NaN	NaN	NaN	NaN	12.2348	8.24243	5.1591	3.76893	3.25165	2.81584	2.40733	2.01236	1.73333	1.7159	2.14949	3.31223	5.82963	8.3241	8.8992	9.4683	9.79271	9.32802	NaN	NaN	NaN	NaN			0.427943	0.34058	0.248501	0.184009	0.1405	0.114938	0.101921	0.0830687	0.048074	0.0251834	0.0326587	0.0847505	0.159892
NaN	NaN	NaN	NaN	NaN	NaN	NaN	NaN	NaN	NaN	NaN	NaN	12.57	10.224	7.76205	5.59175	4.59883	4.37707	4.3478	4.21419	3.84633	3.40423	3.28563	3.77797	4.99373	7.00552	9.04621	10.39	11.4725	11.7972	11.0621	NaN	NaN	NaN	NaN			0.510629	0.382753	0.262304	0.19201	0.15633	0.149271	0.155156	0.138693	0.0819482	0.0314184	0.0156728	0.0535112	0.115271
NaN	NaN	NaN	NaN	NaN	NaN	NaN	11.3105	12.8814	13.452	12.4639	11.0184	10.0205	8.98285	7.90915	6.69675	6.14136	6.25636	6.59149	6.68872	6.23669	5.40864	4.93219	5.16845	6.09796	7.79457	10.0468	12.3356	14.0274	14.3692	13.3021	NaN	NaN	NaN	NaN			0.587668	0.413342	0.266481	0.20171	0.185281	0.210447	0.244594	0.223258	0.129141	0.0459679	0.0111142	0.0361729	0.0745742
NaN	NaN	NaN	NaN	NaN	7.28788	8.52426	9.61998	10.3251	10.1408	9.16831	8.24951	7.81726	7.69725	7.66302	7.5469	7.7815	8.41251	8.92054	8.75274	7.73289	6.38759	5.58238	5.62961	6.47878	8.24562	10.811	13.8344	16.0909	16.6983	15.437	NaN	NaN	NaN	NaN			NaN	0.342101	0.213714	0.200125	0.235842	0.322184	0.391841	0.337557	0.177108	0.0568458	0.0062467	0.0191654	0.0373969
NaN	NaN	NaN	NaN	6.16886	6.53925	7.30044	7.81494	7.78224	7.11002	6.3852	6.14751	6.34449	6.74258	7.27979	8.00608	9.11664	10.2914	10.8545	10.4551	9.09188	7.46201	6.38745	6.26454	7.07482	8.89171	11.5667	15.0974	17.7919	18.6625	17.1205	NaN	NaN	NaN	NaN			NaN	NaN	NaN	NaN	NaN	0.591215	0.662017	0.465903	0.202699	0.0570026	0	0	0
NaN	8.50229	7.22161	6.13794	5.35236	5.21878	5.53219	5.66752	5.36962	4.78053	4.56109	4.91216	5.57997	6.3271	7.2813	8.53219	10.0317	11.1566	11.5104	11.1741	10.0131	8.56085	7.45289	7.23054	7.95213	9.68201	12.3226	16.1259	18.9138	19.8199	18.2015	16.1564	NaN	NaN	NaN			NaN	NaN	NaN	NaN	NaN	NaN	NaN	NaN	NaN	NaN	0	0	0
6.73285	5.98417	5.29224	4.70617	4.1643	3.77906	3.75189	3.78925	3.61054	3.35804	3.54891	4.25753	5.25675	6.32662	7.66308	9.24921	10.7954	11.6412	11.6657	11.2557	10.3696	9.4354	8.70085	8.60813	9.28268	10.9377	13.5916	17.353	19.6791	20.2009	18.7536	17.197	NaN	NaN	NaN			NaN	NaN	NaN	NaN	NaN	NaN	NaN	NaN	NaN	NaN	NaN	NaN	NaN
5.34781	4.79227	4.26751	3.82786	3.37442	2.89026	2.63748	2.65872	2.69397	2.76776	3.19481	4.07702	5.31955	6.71847	8.31251	9.90349	11.1984	11.744	11.4958	10.9319	10.3059	10.0362	9.94073	10.1186	10.7435	12.2794	14.8956	18.3894	20.2345	20.4824	19.4765	18.535	17.9216	NaN	NaN			NaN	NaN	NaN	NaN	NaN	NaN	NaN	NaN	NaN	NaN	NaN	NaN	NaN
4.39337	4.0013	3.60836	3.26614	2.88266	2.40005	2.05506	2.10058	2.36653	2.76326	3.41828	4.47686	5.97271	7.61974	9.15936	10.3654	11.214	11.5189	11.1484	10.5224	10.2205	10.6378	11.2821	11.8334	12.4107	13.6623	15.9174	18.8902	20.5301	20.918	20.5772	20.2489	20.0359	NaN	NaN			NaN	NaN	NaN	NaN	NaN	NaN	0	NaN	NaN	NaN	NaN	NaN	NaN
3.72427	3.45931	3.16876	2.89415	2.56436	2.1164	1.74885	1.82245	2.27258	2.97555	3.97918	5.37738	7.15959	8.86046	10.1175	10.8624	11.2984	11.3807	10.898	10.2173	10.2018	11.0952	12.3436	13.3411	13.9695	14.8227	16.4353	18.7783	20.6572	21.699	22.2068	22.4935	22.7118	NaN	NaN			NaN	NaN	NaN	NaN	NaN	NaN	0	0	NaN	NaN	NaN	NaN	0
3.11006	2.98808	2.82115	2.62506	2.35355	1.95596	1.60308	1.71404	2.3054	3.24846	4.68281	6.59178	8.71247	10.3824	11.3767	11.815	11.9865	11.7989	11.0438	10.2128	10.3516	11.3981	12.8956	14.2178	15.0329	15.6385	16.6803	18.4764	20.8122	22.6574	23.8281	24.3978	24.7527	24.9776	NaN			NaN	NaN	NaN	NaN	NaN	NaN	NaN	NaN	NaN	NaN	NaN	NaN	0
2.47165	2.4996	2.48718	2.4006	2.19431	1.82511	1.45606	1.56262	2.24856	3.40695	5.37441	7.94645	10.461	12.1664	13.0474	13.2989	13.1884	12.5279	11.3465	10.3595	10.5572	11.4716	12.8323	14.2119	15.2238	15.8011	16.5217	17.8162	20.2903	22.4593	23.6285	23.8264	23.8258	24.0916	NaN			NaN	NaN	NaN	NaN	NaN	NaN	NaN	NaN	NaN	NaN	NaN	NaN	0
1.87835	2.0077	2.13499	2.15986	1.99729	1.62487	1.26307	1.38244	2.10452	3.4621	5.94573	9.09246	11.8555	13.6896	14.6597	14.8096	14.3712	13.2198	11.8033	10.9135	11.187	11.9182	12.9776	14.1272	15.0771	15.6186	16.1817	17.0145	19.0031	20.6883	21.1062	20.5053	20.0302	20.2502	NaN			NaN	NaN	NaN	NaN	NaN	NaN	NaN	NaN	NaN	NaN	NaN	NaN	0
1.30482	1.44794	1.6456	1.73831	1.56056	1.23526	1.02422	1.19504	1.89261	3.42416	6.32678	9.95312	12.5918	14.4902	15.6239	15.6236	14.846	13.4561	12.2679	11.995	12.5729	13.2719	13.9589	14.5402	14.9782	15.2527	15.8109	16.6437	17.9844	18.7899	18.2127	17.0053	16.4176	16.6637	NaN			NaN	NaN	NaN	NaN	NaN	NaN	NaN	NaN	NaN	NaN	NaN	NaN	NaN
0.781409	0.81693	0.92119	1.00736	0.983566	1.01038	1.05885	1.32208	2.08496	3.84156	6.98271	10.9241	13.2145	14.9848	15.9923	15.5022	14.3293	13.0547	12.5903	13.3483	14.4843	15.3876	15.7449	15.589	15.3183	15.1964	15.624	16.5483	17.297	17.4092	16.2258	14.9541	14.6954	15.4966	NaN			NaN	NaN	NaN	NaN	NaN	NaN	NaN	NaN	NaN	NaN	NaN	NaN	NaN
NaN	0.397904	0.434205	0.672843	0.901241	1.1825	1.40916	1.83767	2.8774	5.11614	8.61771	12.7619	14.8731	16.168	16.3728	15.0431	13.2761	12.0726	12.3638	14.2686	16.3108	17.7398	17.924	17.1365	16.3022	15.8164	15.8402	16.5652	16.8394	16.7038	15.3326	14.1986	14.4552	16.4614	NaN			NaN	NaN	NaN	NaN	NaN	NaN	NaN	NaN	NaN	NaN	NaN	NaN	NaN
NaN	NaN	0.581843	0.85831	1.14736	1.55658	1.99364	2.68764	4.03262	6.47128	9.83467	13.699	16.0152	16.7947	15.8211	13.5725	11.207	9.91935	10.5239	13.1898	16.6129	19.4223	20.0621	19.1747	18.1255	17.3195	16.6661	16.7569	16.5764	16.4769	15.058	13.926	14.6601	18.2523	NaN			NaN	NaN	NaN	NaN	NaN	NaN	NaN	NaN	NaN	NaN	NaN	NaN	NaN
NaN	NaN	0.778277	1.05164	1.36058	1.75019	2.19049	2.87807	4.05307	6.00523	8.63334	11.8128	14.437	14.999	13.3971	10.962	8.77782	7.72983	8.37398	10.8985	14.8061	18.7532	20.2406	20.0071	19.4023	18.6886	17.6969	17.1809	16.699	16.4212	14.6911	13.217	14.1576	NaN	NaN			NaN	NaN	NaN	NaN	NaN	NaN	NaN	NaN	NaN	NaN	NaN	NaN	NaN
NaN	NaN	0.8672	1.11799	1.39677	1.62458	1.87122	2.33645	3.15828	4.53835	6.42265	8.72572	10.9343	11.2822	9.81177	8.00343	6.57739	5.96913	6.58701	8.61705	12.2184	16.7656	19.3968	20.2231	20.2929	19.9354	19.1768	18.433	17.748	16.8318	14.4111	11.9238	NaN	NaN	NaN			NaN	NaN	NaN	NaN	NaN	NaN	NaN	NaN	NaN	NaN	NaN	NaN	NaN
NaN	NaN	0.878588	1.08405	1.2556	1.30657	1.42288	1.74469	2.34504	3.35064	4.71402	6.32101	7.82215	7.98544	7.09135	6.10218	5.35728	5.07091	5.66106	7.32758	10.5357	15.1127	18.4215	20.0148	20.6551	20.9603	21.2683	20.7143	19.6459	17.9158	15.0006	NaN	NaN	NaN	NaN			NaN	NaN	NaN	NaN	NaN	NaN	NaN	NaN	NaN	NaN	NaN	NaN	NaN
NaN	NaN	NaN	1.01784	1.03724	1.02788	1.13747	1.4144	1.90596	2.67752	3.68995	4.85685	5.9164	6.24341	6.17881	5.94897	5.6263	5.42895	5.92419	7.37155	10.3571	14.6805	17.8463	19.3509	20.3659	21.5331	22.9425	22.5592	21.1228	18.9378	16.1677	NaN	NaN	NaN	NaN			NaN	NaN	NaN	NaN	NaN	NaN	NaN	NaN	NaN	NaN	NaN	NaN	NaN
NaN	NaN	NaN	NaN	0.749364	0.824955	0.982709	1.251	1.67265	2.27782	3.04999	3.97475	4.93015	5.88964	7.05754	7.67263	7.61035	7.28913	7.56417	8.77081	11.4132	14.9716	17.2078	17.9537	19.2	20.9987	22.818	22.7187	21.3419	19.1698	NaN	NaN	NaN	NaN	NaN			NaN	NaN	NaN	NaN	NaN	NaN	NaN	NaN	NaN	NaN	NaN	NaN	NaN
NaN	NaN	NaN	NaN	0.508071	0.711374	0.901861	1.15807	1.51994	1.98935	2.55539	3.28376	4.29161	6.31759	9.33792	11.1985	11.5433	10.9414	10.687	11.1031	12.3357	13.8675	14.5366	14.6687	16.3693	18.5179	20.2484	20.4016	19.2335	NaN	NaN	NaN	NaN	NaN	NaN			NaN	NaN	NaN	NaN	NaN	NaN	NaN	NaN	NaN	NaN	NaN	NaN	NaN
NaN	NaN	NaN	NaN	0.322519	0.613669	0.816159	1.05912	1.36942	1.72216	2.09412	2.63281	3.74402	6.89726	11.8567	15.3972	17.0575	16.4786	14.9735	13.178	11.9353	11.4558	11.3381	NaN	NaN	NaN	NaN	NaN	NaN	NaN	NaN	NaN	NaN	NaN	NaN
NaN	NaN	NaN	NaN	NaN	0.56122	0.753463	0.967583	1.21126	1.43313	1.59996	1.94041	3.13057	7.13209	13.1126	NaN	NaN	NaN	NaN	10.2961	8.67193	8.12804	NaN	NaN	NaN	NaN	NaN	NaN	NaN	NaN	NaN	NaN	NaN	NaN	NaN
NaN	NaN	NaN	NaN	NaN	NaN	0.574389	0.743275	0.901138	0.983155	0.966981	1.18652	NaN	NaN	NaN	NaN	NaN	NaN	NaN	NaN	NaN	NaN	NaN	NaN	NaN	NaN	NaN	NaN	NaN	NaN	NaN	NaN	NaN	NaN	NaN			NaN	NaN	NaN	NaN	NaN	NaN	NaN	NaN	NaN	NaN	NaN	NaN	NaN
																																					NaN	NaN	NaN	NaN	NaN	NaN	NaN	NaN	NaN	NaN	NaN	NaN	NaN
																																					NaN	NaN	NaN	NaN	NaN	NaN	NaN	NaN	NaN	NaN	NaN	NaN	NaN
NaN	NaN	NaN	NaN	NaN	NaN	NaN	NaN	NaN	NaN	NaN	NaN	NaN	NaN	NaN	NaN	NaN	NaN	NaN	NaN	NaN	NaN	NaN	NaN	NaN	NaN	NaN	NaN	NaN	NaN	NaN	NaN	NaN	NaN	NaN			NaN	NaN	NaN	NaN	NaN	NaN	NaN	NaN	NaN	NaN	NaN	NaN	NaN
NaN	NaN	NaN	NaN	NaN	NaN	NaN	NaN	NaN	NaN	NaN	NaN	NaN	NaN	NaN	NaN	NaN	NaN	NaN	NaN	NaN	NaN	NaN	NaN	NaN	NaN	NaN	NaN	NaN	NaN	NaN	NaN	NaN	NaN	NaN			NaN	NaN	NaN	NaN	NaN	NaN	NaN	NaN	NaN	NaN	NaN	NaN	NaN
NaN	NaN	NaN	NaN	NaN	NaN	NaN	NaN	NaN	NaN	NaN	NaN	NaN	NaN	NaN	NaN	NaN	NaN	NaN	NaN	2.54653	3.99929	6.03642	8.01936	9.41006	NaN	NaN	NaN	NaN	NaN	NaN	NaN	NaN	NaN	NaN			NaN	NaN	NaN	NaN	NaN	NaN	NaN	NaN	NaN	NaN	NaN	NaN	NaN
NaN	NaN	NaN	NaN	NaN	NaN	NaN	NaN	NaN	NaN	NaN	NaN	NaN	NaN	NaN	NaN	NaN	NaN	1.21646	0.80969	0.716555	0.830352	1.26988	2.28424	4.21517	7.76246	8.84185	4.85881	1.88172	NaN	NaN	NaN	NaN	NaN	NaN			NaN	NaN	NaN	NaN	NaN	NaN	NaN	NaN	NaN	NaN	NaN	NaN	NaN
NaN	NaN	NaN	NaN	NaN	NaN	NaN	NaN	NaN	NaN	NaN	NaN	NaN	NaN	NaN	NaN	4.15423	2.19792	0.880907	0.58819	0.491985	0.520477	0.707895	1.2089	2.40686	5.7081	8.68689	5.63178	2.67137	1.29276	NaN	NaN	NaN	NaN	NaN			NaN	NaN	NaN	NaN	NaN	NaN	NaN	NaN	NaN	NaN	NaN	NaN	NaN
NaN	NaN	NaN	NaN	NaN	NaN	NaN	NaN	NaN	NaN	NaN	NaN	NaN	NaN	NaN	7.10618	3.79871	1.76234	0.738938	0.523422	0.446349	0.459524	0.573335	0.881725	1.6625	4.20575	7.60681	5.37802	3.07307	1.98477	1.4692	NaN	NaN	NaN	NaN			NaN	NaN	NaN	NaN	NaN	NaN	NaN	NaN	NaN	NaN	NaN	NaN	NaN
NaN	NaN	NaN	NaN	NaN	NaN	NaN	NaN	NaN	NaN	NaN	NaN	NaN	NaN	9.0932	5.20116	2.73878	1.40823	0.693694	0.518476	0.457682	0.471851	0.564241	0.799097	1.37436	3.26952	6.08215	4.60908	3.1666	2.55535	2.28246	NaN	NaN	NaN	NaN			NaN	NaN	NaN	NaN	NaN	NaN	NaN	NaN	NaN	NaN	NaN	NaN	NaN
NaN	NaN	NaN	NaN	NaN	NaN	NaN	NaN	NaN	NaN	NaN	NaN	NaN	NaN	6.09492	3.60812	2.21688	1.3806	0.797864	0.605583	0.537057	0.548243	0.637239	0.857124	1.36551	2.88276	4.85031	3.96896	3.15277	2.87622	2.811	NaN	NaN	NaN	NaN			0	0	0	0	0.0255727	NaN	NaN	NaN	NaN	NaN	NaN	NaN	NaN
NaN	NaN	NaN	NaN	NaN	NaN	NaN	NaN	NaN	NaN	NaN	NaN	NaN	6.54452	4.46386	3.04204	2.21466	1.62397	1.09309	0.834971	0.722679	0.713914	0.805062	1.0534	1.60239	2.94747	4.18722	3.62098	3.07636	2.92039	2.95598	NaN	NaN	NaN	NaN			0.0538023	0.0509158	0.0477837	0.0497928	0.073188	0.167564	NaN	NaN	NaN	NaN	NaN	NaN	NaN
NaN	NaN	NaN	NaN	NaN	NaN	NaN	NaN	NaN	NaN	NaN	NaN	NaN	5.43179	3.93711	3.02436	2.46348	2.02904	1.58041	1.26859	1.08519	1.03042	1.12223	1.43625	2.08184	3.23959	3.94976	3.62539	3.28158	3.23595	3.29994	NaN	NaN	NaN	NaN			0.068725	0.0675466	0.0662766	0.0692363	0.0804071	0.117079	0.25943	0.457847	0.547158	0.33779	0.110862	0	0
NaN	NaN	NaN	NaN	NaN	NaN	NaN	NaN	NaN	NaN	NaN	NaN	6.30403	4.65044	3.75468	3.28949	2.97305	2.67306	2.33278	2.01503	1.76368	1.64112	1.72658	2.10273	2.74566	3.50421	3.94172	3.97795	4.01797	4.20292	4.17162	NaN	NaN	NaN	NaN			0.0811673	0.0794937	0.0768454	0.0767812	0.0766358	0.0869565	0.15031	0.245641	0.308023	0.215546	0.0858902	0.00854576	0
NaN	NaN	NaN	NaN	NaN	NaN	NaN	5.19539	6.34457	6.95149	6.55927	5.56817	4.54178	3.7056	3.49961	3.61775	3.71095	3.65842	3.46535	3.11128	2.67072	2.34729	2.32736	2.64411	3.15085	3.65822	4.16921	4.70126	5.30497	5.84959	5.71979	NaN	NaN	NaN	NaN			0.0854233	0.0834353	0.0793123	0.0757541	0.0682389	0.0677682	0.0989747	0.149625	0.190845	0.14588	0.0670022	0.015035	0
NaN	NaN	NaN	NaN	NaN	2.4805	3.28355	4.32819	5.42202	5.93288	5.32481	4.18329	3.25944	2.87944	3.15978	3.86043	4.57962	4.94811	4.90307	4.30963	3.39841	2.7305	2.5925	2.89037	3.39737	3.87775	4.48035	5.35364	6.35468	7.20777	7.10135	NaN	NaN	NaN	NaN			0.0788166	0.0770021	0.0718263	0.0662054	0.0571605	0.057645	0.0815566	0.119689	0.152423	0.122947	0.0614108	0.0200388	0
NaN	NaN	NaN	NaN	1.74153	2.23074	2.85057	3.59253	4.29666	4.6163	4.20502	3.4131	2.73895	2.5001	2.95826	4.05019	5.42496	6.36203	6.55841	5.76217	4.33004	3.21247	2.85859	3.07943	3.57393	4.05043	4.69919	5.82416	7.07475	8.0995	7.96578	NaN	NaN	NaN	NaN			0.0632152	0.0622944	0.0571927	0.0521483	0.0460452	0.0523465	0.0780599	0.114562	0.141422	0.113705	0.0575476	0.0209896	0
NaN	0.647778	0.93642	1.30019	1.73375	2.15943	2.58456	2.96692	3.26632	3.46223	3.354	2.99931	2.62721	2.4656	2.95541	4.15155	5.72334	6.87197	7.24576	6.57023	5.01629	3.61597	3.04064	3.13731	3.58323	4.10988	4.91761	6.38029	7.89839	9.04358	8.9582	8.03154	NaN	NaN	NaN			0.0452609	0.0452668	0.0409258	0.0381603	0.036216	0.0475649	0.0742776	0.107228	0.125078	0.0966323	0.0476096	0.0176155	0
0.937511	1.04668	1.17763	1.37026	1.67395	2.03126	2.35553	2.51233	2.56629	2.7125	2.84042	2.83522	2.75821	2.73883	3.26854	4.35267	5.70086	6.68554	7.04027	6.57263	5.27931	3.94736	3.30137	3.29256	3.70802	4.38413	5.50395	7.28779	8.87786	9.92049	9.9172	9.1297	NaN	NaN	NaN			0.00941576	0.0166827	0.0187669	0.0219459	0.0258542	0.0415695	0.067858	0.0946373	0.101199	0.0725878	0.0337621	0.0119079	0
1.1086	1.20193	1.31094	1.46116	1.69706	1.9778	2.23523	2.31505	2.28494	2.40693	2.64739	2.86518	3.05838	3.26431	3.88897	4.77053	5.72087	6.34269	6.48022	6.10861	5.20524	4.1869	3.63504	3.58169	4.00694	4.88121	6.34944	8.32305	9.82475	10.7112	10.7877	10.0624	9.2427	NaN	NaN			NaN	0	0	0.00672863	0.0155687	0.0338598	0.0565564	0.072652	0.0678895	0.0439095	0.0189758	0.00630913	0
1.20154	1.29157	1.39443	1.5277	1.73549	1.99369	2.24788	2.34265	2.31966	2.42919	2.69318	3.0532	3.50419	4.00885	4.75355	5.41418	5.96202	6.20822	6.12621	5.7831	5.16753	4.4723	4.1108	4.1321	4.66965	5.75903	7.45269	9.36605	10.6314	11.32	11.3769	10.6141	9.48918	NaN	NaN			NaN	NaN	NaN	NaN	NaN	0	0	0	0	0	0	0	0
1.19783	1.31133	1.43605	1.58442	1.80161	2.07917	2.37431	2.51711	2.52586	2.63852	2.92082	3.37158	3.96145	4.64829	5.45788	5.98685	6.26483	6.22428	5.98779	5.6124	5.11868	4.64693	4.52516	4.76518	5.49932	6.72861	8.4054	9.98149	10.975	11.5354	11.5642	10.7707	9.25799	NaN	NaN			NaN	NaN	NaN	NaN	NaN	NaN	NaN	NaN	NaN	NaN	0	0	0
1.09539	1.24871	1.42098	1.61927	1.88993	2.22875	2.57982	2.73757	2.74002	2.87984	3.25937	3.80736	4.42429	5.12979	5.91308	6.3587	6.4755	6.28197	6.00364	5.55276	5.03054	4.64082	4.71065	5.20015	6.14064	7.41981	8.91485	10.0108	10.7907	11.3103	11.3056	10.4438	8.66434	5.64805	NaN			NaN	NaN	NaN	NaN	NaN	NaN	NaN	NaN	NaN	NaN	NaN	NaN	NaN
0.923517	1.11152	1.34151	1.61556	1.979	2.41219	2.77788	2.84679	2.77515	2.93919	3.42985	4.08369	4.74112	5.47981	6.26266	6.67703	6.66486	6.33747	5.97572	5.39128	4.83807	4.50368	4.68066	5.30759	6.34432	7.58968	8.87126	9.53636	10.1752	10.6774	10.6808	9.95253	8.53928	6.08432	NaN			NaN	NaN	NaN	NaN	NaN	NaN	NaN	NaN	NaN	NaN	NaN	NaN	NaN
0.728308	0.924862	1.19926	1.55215	2.00938	2.46822	2.62216	2.45501	2.35419	2.65928	3.32123	4.1125	4.86911	5.74249	6.59021	6.9729	6.78435	6.29015	5.82017	5.21349	4.77252	4.55286	4.79284	5.43256	6.40292	7.46536	8.49457	8.91759	9.4573	9.84123	9.75606	9.20195	8.4556	7.05592	NaN			NaN	NaN	NaN	NaN	NaN	NaN	0	NaN	NaN	NaN	NaN	NaN	NaN
0.477015	0.644243	0.929281	1.3228	1.73633	1.93226	1.75117	1.56366	1.63687	2.21108	3.20405	4.28762	5.13347	6.10584	6.91092	7.10062	6.6339	6.00722	5.60119	5.27337	5.11539	5.05843	5.31118	5.82526	6.4988	7.10429	7.7772	8.24584	8.83212	9.12491	8.95368	8.64389	8.57251	8.21116	NaN			NaN	NaN	NaN	NaN	NaN	NaN	0	0	NaN	NaN	NaN	NaN	0
0.286638	0.339554	0.470158	0.646929	0.863512	1.01401	1.03769	1.1354	1.45712	2.32137	3.69354	5.14005	5.95222	6.87733	7.45203	7.2779	6.52966	5.84859	5.70301	5.83628	6.00814	6.1094	6.30658	6.57307	6.83249	6.86591	7.08138	7.61765	8.34538	8.70031	8.53467	8.40847	8.7229	9.0091	NaN			NaN	NaN	NaN	NaN	NaN	NaN	NaN	NaN	NaN	NaN	NaN	NaN	0
NaN	0.132704	0.280444	0.375599	0.552733	0.751686	0.966515	1.28026	1.82166	2.98094	4.66058	6.15918	6.57721	6.97366	7.11215	6.8239	6.19965	5.66534	5.79846	6.36322	6.92523	7.28756	7.48276	7.55065	7.51077	7.07787	6.83967	7.3417	8.37122	9.11811	8.96373	8.57905	8.65783	8.84551	NaN			NaN	NaN	NaN	NaN	NaN	NaN	NaN	NaN	NaN	NaN	NaN	NaN	0
NaN	NaN	0.647707	0.692998	0.827233	0.994382	1.27056	1.71626	2.39297	3.61361	5.15606	6.15938	6.02842	5.84583	5.77341	5.70951	5.41168	5.08607	5.31466	6.07757	7.08199	7.97057	8.40907	8.54119	8.52645	7.93802	7.57237	8.26478	9.91788	11.3493	10.9768	9.57098	8.66512	8.05883	NaN			NaN	NaN	NaN	NaN	NaN	NaN	NaN	NaN	NaN	NaN	NaN	NaN	0
NaN	NaN	1.13854	1.22819	1.33544	1.36302	1.46481	1.77156	2.2813	3.158	4.18893	4.71871	4.41445	4.04973	4.14136	4.42297	4.44707	4.30143	4.46017	5.06626	6.16644	7.47446	8.25998	8.66095	8.96365	8.77419	9.10834	10.5215	12.8094	14.6395	14.0142	11.3639	9.01347	NaN	NaN			NaN	NaN	NaN	NaN	NaN	NaN	NaN	NaN	NaN	NaN	NaN	NaN	NaN
NaN	NaN	1.52392	1.64849	1.61885	1.35411	1.18842	1.30453	1.64258	2.22703	2.88744	3.24699	3.04927	2.70814	2.92231	3.34598	3.56508	3.57012	3.66815	4.04034	4.9839	6.49632	7.74292	8.52762	9.14833	9.56788	10.9772	12.9894	15.2883	16.7699	16.0382	12.7781	NaN	NaN	NaN			NaN	NaN	NaN	NaN	NaN	NaN	NaN	NaN	NaN	NaN	NaN	NaN	NaN
NaN	NaN	1.7478	1.81013	1.49296	1.03292	0.844619	0.929383	1.20827	1.65513	2.15342	2.50889	2.52483	2.32212	2.54992	2.87511	3.08673	3.14786	3.24458	3.52344	4.3715	5.89805	7.38916	8.3952	9.17424	10.0122	11.9056	13.6695	15.4219	16.4576	15.9432	NaN	NaN	NaN	NaN			NaN	NaN	NaN	NaN	NaN	NaN	NaN	NaN	NaN	NaN	NaN	NaN	NaN
NaN	NaN	NaN	1.73154	1.1334	0.737476	0.664724	0.765792	1.01141	1.37901	1.79813	2.20309	2.53833	2.80968	3.27313	3.41262	3.3721	3.28239	3.32843	3.61992	4.52764	6.05671	7.58931	8.72494	9.77377	10.6431	11.7502	12.4949	13.6057	14.3948	14.1211	NaN	NaN	NaN	NaN			NaN	NaN	NaN	NaN	NaN	NaN	NaN	NaN	NaN	NaN	NaN	NaN	NaN
NaN	NaN	NaN	NaN	0.764459	0.557641	0.582611	0.690468	0.903172	1.20999	1.57071	2.03328	2.80115	4.09681	5.49703	5.60856	5.02777	4.40069	4.13955	4.39887	5.36733	6.73637	8.09422	9.3374	10.6615	11.0324	10.7838	10.5532	11.0405	11.5654	NaN	NaN	NaN	NaN	NaN			NaN	NaN	NaN	NaN	NaN	NaN	NaN	NaN	NaN	NaN	NaN	NaN	NaN
NaN	NaN	NaN	NaN	0.426753	0.431556	0.520043	0.634479	0.828432	1.09741	1.41066	1.93749	3.27644	6.34474	9.86362	10.5651	9.33492	7.5485	6.30935	6.12677	6.67061	7.31299	8.02698	8.97993	10.1715	10.1546	9.36195	8.88714	9.01258	NaN	NaN	NaN	NaN	NaN	NaN			NaN	NaN	NaN	NaN	NaN	NaN	NaN	NaN	NaN	NaN	NaN	NaN	NaN
NaN	NaN	NaN	NaN	0.343978	0.370655	0.461615	0.571045	0.74675	0.980393	1.23701	1.83327	3.83895	9.14927	15.7742	18.3467	17.597	14.2575	10.4994	8.50744	7.66169	7.30713	7.34568	NaN	NaN	NaN	NaN	NaN	NaN	NaN	NaN	NaN	NaN	NaN	NaN			NaN	NaN	NaN	NaN	NaN	NaN	NaN	NaN	NaN	NaN	NaN	NaN	NaN
NaN	NaN	NaN	NaN	NaN	0.282409	0.375338	0.481477	0.637128	0.828425	1.01192	1.6611	4.2724	11.6178	20.7373	NaN	NaN	NaN	NaN	8.20796	6.6099	6.00927	NaN	NaN	NaN	NaN	NaN	NaN	NaN	NaN	NaN	NaN	NaN	NaN	NaN			NaN	NaN	NaN	NaN	NaN	NaN	NaN	NaN	NaN	NaN	NaN	NaN	NaN
NaN	NaN	NaN	NaN	NaN	NaN	0.240316	0.334751	0.465433	0.61586	0.738294	1.46258	NaN	NaN	NaN	NaN	NaN	NaN	NaN	NaN	NaN	NaN	NaN	NaN	NaN	NaN	NaN	NaN	NaN	NaN	NaN	NaN	NaN	NaN	NaN			NaN	NaN	NaN	NaN	NaN	NaN	NaN	NaN	NaN	NaN	NaN	NaN	NaN
																																					NaN	NaN	NaN	NaN	NaN	NaN	NaN	NaN	NaN	NaN	NaN	NaN	NaN
																																					NaN	NaN	NaN	NaN	NaN	NaN	NaN	NaN	NaN	NaN	NaN	NaN	NaN
																																					NaN	NaN	NaN	NaN	NaN	NaN	NaN	NaN	NaN	NaN	NaN	NaN	NaN
																																					NaN	NaN	NaN	NaN	NaN	NaN	NaN	NaN	NaN	NaN	NaN	NaN	NaN
																																					NaN	NaN	NaN	NaN	NaN	NaN	NaN	NaN	NaN	NaN	NaN	NaN	NaN
																																					NaN	NaN	NaN	NaN	NaN	NaN	NaN	NaN	NaN	NaN	NaN	NaN	NaN
																																					NaN	NaN	NaN	NaN	NaN	NaN	NaN	NaN	NaN	NaN	NaN	NaN	NaN
																																					NaN	NaN	NaN	NaN	NaN	NaN	NaN	NaN	NaN	NaN	NaN	NaN	NaN
																																					NaN	NaN	NaN	NaN	NaN	NaN	NaN	NaN	NaN	NaN	NaN	NaN	NaN
																																					NaN	NaN	NaN	NaN	NaN	NaN	NaN	NaN	NaN	NaN	NaN	NaN	NaN
																																					NaN	NaN	NaN	NaN	NaN	NaN	NaN	NaN	NaN	NaN	NaN	NaN	NaN
																																					0.719828	0.67582	0.59557	0.487913	0.361878	NaN	NaN	NaN	NaN	NaN	NaN	NaN	NaN
																																					0.651909	0.666437	0.654985	0.594271	0.492392	0.363088	NaN	NaN	NaN	NaN	NaN	NaN	NaN
																																					0.674492	0.69012	0.683948	0.637028	0.564214	0.494845	0.455375	0.640487	1.51089	3.1971	4.89017	5.52725	5.26458
																																					0.701077	0.711779	0.708597	0.684519	0.659913	0.665807	0.732899	1.02439	1.92123	3.40407	4.93048	5.77914	5.9038
																																					0.777236	0.766221	0.749821	0.738457	0.747623	0.805083	0.95397	1.35344	2.30179	3.5949	4.78548	5.46072	5.56234
																																					0.920838	0.865055	0.818468	0.812408	0.847742	0.949608	1.17262	1.6651	2.62185	3.67192	4.44528	4.76447	4.63412
																																					1.15399	1.01203	0.906923	0.892614	0.947912	1.0988	1.41068	2.01135	2.97794	3.81857	4.26452	4.26919	3.90448
																																					1.51227	1.2074	0.999404	0.961625	1.0376	1.25424	1.68465	2.41783	3.38796	4.0369	4.25561	4.09684	3.66897
																																					2.09449	1.48479	1.09733	1.0151	1.11776	1.43307	2.03367	2.93243	3.87503	4.31689	4.40906	4.30574	4.04406
																																					NaN	1.82312	1.16951	1.04704	1.21086	1.70847	2.5771	3.65224	4.4982	4.79209	5.03789	5.34367	5.39709
																																					NaN	NaN	NaN	NaN	NaN	2.18467	3.60816	4.80477	5.52086	6.02116	6.92107	8.05939	8.39766
																																					NaN	NaN	NaN	NaN	NaN	NaN	NaN	NaN	NaN	NaN	10.3939	12.2348	12.471
																																					NaN	NaN	NaN	NaN	NaN	NaN	NaN	NaN	NaN	NaN	NaN	NaN	NaN
																																					NaN	NaN	NaN	NaN	NaN	NaN	NaN	NaN	NaN	NaN	NaN	NaN	NaN
																																					NaN	NaN	NaN	NaN	NaN	NaN	16.0735	NaN	NaN	NaN	NaN	NaN	NaN
																																					NaN	NaN	NaN	NaN	NaN	NaN	16.775	18.7994	NaN	NaN	NaN	NaN	4.29168
																																					NaN	NaN	NaN	NaN	NaN	NaN	NaN	NaN	NaN	NaN	NaN	NaN	3.27546
																																					NaN	NaN	NaN	NaN	NaN	NaN	NaN	NaN	NaN	NaN	NaN	NaN	2.66242
																																					NaN	NaN	NaN	NaN	NaN	NaN	NaN	NaN	NaN	NaN	NaN	NaN	2.36312
																																					NaN	NaN	NaN	NaN	NaN	NaN	NaN	NaN	NaN	NaN	NaN	NaN	NaN
																																					NaN	NaN	NaN	NaN	NaN	NaN	NaN	NaN	NaN	NaN	NaN	NaN	NaN
																																					NaN	NaN	NaN	NaN	NaN	NaN	NaN	NaN	NaN	NaN	NaN	NaN	NaN
																																					NaN	NaN	NaN	NaN	NaN	NaN	NaN	NaN	NaN	NaN	NaN	NaN	NaN
																																					NaN	NaN	NaN	NaN	NaN	NaN	NaN	NaN	NaN	NaN	NaN	NaN	NaN
																																					NaN	NaN	NaN	NaN	NaN	NaN	NaN	NaN	NaN	NaN	NaN	NaN	NaN
																																					NaN	NaN	NaN	NaN	NaN	NaN	NaN	NaN	NaN	NaN	NaN	NaN	NaN
																																					NaN	NaN	NaN	NaN	NaN	NaN	NaN	NaN	NaN	NaN	NaN	NaN	NaN
																																					NaN	NaN	NaN	NaN	NaN	NaN	NaN	NaN	NaN	NaN	NaN	NaN	NaN
																																					NaN	NaN	NaN	NaN	NaN	NaN	NaN	NaN	NaN	NaN	NaN	NaN	NaN
[truncated: 62 more columns]
