# Supplementary material for: Hand position fields of neurons in the premotor cortex of macaques during natural reaching
Source: Nat Commun. 2025 Apr 12;16:3489. doi: 10.1038/s41467-025-58786-3 (PMC11993741; doi:10.1038/s41467-025-58786-3)
Supplement: Supplementary file 4 — Source data [file 41467_2025_58786_MOESM4_ESM.zip › Source Data/Source Data Figure S8.xlsx]

## Sheet: Figure S8
Figure S8		Missing records were represented by a NaN.
zero-centered trajectories
observed	x	-7.17373	-7.13481	-7.09164	-6.95049	-6.72532	-5.90441	-3.73507	-1.16115	1.10946	2.78047	4.09156	5.48038	6.8623	7.65375	7.94106	7.96063	7.93088	7.59062	6.90016	5.94112	4.82065	4.15333	3.99649	4.02445	4.37664	4.9768	5.59118	6.17705	6.6687	7.02183	7.26261	7.42301	7.56043	7.59919	7.57035	7.52426	7.45401	7.39256	7.28635	7.20002	6.84539	6.29797	5.777	5.25797	4.48061	3.48426	2.55844	1.25563
	y	8.08478	8.06248	8.05508	8.09519	8.07056	8.00142	7.49688	7.0217	6.33113	5.19904	4.82543	4.85825	5.46502	6.39114	6.99697	7.00637	6.81502	6.71338	6.59829	6.22629	4.51245	2.42263	0.365083	-1.43925	-3.0409	-4.45708	-5.99848	-7.84252	-9.58781	-10.8234	-11.5284	-11.9143	-12.4669	-12.9704	-13.1626	-13.1985	-13.1586	-12.8384	-11.8228	-10.7196	-9.63831	-8.57004	-7.28062	-5.9778	-5.06148	-4.17288	-3.08643	-1.79458
	z	7.23644	7.10976	7.07113	7.3563	7.02395	6.03277	4.0275	1.89145	-1.97827	-6.06687	-9.50661	-11.7198	-12.7215	-13.2624	-13.053	-12.981	-12.8711	-11.9708	-11.0673	-9.42912	-8.49423	-8.50611	-8.39935	-8.60024	-8.49663	-7.13826	-5.9369	-4.69625	-3.64206	-2.4458	-1.92709	-1.6103	-1.56073	-1.85083	-1.79523	-1.85534	-2.13232	-2.32656	-2.43872	-2.11816	-2.60952	-3.18124	-3.11191	-2.94338	-2.93545	-2.94123	-2.82497	-2.74942
decoded with random-select cells1	x	-3.24602	-3.20681	-3.16298	-3.18947	-3.25126	-3.27928	-3.25246	-3.21668	-3.20062	-3.12754	-2.97852	-2.73903	-2.50462	-2.29299	-2.10553	-2.02416	-1.94968	-1.86982	-1.78009	-1.68092	-1.57051	-1.50741	-1.59303	-1.68787	-1.72586	-1.77099	-1.76486	-1.70533	-1.60532	-1.4807	-1.34442	-1.20483	-1.06606	-1.02496	-1.01657	-0.812222	-0.587083	-0.442532	-0.348372	-0.605682	-1.21672	-1.74889	-2.41125	-3.11821	-3.56389	-4.4789	-6.22153	-7.76609
	y	2.23759	2.2145	2.20608	2.31053	2.45158	2.51225	2.46006	2.34547	2.21454	2.00929	1.72378	1.65912	1.64365	1.68083	1.76069	1.54832	1.30459	1.02658	0.721338	0.399029	0.234212	0.107311	-0.145045	-0.219064	-0.251305	-0.433892	-0.648016	-0.89029	-1.15132	-1.42049	-1.68893	-1.95076	-2.20296	-2.43569	-2.63685	-2.42293	-2.17893	-2.15279	-2.11299	-2.10174	-1.82226	-1.30137	-0.536615	0.340046	1.14448	2.06865	3.6446	5.8351
	z	6.42776	6.30046	6.26215	6.28926	6.33237	6.27319	6.27584	6.44426	6.49461	5.948	5.60056	4.97327	3.95737	3.46638	2.60991	2.04249	0.789547	-1.66925	-3.23718	-3.4359	-3.53597	-3.44991	-2.69862	-1.62519	-0.711312	0.173141	0.988664	1.40166	2.073	2.98698	3.48823	3.93473	4.31107	4.10075	3.83154	3.82084	3.65732	3.54731	3.84338	3.44667	3.20132	3.81219	3.2008	2.63384	2.47861	1.59751	1.31624	1.06396
decoded with random-select cells2	x	-2.94165	-2.90244	-2.85861	-2.80715	-2.67976	-2.58577	-2.53163	-2.54883	-2.661	-2.73462	-2.66246	-2.50409	-2.37372	-2.26588	-2.12673	-1.92073	-1.91677	-2.48388	-3.18997	-3.54267	-3.73743	-3.89004	-4.01239	-4.09848	-4.18554	-4.27658	-4.33351	-4.34587	-4.32136	-4.27275	-4.21139	-4.14487	-4.07716	-3.77483	-3.41945	-3.24781	-3.40844	-3.98922	-4.76461	-5.60689	-6.31853	-7.28528	-8.27107	-8.87305	-9.82899	-11.1133	-12.3748	-13.8168
	y	0.771242	0.748155	0.739735	0.877396	1.14667	1.4907	1.85671	2.15116	2.40253	2.5631	2.67095	2.8658	3.01391	3.19093	3.46535	3.82856	4.23913	4.60458	4.93956	5.19532	5.3627	5.39806	5.16052	4.94601	4.68105	4.24632	3.77849	3.29549	2.81198	2.33971	1.88695	1.45845	1.05595	0.781323	0.510775	0.132216	-0.272502	-0.465561	0.0731859	1.08175	1.98656	2.82184	3.72075	4.85099	6.4524	8.52337	10.8114	13.2447
	z	5.99223	5.86494	5.82662	5.63686	5.24554	4.97939	4.82388	4.63198	4.28513	3.9654	3.6619	3.2165	2.9638	2.69472	2.20863	1.60171	1.25616	0.970286	0.80593	1.01278	1.32533	1.66542	2.11229	2.6037	2.93279	3.39422	3.82809	4.04768	4.44651	4.99439	5.2811	5.53553	5.74749	5.17504	4.78526	5.01788	5.01913	4.97509	5.16714	5.50237	5.85036	6.21125	6.555	6.59978	6.36718	6.0664	5.82358	5.73572
decode with primary hand position-tuned cells	x	-6.59314	-6.55228	-6.50748	-6.40635	-6.31391	-6.16787	-5.96823	-5.74225	-4.52004	-3.07311	-2.08366	-0.678252	0.618908	1.40328	1.9241	1.98119	1.6283	1.24214	0.57045	-0.0115415	-0.618957	-1.12485	-1.44113	-1.68434	-1.45868	-1.20169	-1.34251	-1.53114	-1.76215	-2.02007	-2.28779	-2.55114	-2.33853	-2.00693	-2.05858	-2.12086	-2.18333	-2.29538	-2.46054	-2.66273	-2.88158	-3.16053	-3.58349	-3.9916	-4.24763	-4.54749	-4.82775	-4.87419
	y	7.27936	7.26456	7.26139	7.2078	7.12974	6.86195	6.4302	5.88007	5.45084	5.07077	5.72245	6.74887	9.0346	13.1055	15.0619	16.2069	16.3352	14.7804	13.3539	11.6499	10.6218	9.61692	7.9442	6.40985	4.4057	2.60223	1.63957	0.897085	0.366596	0.0190008	-0.181834	-0.27116	-0.963194	-1.64121	-1.59516	-1.49636	-1.39442	-1.2673	-1.10852	-0.923065	-0.721209	0.723475	2.92688	3.85681	3.89153	4.54731	5.12715	4.77875
	z	7.16043	7.0136	6.95559	6.58795	6.02843	5.38171	4.3501	3.47382	2.13533	0.711291	-1.39013	-4.36309	-7.61321	-10.485	-11.6121	-11.7612	-10.7969	-9.34396	-7.6209	-5.94062	-4.43893	-3.14977	-2.07011	-1.18033	-0.911644	-1.77676	-2.07533	-2.11289	-2.39564	-1.82561	-1.13171	-0.551178	-0.0996808	-0.131656	-0.521109	-1.26083	-1.47468	-0.816805	-0.259611	0.198572	0.573958	0.883658	1.14141	1.3571	1.5377	1.45098	1.11787	1.44856
[truncated: 2,412 more columns]
