# Supplementary material for: Hand position fields of neurons in the premotor cortex of macaques during natural reaching
Source: Nat Commun. 2025 Apr 12;16:3489. doi: 10.1038/s41467-025-58786-3 (PMC11993741; doi:10.1038/s41467-025-58786-3)
Supplement: Supplementary file 4 — Source data [file 41467_2025_58786_MOESM4_ESM.zip › Source Data/Source Data Figure S9.xlsx]

## Sheet: Figure S9
Figure S9
hand position preferences	x, y	x<0, left	x>0, right
Monkey A			Monkey B			Monkey X			Monkey Z
x	y		x	y		x	y		x	y
9.95014	4.8561		-5.17684	30.2473		4.67452	9.21528		-15.4646	5.02774
4.15937	11.7375		-5.17684	31.2473		10.6745	34.2153		2.53537	16.0277
-9.6284	8.50002		-5.17684	31.2473		-5.32548	16.2153		1.53537	11.0277
11.3716	7.50002		-12.1768	17.2473		-7.32548	22.2153		-3.19365	22.7741
			11.8232	3.24731		3.67452	10.2153		-4.19365	22.7741
			-10.1768	14.2473		-8.41652	22.054		14.8063	0.774074
			-8.17684	9.24731		-3.41652	30.054		13.8063	0.774074
			-10.1768	15.2473		-12.4165	22.054		14.8063	0.774074
			-9.17684	10.2473		-15.4165	25.054		13.8063	0.774074
			8.82316	23.2473		-7.41652	30.054		-5.23556	8.05947
			9.82316	23.2473		-13.4165	30.054		-11.2356	19.0595
			10.8232	19.2473		-6.41652	30.054		11.7644	0.0594659
			-6.17684	30.2473		-13.4165	29.054		11.7644	0.0594659
			-14.1768	21.2473		-8.41652	27.054		11.7644	0.0594659
			10.8232	19.2473		-11.6701	15.6713		11.7644	0.0594659
			1.82316	32.2473		-13.6701	27.6713		-7.33901	17.0832
			-14.1768	20.2473		0.329892	11.6713		-5.33901	11.0832
			-8.17684	9.24731		13.3299	23.6713		-5.07267	5.83846
			-10.2404	29.3631		6.32989	29.6713		-4.07267	30.8385
			-8.24042	8.36307		-11.6701	15.6713		-5.07267	7.83846
			-3.24042	29.3631		-8.67011	26.6713		-11.0727	10.8385
			4.75958	4.36307		-9.67011	34.6713		7.92733	18.8385
			0.75958	30.3631		-10.6701	30.6713		4.47972	1.98495
			-10.2404	29.3631		-11.6701	15.6713		3.47972	29.985
			-7.24042	29.3631		12.3299	8.67131		-13.5203	6.98495
			-9.24042	14.3631		5.32989	33.6713		12.4797	21.985
			-9.24042	29.3631		7.32989	29.6713		-0.734094	28.8935
			-10.2404	14.3631		12.3472	26.436		17.2659	10.8935
			2.75958	29.3631		13.3472	16.436		-8.73409	8.89346
			-6.24042	16.3631		-12.6528	20.436		3.26591	6.89346
			-12.2404	16.3631		14.3472	19.436		17.2659	12.8935
			-2.24042	29.3631		14.3472	29.436		4.26591	27.8935
			0.0224729	34.9469		11.3472	13.436		-10.7341	8.89346
			14.0225	15.9469		14.3472	19.436		5.26591	10.8935
						3.34719	10.436		-11.7341	8.89346
						-11.6528	17.436		11.2659	17.8935
						5.34719	32.436		-13.7341	10.8935
						2.34719	9.43603
						-9.65281	16.436
						-15.6528	24.436
						14.3472	29.436
						-7.65281	28.436
						5.34719	13.436
						13.3472	16.436
						-2.65281	37.436
						-15.6528	23.436
						1.34719	13.436
						1.34719	11.436
						-5.65281	10.436
						-13.6528	32.436
						2.34719	5.43603
						7.34719	30.436
						-12.6528	33.436
						10.3472	12.436
						7.34719	7.43603
						-4.65281	37.436
						7.34719	31.436
